# Supplementary material for: Genome-wide detection of selection signatures in Chinese indigenous Laiwu pigs revealed candidate genes regulating fat deposition in muscle
Source: BMC Genet. 2018 May 18;19:31. doi: 10.1186/s12863-018-0622-y (PMC5960162; doi:10.1186/s12863-018-0622-y)
Supplement: Supplementary file 2 — Table S1. Summary of selected regions under positive selection detected by FST. (XLSX 51 kb) [file 12863_2018_622_MOESM2_ESM.xlsx]

## Sheet: Table S1
CHR	Window (bp)	Fst	Marker_number	First_marker	First_marker_position	Last_marker	Last_marker_position
1	88500000-89000000	0.4162	4	H3GA0002135	88590601	ALGA0115754	88863119
1	88750000-89250000	0.424298	3	ALGA0115754	88863119	WU_10.2_1_89212770	89212770
1	89750000-90250000	0.70003	1	ALGA0004524	89821352	ALGA0004524	89821352
1	112750000-113250000	0.423642	3	ASGA0004086	113131271	ALGA0005302	113198936
1	113000000-113500000	0.527845	6	ASGA0004086	113131271	ASGA0004095	113473890
1	113250000-113750000	0.477984	4	H3GA0002454	113275924	MARC0072716	113733119
1	113500000-114000000	0.456554	3	MARC0072716	113733119	MARC0022681	113930519
1	113750000-114250000	0.42605	5	MARC0038258	113776291	H3GA0002459	114161547
1	114250000-114750000	0.4439	4	H3GA0002461	114543720	INRA0003592	114685878
1	135500000-136000000	0.485393	1	WU_10.2_1_135558645	135558645	WU_10.2_1_135558645	135558645
1	139250000-139750000	0.418196	6	MARC0022136	139369389	ALGA0005880	139666897
1	139500000-140000000	0.454206	6	ALGA0005869	139543070	MARC0048256	139996752
1	142750000-143250000	0.373074	3	H3GA0002737	142765679	ALGA0005959	143058269
1	143000000-143500000	0.454264	1	ALGA0005959	143058269	ALGA0005959	143058269
1	146500000-147000000	0.528072	1	ALGA0006027	146988836	ALGA0006027	146988836
1	148250000-148750000	0.452639	3	ALGA0006052	148262354	ALGA0006059	148618101
1	148500000-149000000	0.374597	3	ALGA0006059	148618101	ALGA0006066	148999915
1	148750000-149250000	0.397544	2	ALGA0006063	148776998	ALGA0006066	148999915
1	149000000-149500000	0.449518	2	ALGA0006071	149305559	ASGA0004618	149363984
1	149250000-149750000	0.449518	2	ALGA0006071	149305559	ASGA0004618	149363984
1	154750000-155250000	0.448543	5	ASGA0004648	154914194	H3GA0002828	155207283
1	155000000-155500000	0.461993	6	ALGA0106213	155062800	ALGA0006121	155411991
1	158500000-159000000	0.514189	2	WU_10.2_1_158506328	158506328	WU_10.2_1_158869313	158869313
1	158750000-159250000	0.672032	3	WU_10.2_1_158869313	158869313	ALGA0006248	159169251
1	159000000-159500000	0.606792	4	H3GA0002904	159151122	WU_10.2_1_159464326	159464326
1	159250000-159750000	0.409074	4	WU_10.2_1_159386886	159386886	ASGA0004749	159692203
1	159500000-160000000	0.487694	7	ASGA0004740	159546359	WU_10.2_1_159947283	159947283
1	159750000-160250000	0.569605	7	ASGA0004750	159755986	H3GA0002928	160237445
1	160000000-160500000	0.525002	2	WU_10.2_1_160013243	160013243	H3GA0002928	160237445
1	161500000-162000000	0.374459	3	WU_10.2_1_161619905	161619905	H3GA0055329	161993748
1	164000000-164500000	0.435937	13	INRA0004641	164042900	ASGA0004882	164482326
1	164250000-164750000	0.517533	10	ALGA0006401	164259561	ALGA0006415	164745026
1	164500000-165000000	0.373416	5	ALGA0006405	164519490	H3GA0003025	164917958
1	164750000-165250000	0.413816	3	ALGA0006420	164846668	H3GA0003025	164917958
1	165000000-165500000	0.83452	2	ALGA0006427	165256113	ALGA0006425	165280720
1	165250000-165750000	0.833728	5	ALGA0006427	165256113	MARC0026211	165658636
1	165500000-166000000	0.833785	4	ASGA0004896	165539919	H3GA0003037	165909451
1	165750000-166250000	0.464656	8	H3GA0003037	165909451	ASGA0101470	166240474
1	166000000-166500000	0.390867	12	ASGA0004899	166065347	ALGA0006451	166493808
1	169000000-169500000	0.377325	3	MARC0111537	169427957	INRA0004768	169490051
1	169250000-169750000	0.377325	3	MARC0111537	169427957	INRA0004768	169490051
1	170750000-171250000	0.54024	1	WU_10.2_1_171173985	171173985	WU_10.2_1_171173985	171173985
1	171000000-171500000	0.54024	1	WU_10.2_1_171173985	171173985	WU_10.2_1_171173985	171173985
1	171750000-172250000	0.387783	8	ALGA0006510	171950114	CASI0009467	172248961
1	172000000-172500000	0.503802	8	MARC0076018	172013706	WU_10.2_1_172473082	172473082
1	172250000-172750000	0.636089	4	ALGA0105024	172291082	ALGA0006522	172718118
1	172500000-173000000	0.499737	4	WU_10.2_1_172580131	172580131	ALGA0116832	172960921
1	173250000-173750000	0.393145	9	ALGA0006539	173263211	ALGA0006547	173741598
1	173500000-174000000	0.484057	6	ASGA0004948	173558526	WU_10.2_1_173888825	173888825
1	173750000-174250000	0.577484	3	WU_10.2_1_173888825	173888825	WU_10.2_1_174189487	174189487
1	174000000-174500000	0.772847	3	H3GA0003072	174018173	ASGA0004949	174298531
1	174250000-174750000	0.514215	2	ASGA0004949	174298531	ALGA0006549	174696444
1	175250000-175750000	0.445609	3	INRA0004853	175396671	ASGA0004958	175578221
1	175500000-176000000	0.726397	3	ASGA0004958	175578221	WU_10.2_1_175917117	175917117
1	175750000-176250000	0.382166	8	ASGA0004963	175795705	INRA0004895	176231881
1	176250000-176750000	0.543688	4	INRA0004898	176338447	MARC0075909	176700629
1	176500000-177000000	0.494694	3	MARC0075909	176700629	ASGA0004980	176949944
1	176750000-177250000	0.440753	7	INRA0004913	176828291	WU_10.2_1_177201808	177201808
1	177000000-177500000	0.458742	10	ALGA0006599	177006345	ASGA0004989	177412813
1	177250000-177750000	0.563695	9	ASGA0101718	177284527	ASGA0004992	177744561
1	177500000-178000000	0.702674	5	ASGA0004988	177534097	INRA0004954	177966091
1	177750000-178250000	0.826997	3	INRA0004954	177966091	WU_10.2_1_178188861	178188861
1	178000000-178500000	0.741515	4	ALGA0006623	178024855	WU_10.2_1_178486722	178486722
1	178250000-178750000	0.691512	5	INRA0004955	178254757	ALGA0006632	178709035
1	178500000-179000000	0.791675	5	INRA0004964	178557877	WU_10.2_1_178916326	178916326
1	178750000-179250000	0.461683	4	MARC0056620	178832172	ALGA0006664	179053686
1	179000000-179500000	0.376286	5	ALGA0006655	179002367	DIAS0002061	179394513
1	179250000-179750000	0.721459	5	ALGA0006684	179299207	ASGA0005040	179677952
1	179500000-180000000	0.57365	5	WU_10.2_1_179575045	179575045	ALGA0006708	179959509
1	179750000-180250000	0.434966	5	H3GA0003149	179778430	ASGA0005057	180163164
1	180000000-180500000	0.384053	4	WU_10.2_1_180054118	180054118	WU_10.2_1_180358223	180358223
1	180750000-181250000	0.424896	3	ALGA0006722	180787598	ASGA0005079	181017574
1	181000000-181500000	0.372119	3	MARC0004843	181006837	WU_10.2_1_181460462	181460462
1	185000000-185500000	0.375543	11	ALGA0006854	185048329	MARC0085404	185482090
1	185750000-186250000	0.410637	4	MARC0088780	185755558	ALGA0006905	186146044
1	186000000-186500000	0.47811	3	ASGA0005243	186106230	H3GA0003313	186496678
1	186250000-186750000	0.571806	3	H3GA0003313	186496678	MARC0000066	186738328
1	188500000-189000000	0.469361	1	WU_10.2_1_188782437	188782437	WU_10.2_1_188782437	188782437
1	188750000-189250000	0.469361	1	WU_10.2_1_188782437	188782437	WU_10.2_1_188782437	188782437
1	189000000-189500000	0.466135	1	WU_10.2_1_189388692	189388692	WU_10.2_1_189388692	189388692
1	192000000-192500000	0.517852	1	WU_10.2_1_192315864	192315864	WU_10.2_1_192315864	192315864
1	192750000-193250000	0.425692	1	MARC0080881	192844903	MARC0080881	192844903
1	194000000-194500000	0.443034	4	INRA0005315	194020406	ASGA0005319	194293541
1	195500000-196000000	0.384548	3	CASI0010228	195518093	INRA0005325	195758671
1	195750000-196250000	0.531233	1	INRA0005325	195758671	INRA0005325	195758671
1	197750000-198250000	0.494875	1	WU_10.2_1_197857760	197857760	WU_10.2_1_197857760	197857760
1	198500000-199000000	0.488051	2	ALGA0007118	198725106	MARC0054010	198764733
1	199750000-200250000	0.509225	6	DIAS0003245	199855854	H3GA0003379	200247563
1	200000000-200500000	0.509855	6	ALGA0007129	200027513	WU_10.2_1_200443531	200443531
1	200250000-200750000	0.374642	6	INRA0005380	200350940	ALGA0007133	200722738
1	202500000-203000000	0.474389	5	WU_10.2_1_202674735	202674735	MARC0039160	202891510
1	202750000-203250000	0.509143	8	WU_10.2_1_202802125	202802125	ASGA0005405	203234661
1	203000000-203500000	0.522991	6	ALGA0007194	203020847	ASGA0005405	203234661
1	203750000-204250000	0.433036	7	ASGA0104074	203809481	ALGA0007226	204219596
1	204000000-204500000	0.534937	8	MARC0009706	204023854	DRGA0001792	204462800
1	204250000-204750000	0.3983	8	DIAS0000210	204295158	ASGA0005422	204669827
1	204500000-205000000	0.372655	10	ALGA0007238	204522804	ALGA0007253	204988249
1	204750000-205250000	0.413975	8	MARC0023454	204799137	ALGA0118718	205240361
1	205250000-205750000	0.378053	8	ALGA0007263	205312923	ALGA0007278	205699906
1	205500000-206000000	0.395435	11	ALGA0007272	205583465	ASGA0005444	205994796
1	205750000-206250000	0.368433	8	MARC0058373	205775857	MARC0019057	206239027
1	206000000-206500000	0.661442	6	MARC0019057	206239027	ALGA0007305	206479806
1	206250000-206750000	0.565665	7	ASGA0005446	206265866	ALGA0007312	206645945
1	206750000-207250000	0.369203	3	ALGA0122592	206802497	H3GA0003447	207210041
1	208250000-208750000	0.55071	2	ALGA0007333	208516673	ASGA0005468	208707283
1	208500000-209000000	0.475594	5	ALGA0007333	208516673	INRA0005577	208855457
1	208750000-209250000	0.425516	3	ALGA0007337	208773694	INRA0005577	208855457
1	219250000-219750000	0.51394	1	MARC0073760	219597712	MARC0073760	219597712
1	219500000-220000000	0.51394	1	MARC0073760	219597712	MARC0073760	219597712
1	219750000-220250000	0.457094	1	ALGA0007526	220139546	ALGA0007526	220139546
1	220750000-221250000	0.562813	1	ALGA0007544	220778246	ALGA0007544	220778246
1	223250000-223750000	0.501089	1	MARC0042482	223721750	MARC0042482	223721750
1	223500000-224000000	0.390924	2	MARC0042482	223721750	MARC0085717	223965436
1	239500000-240000000	0.368182	4	H3GA0003654	239526388	MARC0013619	239987141
1	239750000-240250000	0.42456	5	ALGA0007870	239874658	WU_10.2_1_240215519	240215519
1	241250000-241750000	0.505411	3	WU_10.2_1_241403508	241403508	WU_10.2_1_241714062	241714062
1	245500000-246000000	0.422961	8	ASGA0061565	245503406	INRA0006059	245981247
1	245750000-246250000	0.519249	6	ALGA0007995	245773927	WU_10.2_1_246186740	246186740
1	246000000-246500000	0.460414	5	WU_10.2_1_246066061	246066061	ASGA0005764	246392447
1	246250000-246750000	0.364457	3	WU_10.2_1_246286468	246286468	WU_10.2_1_246655189	246655189
1	253000000-253500000	0.5243	1	ALGA0008230	253382924	ALGA0008230	253382924
1	292750000-293250000	0.38361	10	WU_10.2_1_292768450	292768450	ASGA0007364	293211453
1	295750000-296250000	0.637855	2	WU_10.2_1_295933617	295933617	ALGA0010213	296003591
1	296000000-296500000	0.765158	1	ALGA0010213	296003591	ALGA0010213	296003591
1	297000000-297500000	0.474387	7	M1GA0001554	297217239	ASGA0007558	297461876
1	297250000-297750000	0.393931	10	WU_10.2_1_297255470	297255470	ASGA0007561	297725378
1	303750000-304250000	0.495715	10	WU_10.2_1_303761600	303761600	MARC0031044	304226660
1	312750000-313250000	0.384211	5	WU_10.2_1_313019088	313019088	WU_10.2_1_313242323	313242323
1	313000000-313500000	0.392428	11	WU_10.2_1_313019088	313019088	WU_10.2_1_313435972	313435972
1	313250000-313750000	0.399274	6	WU_10.2_1_313344290	313344290	WU_10.2_1_313435972	313435972
2	250000-750000	0.458802	13	WU_10.2_2_270027	270027	WU_10.2_2_632707	632707
2	500000-1000000	0.448099	13	WU_10.2_2_505549	505549	WU_10.2_2_980214	980214
2	45250000-45750000	0.433869	3	ALGA0117539	45267556	WU_10.2_2_45553914	45553914
2	52750000-53250000	0.432651	2	MARC0043071	53067453	MARC0051174	53150488
2	57750000-58250000	0.402477	2	ALGA0013970	57794067	WU_10.2_2_58136491	58136491
2	58500000-59000000	0.399929	4	ASGA0010501	58577786	ALGA0013961	58824238
2	61500000-62000000	0.568595	1	WU_10.2_2_61579541	61579541	WU_10.2_2_61579541	61579541
2	62250000-62750000	0.59383	1	WU_10.2_2_62414975	62414975	WU_10.2_2_62414975	62414975
2	71000000-71500000	0.427925	2	WU_10.2_2_71219530	71219530	WU_10.2_2_71398314	71398314
2	71250000-71750000	0.451787	3	WU_10.2_2_71398314	71398314	ALGA0115713	71726032
2	73750000-74250000	0.835787	1	MARC0031677	74172164	MARC0031677	74172164
2	74000000-74500000	0.425137	2	MARC0031677	74172164	H3GA0052453	74454501
2	76000000-76500000	0.475527	3	MARC0027934	76037122	ALGA0108058	76351110
2	79750000-80250000	0.364797	3	WU_10.2_2_79760743	79760743	WU_10.2_2_80100147	80100147
2	80000000-80500000	0.45684	3	WU_10.2_2_80100147	80100147	H3GA0006904	80486384
2	118500000-119000000	0.398482	8	H3GA0007383	118604464	ALGA0015141	118934685
2	160250000-160750000	0.468014	1	WU_10.2_2_160334626	160334626	WU_10.2_2_160334626	160334626
3	38500000-39000000	0.388927	2	WU_10.2_3_38634545	38634545	WU_10.2_3_38969226	38969226
3	48500000-49000000	0.39562	4	ALGA0018791	48500096	ASGA0104566	48856852
3	48750000-49250000	0.40272	9	ALGA0114161	48855083	ASGA0014433	49187285
3	56750000-57250000	0.371296	11	ASGA0014688	56833842	ASGA0094631	57219021
3	57000000-57500000	0.373568	15	ASGA0014695	57006572	WU_10.2_3_57491832	57491832
3	60750000-61250000	0.563692	6	ALGA0108813	60798539	DIAS0004525	61035420
3	84500000-85000000	0.440616	1	WU_10.2_3_84998905	84998905	WU_10.2_3_84998905	84998905
3	84750000-85250000	0.440616	1	WU_10.2_3_84998905	84998905	WU_10.2_3_84998905	84998905
3	99750000-100250000	0.374758	13	H3GA0010071	99761547	H3GA0010102	100232086
3	100500000-101000000	0.413671	8	ALGA0115730	100587045	ALGA0020206	100905327
3	100750000-101250000	0.390027	7	H3GA0010134	100787895	WU_10.2_3_101175172	101175172
3	106000000-106500000	0.39682	4	WU_10.2_3_106117074	106117074	WU_10.2_3_106453877	106453877
3	106250000-106750000	0.385922	7	WU_10.2_3_106370185	106370185	MARC0012299	106737381
3	106500000-107000000	0.445217	7	MARC0003457	106503678	ALGA0020435	106925351
3	106750000-107250000	0.464684	6	ALGA0020439	106888878	ASGA0087557	107227798
3	107000000-107500000	0.491827	6	WU_10.2_3_107047331	107047331	WU_10.2_3_107464990	107464990
3	117000000-117500000	0.369619	17	ALGA0108556	117038059	WU_10.2_3_117494184	117494184
3	122500000-123000000	0.407419	22	WU_10.2_3_122512085	122512085	ALGA0021159	122976843
3	122750000-123250000	0.378241	16	WU_10.2_3_122757582	122757582	WU_10.2_3_123113197	123113197
3	123000000-123500000	0.396107	6	WU_10.2_3_123067316	123067316	WU_10.2_3_123358740	123358740
3	138250000-138750000	0.389786	9	WU_10.2_3_138368287	138368287	WU_10.2_3_138722375	138722375
3	138500000-139000000	0.450417	10	DRGA0017629	138503280	MARC0038397	138992352
4	750000-1250000	0.410712	12	ASGA0091638	779106	M1GA0007042	1231473
4	1000000-1500000	0.49096	13	ALGA0029781	1003897	WU_10.2_4_1446445	1446445
4	1250000-1750000	0.451323	11	WU_10.2_4_1301683	1301683	ALGA0021999	1734609
4	23750000-24250000	0.448866	2	WU_10.2_4_23810430	23810430	ALGA0024036	23861877
4	26000000-26500000	0.466096	12	ALGA0024108	26012865	ALGA0024132	26478844
4	26250000-26750000	0.427312	9	INRA0013345	26267023	ASGA0019060	26596573
4	28000000-28500000	0.369003	8	H3GA0012397	28013430	ASGA0019071	28471496
4	28250000-28750000	0.436826	3	INRA0013365	28349829	ALGA0024173	28642916
4	31000000-31500000	0.510299	3	ASGA0019112	31003651	MARC0008419	31459235
4	53000000-53500000	0.44578	3	INRA0014068	53047867	INRA0014072	53485416
4	53250000-53750000	0.401324	4	INRA0014072	53485416	INRA0014075	53701608
4	53500000-54000000	0.446372	5	INRA0014073	53560603	SIRI0001399	53913712
4	54750000-55250000	0.500129	2	ALGA0025036	55031488	H3GA0012704	55173689
4	56000000-56500000	0.392128	2	DIAS0004298	56157972	DIAS0002056	56199868
4	56250000-56750000	0.475439	2	INRA0014088	56592359	INRA0014091	56627261
4	56500000-57000000	0.435487	3	INRA0014088	56592359	WU_10.2_4_56898054	56898054
4	57250000-57750000	0.423616	4	WU_10.2_4_57250466	57250466	M1GA0005888	57710354
4	57500000-58000000	0.589488	4	ALGA0025063	57533848	ALGA0025067	57865779
4	57750000-58250000	0.409689	4	ALGA0025066	57837998	WU_10.2_4_58176230	58176230
4	58000000-58500000	0.411563	4	WU_10.2_4_58051377	58051377	INRA0014124	58429903
4	58250000-58750000	0.569889	3	WU_10.2_4_58283576	58283576	ALGA0025080	58509926
4	58500000-59000000	0.492759	2	ALGA0025080	58509926	WU_10.2_4_58932617	58932617
4	64250000-64750000	0.413906	7	MARC0004451	64295687	ASGA0019804	64637036
4	71750000-72250000	0.432689	6	ASGA0098423	71882273	MARC0009908	72061295
4	72000000-72500000	0.384545	4	ASGA0100477	72005343	WU_10.2_4_72257448	72257448
4	90250000-90750000	0.475942	2	MARC0040853	90314757	WU_10.2_4_90706777	90706777
4	92250000-92750000	0.364975	8	ALGA0026307	92259799	WU_10.2_4_92618954	92618954
4	93000000-93500000	0.496007	9	MARC0065274	93070713	MARC0002801	93498852
4	93250000-93750000	0.400979	11	H3GA0013262	93281694	ALGA0026402	93704343
4	137250000-137750000	0.543048	11	ALGA0111187	137270774	ASGA0023203	137712833
4	137500000-138000000	0.396224	12	WU_10.2_4_137516519	137516519	ALGA0029436	137950544
4	139250000-139750000	0.44405	10	ASGA0023314	139260673	H3GA0014860	139717540
4	139500000-140000000	0.376467	12	INRA0017729	139501558	ASGA0023354	139973856
5	3500000-4000000	0.369124	13	WU_10.2_5_3515581	3515581	WU_10.2_5_3855484	3855484
5	9000000-9500000	0.437164	14	H3GA0015576	9096232	ASGA0024305	9483381
5	9250000-9750000	0.388244	16	M1GA0007538	9292551	MARC0020841	9704332
5	22750000-23250000	0.500189	9	ASGA0025070	22773375	ASGA0025080	23190382
5	23000000-23500000	0.576478	8	ALGA0031253	23002609	WU_10.2_5_23435746	23435746
5	23250000-23750000	0.566546	7	CADI0000251	23291033	H3GA0016074	23737420
5	23500000-24000000	0.460193	5	ASGA0025083	23646360	MARC0081195	23777569
5	23750000-24250000	0.506552	4	MARC0081195	23777569	WU_10.2_5_24153921	24153921
5	24000000-24500000	0.509257	5	DIAS0004585	24041995	WU_10.2_5_24476781	24476781
5	26250000-26750000	0.424157	5	ALGA0031348	26639633	ASGA0025154	26746637
5	26500000-27000000	0.405882	9	ALGA0031348	26639633	MARC0069165	26929026
5	26750000-27250000	0.451731	7	MARC0014875	26784432	WU_10.2_5_27169406	27169406
5	46750000-47250000	0.514845	1	ALGA0031834	47148878	ALGA0031834	47148878
5	48500000-49000000	0.371085	2	CASI0004330	48683726	MARC0012266	48881648
5	48750000-49250000	0.504914	3	MARC0012266	48881648	INRA0019299	49173761
5	49000000-49500000	0.398032	4	ASGA0025502	49117898	WU_10.2_5_49448513	49448513
5	66250000-66750000	0.391077	12	ASGA0025827	66262955	ALGA0032384	66734344
5	68250000-68750000	0.481339	5	ALGA0032493	68272217	WU_10.2_5_68726642	68726642
5	68500000-69000000	0.482537	10	WU_10.2_5_68614744	68614744	M1GA0007884	68998629
5	68750000-69250000	0.40255	16	ALGA0116381	68782481	H3GA0016626	69225491
5	74750000-75250000	0.41145	5	WU_10.2_5_75022148	75022148	ALGA0032834	75248430
5	79250000-79750000	0.463452	8	ALGA0033008	79263970	WU_10.2_5_79748584	79748584
5	79500000-80000000	0.435387	11	WU_10.2_5_79574309	79574309	ALGA0033039	79988080
5	79750000-80250000	0.377106	13	WU_10.2_5_79787536	79787536	ASGA0026402	80142362
5	82500000-83000000	0.402215	11	DIAS0000686	82618719	ALGA0033115	82974602
5	82750000-83250000	0.371991	12	WU_10.2_5_82792586	82792586	MARC0013873	83211949
5	84750000-85250000	0.468533	10	ALGA0033185	84758267	WU_10.2_5_85211794	85211794
5	85000000-85500000	0.490531	6	M1GA0008066	85054130	WU_10.2_5_85471520	85471520
5	85250000-85750000	0.383766	5	ASGA0026508	85312270	ALGA0033200	85743522
5	85500000-86000000	0.505824	5	ASGA0091138	85562945	WU_10.2_5_85959257	85959257
5	85750000-86250000	0.40736	6	WU_10.2_5_85857490	85857490	WU_10.2_5_86213904	86213904
5	86000000-86500000	0.382664	5	WU_10.2_5_86048330	86048330	WU_10.2_5_86336827	86336827
5	89750000-90250000	0.373392	12	WU_10.2_5_89764913	89764913	WU_10.2_5_90245056	90245056
6	31500000-32000000	0.427625	9	WU_10.2_6_31587205	31587205	WU_10.2_6_31903316	31903316
6	32000000-32500000	0.432736	8	WU_10.2_6_32079033	32079033	WU_10.2_6_32421735	32421735
6	32500000-33000000	0.383627	11	WU_10.2_6_32519418	32519418	WU_10.2_6_32903440	32903440
6	32750000-33250000	0.418672	8	WU_10.2_6_32771992	32771992	WU_10.2_6_33196155	33196155
6	33000000-33500000	0.409659	9	WU_10.2_6_33095497	33095497	WU_10.2_6_33445947	33445947
6	33250000-33750000	0.465373	11	MARC0081737	33257346	WU_10.2_6_33749476	33749476
6	33500000-34000000	0.467459	5	WU_10.2_6_33574137	33574137	WU_10.2_6_33749476	33749476
6	33750000-34250000	0.387762	5	WU_10.2_6_34028040	34028040	WU_10.2_6_34192595	34192595
6	44500000-45000000	0.426138	2	WU_10.2_6_44535099	44535099	DIAS0000101	44985575
6	44750000-45250000	0.442616	2	DIAS0000101	44985575	WU_10.2_6_45143458	45143458
6	45250000-45750000	0.448467	6	MARC0010680	45460886	DIAS0002644	45617812
6	45500000-46000000	0.488862	6	ASGA0093641	45508033	MARC0094560	45906794
6	45750000-46250000	0.377188	4	MARC0094560	45906794	ALGA0120679	46075957
6	46000000-46500000	0.422818	6	ALGA0103984	46003088	MARC0070998	46463710
6	46250000-46750000	0.419891	5	DIAS0004783	46250517	MARC0052953	46687771
6	47000000-47500000	0.409594	5	ALGA0114125	47104925	M1GA0008519	47321053
6	47250000-47750000	0.449419	3	ALGA0035299	47309468	DIAS0004785	47573330
6	47500000-48000000	0.441367	2	DIAS0004785	47573330	ASGA0091825	47852634
6	47750000-48250000	0.44165	2	ASGA0091825	47852634	ALGA0122750	48031641
6	48000000-48500000	0.44202	1	ALGA0122750	48031641	ALGA0122750	48031641
6	65750000-66250000	0.375733	9	WU_10.2_6_65751151	65751151	WU_10.2_6_66127468	66127468
6	78750000-79250000	0.469446	3	WU_10.2_6_78896984	78896984	WU_10.2_6_79124865	79124865
6	79000000-79500000	0.493022	2	WU_10.2_6_79124865	79124865	WU_10.2_6_79310063	79310063
6	80000000-80500000	0.386065	12	ASGA0105733	80008558	ALGA0108236	80473215
6	84000000-84500000	0.375354	11	ASGA0084188	84010187	WU_10.2_6_84436815	84436815
6	84750000-85250000	0.418707	8	WU_10.2_6_84779765	84779765	WU_10.2_6_85239715	85239715
6	86000000-86500000	0.476732	11	ASGA0098132	86017603	WU_10.2_6_86420004	86420004
6	86250000-86750000	0.48608	7	ALGA0121120	86288959	INRA0021684	86672997
6	86500000-87000000	0.391476	8	WU_10.2_6_86595687	86595687	ASGA0028886	86940350
6	91750000-92250000	0.417579	3	WU_10.2_6_92028227	92028227	WU_10.2_6_92195211	92195211
6	92750000-93250000	0.380151	9	MARC0098908	92802269	CASI0005798	93224917
6	93000000-93500000	0.388116	11	ALGA0036170	93043932	ALGA0117017	93498560
6	94500000-95000000	0.427467	3	WU_10.2_6_94572870	94572870	MARC0034518	94775420
6	97250000-97750000	0.493374	4	ALGA0036258	97384639	SIRI0000342	97728113
6	102750000-103250000	0.465407	3	MARC0066285	102799770	ASGA0029173	103034132
6	103000000-103500000	0.373511	2	ASGA0029173	103034132	MARC0040275	103322887
7	21500000-22000000	0.415839	11	ASGA0031750	21535371	MARC0073551	21875537
7	21750000-22250000	0.475419	11	ALGA0039341	21767963	ASGA0031783	22240376
7	36000000-36500000	0.431813	8	H3GA0020849	36004578	ASGA0032595	36497507
7	36250000-36750000	0.403551	9	WU_10.2_7_36255497	36255497	INRA0024835	36697937
7	50750000-51250000	0.409255	7	ALGA0041328	50750507	MARC0045603	51233941
7	51000000-51500000	0.450384	6	WU_10.2_7_51175455	51175455	ALGA0041370	51426239
7	51250000-51750000	0.418115	8	WU_10.2_7_51311374	51311374	MARC0067279	51675576
7	51500000-52000000	0.393753	11	ASGA0033502	51526433	H3GA0021439	51991520
7	60250000-60750000	0.387228	8	H3GA0021889	60391952	ALGA0042217	60636683
7	60750000-61250000	0.416264	4	ASGA0034220	60808880	WU_10.2_7_61209431	61209431
7	61000000-61500000	0.512705	1	WU_10.2_7_61209431	61209431	WU_10.2_7_61209431	61209431
7	66000000-66500000	0.478149	3	WU_10.2_7_66172959	66172959	MARC0046315	66455084
7	77000000-77500000	0.373597	3	ALGA0042537	77009237	WU_10.2_7_77435194	77435194
7	82250000-82750000	0.381339	2	ALGA0026676	82264274	ALGA0042688	82401282
8	2500000-3000000	0.473221	11	WU_10.2_8_2515664	2515664	WU_10.2_8_2880091	2880091
8	34500000-35000000	0.586737	13	ASGA0093882	34538255	MARC0027363	34996041
8	34750000-35250000	0.512626	16	ALGA0047477	34795085	ALGA0047511	35216202
8	35250000-35750000	0.3689	9	ALGA0047524	35286023	WU_10.2_8_35704736	35704736
8	38500000-39000000	0.384859	9	ASGA0038685	38535439	MARC0100246	38893637
8	39500000-40000000	0.37472	11	WU_10.2_8_39526251	39526251	WU_10.2_8_39955647	39955647
8	39750000-40250000	0.403665	9	WU_10.2_8_39782312	39782312	MARC0009529	40246496
8	40250000-40750000	0.380443	6	ASGA0038720	40374832	WU_10.2_8_40736689	40736689
8	43250000-43750000	0.620589	3	WU_10.2_8_43277756	43277756	WU_10.2_8_43641500	43641500
8	43500000-44000000	0.465675	2	WU_10.2_8_43641500	43641500	ALGA0047809	43916646
8	44500000-45000000	0.915751	1	ALGA0047813	44927836	ALGA0047813	44927836
8	44750000-45250000	0.586004	3	ALGA0047813	44927836	ALGA0119079	45191096
8	45000000-45500000	0.429629	4	WU_10.2_8_45045685	45045685	DIAS0004221	45395598
8	45250000-45750000	0.551043	3	ASGA0038785	45310709	WU_10.2_8_45612796	45612796
8	45500000-46000000	0.776877	1	WU_10.2_8_45612796	45612796	WU_10.2_8_45612796	45612796
8	46000000-46500000	0.864733	2	WU_10.2_8_46309377	46309377	MARC0039159	46447767
8	46250000-46750000	0.892726	3	WU_10.2_8_46309377	46309377	MARC0075425	46706900
8	46500000-47000000	0.94978	2	MARC0075425	46706900	WU_10.2_8_46863216	46863216
8	46750000-47250000	0.690091	3	WU_10.2_8_46863216	46863216	WU_10.2_8_47242529	47242529
8	47000000-47500000	0.404165	4	MARC0029724	47035822	ALGA0047834	47498650
8	47500000-48000000	0.392766	2	ALGA0047829	47560329	H3GA0024856	47582919
8	48750000-49250000	0.890211	2	INRA0029810	49000633	MARC0085941	49027264
8	49000000-49500000	0.680864	3	INRA0029810	49000633	WU_10.2_8_49296088	49296088
8	49500000-50000000	0.754937	1	ALGA0106261	49881116	ALGA0106261	49881116
8	49750000-50250000	0.550742	2	ALGA0106261	49881116	MARC0093074	50223543
8	50250000-50750000	0.364916	11	H3GA0024861	50329649	ASGA0089243	50734807
8	50500000-51000000	0.49182	8	H3GA0052920	50503562	ALGA0047863	50863927
8	50750000-51250000	0.869955	5	ALGA0047863	50863927	INRA0029816	51235665
8	51000000-51500000	0.882529	4	MARC0063673	51018124	INRA0029816	51235665
8	51250000-51750000	0.818741	1	MARC0056888	51623466	MARC0056888	51623466
8	51500000-52000000	0.818741	1	MARC0056888	51623466	MARC0056888	51623466
8	52000000-52500000	0.427646	1	ALGA0047879	52301582	ALGA0047879	52301582
8	52250000-52750000	0.427646	1	ALGA0047879	52301582	ALGA0047879	52301582
8	53750000-54250000	0.495332	2	MARC0077695	53929233	MARC0024662	54201619
8	54000000-54500000	0.754559	2	MARC0024662	54201619	MARC0076384	54466796
8	54250000-54750000	0.752472	1	MARC0076384	54466796	MARC0076384	54466796
8	54750000-55250000	0.49069	2	WU_10.2_8_54780591	54780591	ALGA0047889	55181102
8	55000000-55500000	0.7223	2	ALGA0047889	55181102	INRA0029827	55332803
8	55250000-55750000	0.537659	5	INRA0029827	55332803	ALGA0047893	55690977
8	55500000-56000000	0.549286	5	MARC0017124	55529571	ALGA0111390	55931429
8	55750000-56250000	0.499078	2	ALGA0111390	55931429	ASGA0038818	56175366
8	58750000-59250000	0.593019	3	M1GA0011944	58807576	MARC0041089	59080961
8	59000000-59500000	0.490742	4	ASGA0100508	59002816	ALGA0047953	59491553
8	59500000-60000000	0.51509	3	MARC0062246	59533854	ALGA0047954	59813269
8	59750000-60250000	0.757979	2	ALGA0047954	59813269	MARC0020164	60101922
8	60000000-60500000	0.760023	1	MARC0020164	60101922	MARC0020164	60101922
8	61500000-62000000	0.469219	1	H3GA0024898	61863927	H3GA0024898	61863927
8	61750000-62250000	0.469219	1	H3GA0024898	61863927	H3GA0024898	61863927
8	62000000-62500000	0.478674	1	WU_10.2_8_62387384	62387384	WU_10.2_8_62387384	62387384
8	62250000-62750000	0.478674	1	WU_10.2_8_62387384	62387384	WU_10.2_8_62387384	62387384
8	65750000-66250000	0.375017	2	MARC0051033	66027033	ALGA0048001	66072630
8	70500000-71000000	0.489091	1	MARC0048950	70991752	MARC0048950	70991752
8	70750000-71250000	0.489091	1	MARC0048950	70991752	MARC0048950	70991752
8	71250000-71750000	0.386931	5	MARC0030810	71405594	INRA0029885	71603586
8	71500000-72000000	0.409559	6	DIAS0003309	71509787	WU_10.2_8_71948204	71948204
8	72000000-72500000	0.396163	5	WU_10.2_8_72005448	72005448	INRA0029891	72390046
8	72250000-72750000	0.36649	7	WU_10.2_8_72304704	72304704	WU_10.2_8_72741670	72741670
8	72750000-73250000	0.548254	8	ASGA0038905	72814981	INRA0029897	73220569
8	73000000-73500000	0.521081	12	WU_10.2_8_73002549	73002549	DIAS0000043	73430236
8	73250000-73750000	0.444917	10	ASGA0038912	73265823	ASGA0100173	73675215
8	73500000-74000000	0.382655	7	WU_10.2_8_73510652	73510652	ALGA0048095	73926862
8	74000000-74500000	0.40878	7	ALGA0048101	74053892	ALGA0115967	74491273
8	74250000-74750000	0.426122	8	MARC0006179	74321384	ALGA0048114	74736339
8	79750000-80250000	0.405161	7	WU_10.2_8_79773013	79773013	WU_10.2_8_80223477	80223477
8	80000000-80500000	0.503948	10	ALGA0106563	80048633	ASGA0039069	80468776
8	80750000-81250000	0.475903	11	MARC0104059	80753557	ASGA0101844	81243428
8	81000000-81500000	0.505478	11	H3GA0025014	81017438	MARC0064781	81473897
8	81250000-81750000	0.49943	9	ASGA0095699	81297302	H3GA0054927	81652983
8	81500000-82000000	0.383441	8	WU_10.2_8_81546543	81546543	WU_10.2_8_81955712	81955712
8	81750000-82250000	0.400332	7	WU_10.2_8_81788974	81788974	MARC0097685	82171692
8	82000000-82500000	0.511652	5	MARC0051132	82012032	CASI0003107	82403419
8	82250000-82750000	0.446776	4	ASGA0039088	82378491	WU_10.2_8_82687562	82687562
8	82500000-83000000	0.463449	3	WU_10.2_8_82596569	82596569	WU_10.2_8_82953050	82953050
8	84250000-84750000	0.371597	8	ALGA0048346	84299259	WU_10.2_8_84694721	84694721
8	86250000-86750000	0.438525	5	WU_10.2_8_86291869	86291869	INRA0030029	86673638
8	86500000-87000000	0.474806	5	MARC0114765	86552815	ALGA0048391	86888598
8	87250000-87750000	0.414539	8	ASGA0039142	87252818	ASGA0039155	87740951
8	95000000-95500000	0.394293	5	MARC0056102	95024815	MARC0067233	95457259
8	95250000-95750000	0.365386	5	ASGA0089323	95271691	H3GA0025172	95696734
9	0-500000	0.376534	13	WU_10.2_9_3077	3077	ASGA0040626	478114
9	15750000-16250000	0.381372	25	H3GA0026668	15752707	WU_10.2_9_16209173	16209173
9	16000000-16500000	0.373321	13	H3GA0026685	16047080	WU_10.2_9_16490784	16490784
9	16250000-16750000	0.364659	13	WU_10.2_9_16255807	16255807	WU_10.2_9_16731136	16731136
9	39000000-39500000	0.372602	5	ALGA0052402	39092271	SIRI0000328	39487771
9	55000000-55500000	0.398048	8	ASGA0043092	55009244	ASGA0095941	55469442
9	89000000-89500000	0.395141	3	ASGA0104567	89128614	WU_10.2_9_89432846	89432846
9	101500000-102000000	0.434926	2	ASGA0091372	101508574	WU_10.2_9_101674272	101674272
9	129750000-130250000	0.556512	12	ALGA0054896	129772451	WU_10.2_9_130230793	130230793
9	130000000-130500000	0.419535	12	WU_10.2_9_130061347	130061347	WU_10.2_9_130493280	130493280
9	132750000-133250000	0.398753	9	WU_10.2_9_132792840	132792840	ASGA0104832	133232688
9	139500000-140000000	0.423878	5	WU_10.2_9_139555071	139555071	WU_10.2_9_139957844	139957844
9	140750000-141250000	0.455373	11	WU_10.2_9_140769728	140769728	WU_10.2_9_141171742	141171742
9	141000000-141500000	0.390116	12	WU_10.2_9_141062909	141062909	WU_10.2_9_141498530	141498530
9	141250000-141750000	0.420095	19	ASGA0044858	141323615	ALGA0055442	141740128
9	141500000-142000000	0.383353	21	ALGA0055432	141534579	WU_10.2_9_141977980	141977980
9	141750000-142250000	0.420057	20	WU_10.2_9_141770713	141770713	WU_10.2_9_142246184	142246184
9	142000000-142500000	0.43526	21	H3GA0055409	142004595	WU_10.2_9_142491413	142491413
9	142750000-143250000	0.377824	17	WU_10.2_9_142760546	142760546	WU_10.2_9_143183848	143183848
9	143000000-143500000	0.42334	19	WU_10.2_9_143010234	143010234	ASGA0044949	143466926
9	144500000-145000000	0.521002	16	WU_10.2_9_144514076	144514076	ALGA0055632	144965956
9	144750000-145250000	0.611879	16	WU_10.2_9_144782908	144782908	WU_10.2_9_145237849	145237849
9	145000000-145500000	0.400453	20	ALGA0055615	145001798	WU_10.2_9_145489475	145489475
10	58250000-58750000	0.428161	15	WU_10.2_10_58287937	58287937	MARC0089734	58743630
10	58500000-59000000	0.432549	15	WU_10.2_10_58521485	58521485	WU_10.2_10_58934313	58934313
10	78500000-79000000	0.435291	4	WU_10.2_10_78565152	78565152	WU_10.2_10_78934427	78934427
11	15500000-16000000	0.396443	7	MARC0031054	15537140	ALGA0061035	15888096
11	18750000-19250000	0.396815	9	WU_10.2_11_18862762	18862762	WU_10.2_11_19232246	19232246
11	22500000-23000000	0.383636	8	ALGA0000863	22571778	ALGA0061383	22990483
11	61500000-62000000	0.434849	3	WU_10.2_11_61529092	61529092	WU_10.2_11_61869795	61869795
11	62750000-63250000	0.384093	1	ALGA0062553	62944748	ALGA0062553	62944748
12	62500000-63000000	0.370927	11	H3GA0035071	62502314	ASGA0093756	62949448
12	62750000-63250000	0.367245	11	ALGA0105491	62832534	ALGA0067326	63239985
13	11750000-12250000	0.381743	24	WU_10.2_13_11761268	11761268	WU_10.2_13_12205341	12205341
13	39000000-39500000	0.407291	4	ALGA0069630	39191749	ALGA0069640	39432625
13	39250000-39750000	0.453898	4	ALGA0069635	39343080	ALGA0069649	39657443
13	39500000-40000000	0.425403	2	ALGA0069649	39657443	ALGA0069653	39946118
13	40500000-41000000	0.467821	3	MARC0083285	40880890	WU_10.2_13_40969687	40969687
13	43750000-44250000	0.628885	2	ASGA0057360	43902692	MARC0004096	43923140
13	72500000-73000000	0.440825	1	H3GA0036693	72895609	H3GA0036693	72895609
13	73250000-73750000	0.392849	4	ALGA0070736	73342777	ASGA0057995	73749480
13	135250000-135750000	0.370437	5	MARC0052863	135294742	ASGA0058790	135697311
13	154250000-154750000	0.447622	1	MARC0072045	154341569	MARC0072045	154341569
14	9750000-10250000	0.407903	20	WU_10.2_14_9815223	9815223	WU_10.2_14_10237654	10237654
14	11750000-12250000	0.376335	12	CASI0009020	11758756	ALGA0075247	12203732
14	13000000-13500000	0.371732	12	WU_10.2_14_13134700	13134700	ALGA0075447	13497286
14	13250000-13750000	0.366157	17	M1GA0018268	13252744	ALGA0075462	13733689
14	27500000-28000000	0.380684	11	ALGA0076388	27518647	ALGA0076460	27983101
14	27750000-28250000	0.402687	9	WU_10.2_14_27774102	27774102	MARC0013611	28225804
14	51500000-52000000	0.383272	7	ASGA0063296	51500676	ALGA0077486	51937785
14	65000000-65500000	0.455228	8	ASGA0063911	65015603	ASGA0063940	65451980
14	65250000-65750000	0.430745	8	MARC0026174	65300602	H3GA0040603	65675353
14	80500000-81000000	0.431932	8	ASGA0064509	80537597	ALGA0078968	80984032
14	80750000-81250000	0.43161	7	WU_10.2_14_80788429	80788429	M1GA0018867	81218453
14	81000000-81500000	0.395899	7	H3GA0041023	81000356	ALGA0078982	81448520
14	81500000-82000000	0.53044	8	ALGA0078993	81693650	ALGA0079005	81990297
14	81750000-82250000	0.594948	11	DRGA0014120	81759878	ASGA0064579	82233531
14	82000000-82500000	0.415132	7	ALGA0079007	82034971	ALGA0079031	82461677
14	82500000-83000000	0.405018	12	ASGA0064592	82509062	INRA0045036	82965316
14	82750000-83250000	0.585059	7	DIAS0002958	82760505	INRA0045038	83128477
14	83000000-83500000	0.467635	5	WU_10.2_14_83035247	83035247	H3GA0041058	83426816
14	95250000-95750000	0.373913	11	H3GA0041302	95278463	ASGA0065051	95721273
14	95500000-96000000	0.374517	7	DIAS0001234	95530932	ALGA0079631	95881035
14	139500000-140000000	0.390319	15	ALGA0082175	139505741	WU_10.2_14_139947667	139947667
14	139750000-140250000	0.373211	17	ASGA0066972	139757205	WU_10.2_14_140245302	140245302
14	151750000-152250000	0.388263	11	ASGA0068236	151808771	ALGA0109287	152246949
14	152000000-152500000	0.472962	9	WU_10.2_14_152072031	152072031	MARC0028756	152480709
14	152250000-152750000	0.462912	8	ALGA0083365	152337640	ALGA0083382	152748174
14	152500000-153000000	0.376445	8	MARC0090132	152519743	ASGA0068286	152918637
14	153000000-153500000	0.419964	8	WU_10.2_14_153087234	153087234	SIRI0000194	153477507
14	153250000-153750000	0.501431	9	ASGA0068308	153274578	M1GA0020167	153745177
14	153500000-154000000	0.575594	12	WU_10.2_14_153506593	153506593	WU_10.2_14_153836231	153836231
15	3500000-4000000	0.46434	10	WU_10.2_15_3503213	3503213	ASGA0068346	3985728
15	3750000-4250000	0.581287	16	ALGA0083430	3769717	ALGA0124250	4239888
15	4000000-4500000	0.550434	21	WU_10.2_15_4002848	4002848	H3GA0043656	4498900
15	4250000-4750000	0.402178	19	WU_10.2_15_4264024	4264024	MARC0057733	4723276
15	25250000-25750000	0.429627	7	MARC0011590	25351538	WU_10.2_15_25747414	25747414
15	32500000-33000000	0.390045	12	ALGA0123278	32539459	WU_10.2_15_32987110	32987110
15	32750000-33250000	0.458391	12	ASGA0091619	32781297	MARC0094564	33200596
15	33000000-33500000	0.479331	13	ALGA0084620	33013541	ALGA0084638	33496742
15	33250000-33750000	0.384252	15	WU_10.2_15_33268982	33268982	MARC0084703	33733357
15	37750000-38250000	0.419251	8	ALGA0084851	37750771	MARC0009352	38184758
15	41000000-41500000	0.611436	3	ALGA0084979	41012641	MARC0013644	41279850
15	42750000-43250000	0.40486	2	ASGA0069398	42771206	ALGA0114567	43053001
15	69250000-69750000	0.425361	5	H3GA0044471	69276645	ASGA0069790	69714353
15	73250000-73750000	0.406591	1	ALGA0085780	73393681	ALGA0085780	73393681
15	98500000-99000000	0.516738	1	WU_10.2_15_98753804	98753804	WU_10.2_15_98753804	98753804
15	100500000-101000000	0.373118	3	ALGA0086372	100549307	ALGA0086375	100600751
15	100750000-101250000	0.390154	1	ALGA0086378	101125967	ALGA0086378	101125967
15	120750000-121250000	0.49064	9	M1GA0020398	120801690	INRA0059743	121194802
15	121000000-121500000	0.541958	7	ASGA0070332	121077983	ASGA0070339	121454203
15	124250000-124750000	0.446725	1	WU_10.2_15_124735081	124735081	WU_10.2_15_124735081	124735081
15	125750000-126250000	0.371025	4	WU_10.2_15_125919500	125919500	ALGA0086847	126041927
15	148250000-148750000	0.558239	8	ALGA0088207	148396214	ASGA0071569	148722557
15	148500000-149000000	0.393441	15	ASGA0071554	148588424	WU_10.2_15_148987395	148987395
15	149750000-150250000	0.377215	18	WU_10.2_15_149760052	149760052	ALGA0120790	150225351
15	150000000-150500000	0.366751	20	ASGA0094233	150020921	DRGA0015651	150492835
15	150250000-150750000	0.382979	14	WU_10.2_15_150272651	150272651	WU_10.2_15_150745019	150745019
15	150500000-151000000	0.371457	13	SIRI0000927	150529350	WU_10.2_15_150992806	150992806
15	153000000-153500000	0.412446	5	WU_10.2_15_153038601	153038601	WU_10.2_15_153445814	153445814
15	155250000-155750000	0.448387	1	WU_10.2_15_155657394	155657394	WU_10.2_15_155657394	155657394
16	21250000-21750000	0.517061	21	H3GA0046184	21268751	WU_10.2_16_21719115	21719115
16	21500000-22000000	0.467333	17	ASGA0093084	21536899	ASGA0097200	21965767
16	50000000-50500000	0.395514	3	WU_10.2_16_50382613	50382613	WU_10.2_16_50472565	50472565
16	50250000-50750000	0.479382	5	WU_10.2_16_50382613	50382613	ASGA0073321	50694016
16	53000000-53500000	0.458339	4	MARC0001052	53203428	ASGA0090510	53481413
16	53250000-53750000	0.449446	8	WU_10.2_16_53316450	53316450	H3GA0052650	53638038
16	53750000-54250000	0.374309	7	WU_10.2_16_53774291	53774291	WU_10.2_16_54241879	54241879
16	58500000-59000000	0.603867	10	WU_10.2_16_58572291	58572291	WU_10.2_16_58984990	58984990
16	58750000-59250000	0.514718	13	WU_10.2_16_58758336	58758336	WU_10.2_16_59238167	59238167
16	66750000-67250000	0.382051	11	WU_10.2_16_66782843	66782843	MARC0012270	67224943
17	27500000-28000000	0.410873	8	ALGA0093898	27528186	ALGA0093900	27855668
17	27750000-28250000	0.369887	6	WU_10.2_17_27783524	27783524	DRGA0016669	28194155
17	43500000-44000000	0.36953	8	MARC0059102	43563807	MARC0045544	43931913
17	44000000-44500000	0.373773	3	WU_10.2_17_44075547	44075547	ALGA0094933	44382028
17	45750000-46250000	0.393931	15	H3GA0048956	45763549	WU_10.2_17_46193344	46193344
17	46750000-47250000	0.379676	10	ASGA0099746	46918934	H3GA0049036	47231214
18	19750000-20250000	0.364851	6	ALGA0097281	19783081	WU_10.2_18_20203087	20203087
18	20000000-20500000	0.471028	7	ASGA0079091	20017978	ALGA0097291	20376074
18	22250000-22750000	0.40131	11	H3GA0050560	22259948	ASGA0079187	22682991
18	22500000-23000000	0.481962	12	ALGA0097379	22526696	ALGA0097407	22976763
18	35500000-36000000	0.383016	11	DIAS0002798	35538731	ALGA0115497	35927576
