# Supplementary material for: Genome-wide detection of selection signatures in Chinese indigenous Laiwu pigs revealed candidate genes regulating fat deposition in muscle
Source: BMC Genet. 2018 May 18;19:31. doi: 10.1186/s12863-018-0622-y (PMC5960162; doi:10.1186/s12863-018-0622-y)
Supplement: Supplementary file 3 — Table S2. Summary of selected regions under positive selection detected by iHS (XLSX 47 kb) [file 12863_2018_622_MOESM3_ESM.xlsx]

## Sheet: Table S2
CHR	Window (bp)	iHS	Marker_number	First_marker	First_marker_position	Last_marker	Last_marker_position
1	13250000-13750000	1.56689	5	WU_10.2_1_13326529	13326529	M1GA0000757	13462756
1	13500000-14000000	1.61405	2	WU_10.2_1_13778283	13778283	M1GA0000742	13836763
1	13750000-14250000	1.61405	2	WU_10.2_1_13778283	13778283	M1GA0000742	13836763
1	15250000-15750000	1.37699	9	WU_10.2_1_15276032	15276032	WU_10.2_1_15696330	15696330
1	16000000-16500000	1.64115	8	M1GA0000775	16038746	ASGA0001200	16463222
1	16250000-16750000	1.95923	6	WU_10.2_1_16313130	16313130	WU_10.2_1_16653772	16653772
1	17250000-17750000	1.38023	6	ALGA0001281	17450838	WU_10.2_1_17656821	17656821
1	17750000-18250000	1.28981	8	ALGA0001328	17771632	ASGA0001360	18089636
1	18000000-18500000	1.52452	4	WU_10.2_1_18040739	18040739	H3GA0000965	18493738
1	29000000-29500000	1.67888	8	ALGA0001854	29026999	ASGA0001738	29402711
1	29250000-29750000	2.49531	8	ASGA0001735	29253165	ASGA0001771	29728836
1	29500000-30000000	1.38299	11	ASGA0001746	29539072	ALGA0001915	29949287
1	48250000-48750000	1.40043	5	ALGA0002931	48332062	H3GA0001563	48608056
1	51000000-51500000	1.36754	2	ALGA0003060	51426350	H3GA0001604	51457476
1	55250000-55750000	1.30866	4	MARC0051272	55354812	MARC0019537	55651270
1	63750000-64250000	1.36327	5	ALGA0003672	63850852	ALGA0003690	64094344
1	64000000-64500000	2.09226	4	ASGA0003055	64082258	MARC0027518	64488649
1	68250000-68750000	1.4019	2	INRA0002631	68289436	ALGA0003867	68342399
1	75000000-75500000	1.60477	7	ALGA0004035	75002664	ALGA0004061	75472274
1	82000000-82500000	1.35639	5	MARC0079055	82159992	ALGA0004293	82335564
1	82250000-82750000	2.04449	7	MARC0005586	82273833	ALGA0004306	82741745
1	82500000-83000000	1.29627	9	ASGA0003457	82563753	ALGA0004311	82964894
1	83500000-84000000	1.37981	4	ALGA0004351	83612114	ASGA0003498	83873695
1	97750000-98250000	1.53635	3	ASGA0003760	97878059	INRA0003215	98048248
1	98000000-98500000	2.67459	1	INRA0003215	98048248	INRA0003215	98048248
1	98250000-98750000	1.43476	1	ALGA0004819	98564209	ALGA0004819	98564209
1	98500000-99000000	1.43476	1	ALGA0004819	98564209	ALGA0004819	98564209
1	106250000-106750000	1.69368	2	ASGA0004014	106653786	ASGA0004008	106716001
1	106500000-107000000	1.49431	3	ASGA0004014	106653786	ASGA0004005	106768830
1	108750000-109250000	1.73416	2	WU_10.2_1_108846140	108846140	ALGA0005215	109082834
1	109000000-109500000	2.02905	2	ALGA0005215	109082834	ALGA0005223	109322990
1	204500000-205000000	1.32278	1	ALGA0007251	204871282	ALGA0007251	204871282
1	204750000-205250000	1.32278	1	ALGA0007251	204871282	ALGA0007251	204871282
1	227250000-227750000	1.33734	2	MARC0015301	227282063	ALGA0007619	227449281
1	237500000-238000000	1.6156	1	WU_10.2_1_237884622	237884622	WU_10.2_1_237884622	237884622
1	249250000-249750000	1.37422	1	ASGA0005866	249446547	ASGA0005866	249446547
1	268250000-268750000	1.60061	1	ALGA0008753	268355367	ALGA0008753	268355367
1	270250000-270750000	3.48826	1	ALGA0008856	270686166	ALGA0008856	270686166
1	270500000-271000000	1.84687	2	ALGA0008856	270686166	MARC0030335	270775099
1	270750000-271250000	1.63172	2	MARC0030335	270775099	ALGA0008860	271028077
1	271000000-271500000	3.05798	1	ALGA0008860	271028077	ALGA0008860	271028077
1	291250000-291750000	1.37932	9	ASGA0007237	291252622	ALGA0009886	291738448
1	293750000-294250000	1.46593	3	MARC0042411	294017947	ALGA0123290	294129324
1	302000000-302500000	1.30954	3	ASGA0007789	302328171	WU_10.2_1_302379506	302379506
1	302250000-302750000	1.31281	5	ASGA0007789	302328171	ASGA0007792	302589427
1	306500000-307000000	1.87981	4	WU_10.2_1_306804562	306804562	WU_10.2_1_306932423	306932423
1	306750000-307250000	1.54414	5	WU_10.2_1_306804562	306804562	H3GA0055344	307006485
2	8750000-9250000	1.49047	4	H3GA0053137	8775302	ASGA0008874	9218889
2	13500000-14000000	1.66124	3	WU_10.2_2_13660242	13660242	H3GA0006068	13902607
2	18750000-19250000	1.58615	4	ASGA0009403	18805832	H3GA0006190	19206291
2	19000000-19500000	1.8253	2	ALGA0123968	19182535	H3GA0006190	19206291
2	20250000-20750000	3.00143	1	WU_10.2_2_20610218	20610218	WU_10.2_2_20610218	20610218
2	20500000-21000000	3.00143	1	WU_10.2_2_20610218	20610218	WU_10.2_2_20610218	20610218
2	23250000-23750000	1.81705	2	WU_10.2_2_23475240	23475240	WU_10.2_2_23561065	23561065
2	23500000-24000000	2.61785	2	WU_10.2_2_23561065	23561065	WU_10.2_2_23768811	23768811
2	39250000-39750000	1.29306	2	WU_10.2_2_39302035	39302035	WU_10.2_2_39542028	39542028
2	39500000-40000000	1.63128	1	WU_10.2_2_39542028	39542028	WU_10.2_2_39542028	39542028
2	86000000-86500000	2.93052	2	MARC0096726	86270240	WU_10.2_2_86429053	86429053
2	86250000-86750000	1.87701	5	MARC0096726	86270240	ALGA0014120	86682429
2	87250000-87750000	1.55963	3	UMB10000069	87305602	MARC0000488	87728463
2	89000000-89500000	1.67042	1	ALGA0014272	89453791	ALGA0014272	89453791
2	89250000-89750000	1.67862	2	ALGA0014272	89453791	MARC0055537	89569717
2	89500000-90000000	1.68682	1	MARC0055537	89569717	MARC0055537	89569717
2	120250000-120750000	1.53956	2	ALGA0015178	120719823	DRGA0003378	120744849
2	120500000-121000000	1.69117	6	ALGA0015178	120719823	ALGA0015201	120974703
2	120750000-121250000	1.87771	8	ALGA0015182	120765846	H3GA0007417	121181694
2	121000000-121500000	2.09261	8	ASGA0011350	121059785	WU_10.2_2_121429359	121429359
2	121250000-121750000	1.71058	9	MARC0017085	121269612	MARC0114606	121700433
2	121500000-122000000	1.41871	8	ASGA0011395	121569052	ASGA0011440	121991931
2	121750000-122250000	1.29343	6	ASGA0011426	121853786	ASGA0011448	122247890
2	123250000-123750000	1.34692	4	WU_10.2_2_123448516	123448516	H3GA0007487	123713117
2	123500000-124000000	1.56884	3	ALGA0015433	123659558	WU_10.2_2_123902731	123902731
2	136500000-137000000	1.34712	9	DIAS0000424	136508189	WU_10.2_2_136819824	136819824
2	136750000-137250000	1.46686	9	ALGA0015985	136795321	MARC0073030	137193057
2	137000000-137500000	1.41918	13	ALGA0015993	137064501	WU_10.2_2_137484909	137484909
2	145250000-145750000	1.38809	1	ASGA0012452	145284324	ASGA0012452	145284324
2	152000000-152500000	1.45998	2	WU_10.2_2_152283403	152283403	ALGA0016865	152486966
2	160500000-161000000	1.92969	1	WU_10.2_2_160933992	160933992	WU_10.2_2_160933992	160933992
2	160750000-161250000	1.75185	2	WU_10.2_2_160933992	160933992	WU_10.2_2_161195479	161195479
2	161000000-161500000	1.31746	2	WU_10.2_2_161195479	161195479	WU_10.2_2_161285709	161285709
3	3500000-4000000	1.40204	4	WU_10.2_3_3517491	3517491	WU_10.2_3_3633707	3633707
3	3750000-4250000	1.56475	5	WU_10.2_3_4000537	4000537	WU_10.2_3_4242328	4242328
3	6250000-6750000	1.30772	4	MARC0004652	6555484	WU_10.2_3_6677899	6677899
3	6500000-7000000	1.30772	4	MARC0004652	6555484	WU_10.2_3_6677899	6677899
3	7500000-8000000	1.33614	3	ASGA0013186	7568181	WU_10.2_3_7799684	7799684
3	8250000-8750000	1.58376	2	WU_10.2_3_8496105	8496105	WU_10.2_3_8618933	8618933
3	16250000-16750000	1.64507	5	WU_10.2_3_16330560	16330560	WU_10.2_3_16609087	16609087
3	16500000-17000000	1.36155	5	MARC0063508	16531401	WU_10.2_3_16839756	16839756
3	24500000-25000000	2.00461	3	ASGA0013894	24602938	WU_10.2_3_24947447	24947447
3	24750000-25250000	2.78184	2	WU_10.2_3_24947447	24947447	MARC0110831	25162049
3	27500000-28000000	1.72364	2	ALGA0018138	27839633	MARC0081581	27964942
3	27750000-28250000	1.72364	2	ALGA0018138	27839633	MARC0081581	27964942
3	31250000-31750000	1.35942	6	ASGA0014105	31276472	WU_10.2_3_31745700	31745700
3	32000000-32500000	1.33965	2	MARC0036990	32454189	M1GA0024387	32474314
3	34250000-34750000	1.31272	6	MARC0029948	34302054	MARC0004212	34672106
3	54000000-54500000	1.39313	2	ALGA0018977	54006786	ALGA0018983	54248292
3	54250000-54750000	2.48571	1	WU_10.2_3_54539106	54539106	WU_10.2_3_54539106	54539106
3	54500000-55000000	2.48571	1	WU_10.2_3_54539106	54539106	WU_10.2_3_54539106	54539106
3	61000000-61500000	1.46019	5	DIAS0004525	61035420	MARC0002058	61482786
3	61250000-61750000	1.33582	6	MARC0070502	61299126	CASI0010035	61616860
3	63250000-63750000	1.36319	3	ALGA0111661	63252442	MARC0055814	63621744
3	63500000-64000000	1.37796	4	MARC0098384	63529963	ALGA0019416	63934619
3	70000000-70500000	2.35105	1	WU_10.2_3_70479968	70479968	WU_10.2_3_70479968	70479968
3	70250000-70750000	2.35105	1	WU_10.2_3_70479968	70479968	WU_10.2_3_70479968	70479968
3	100750000-101250000	1.44247	6	H3GA0010134	100787895	WU_10.2_3_101175172	101175172
3	104500000-105000000	1.34214	2	ASGA0015550	104622734	ALGA0020335	104692463
3	111250000-111750000	1.60136	3	WU_10.2_3_111264478	111264478	WU_10.2_3_111610021	111610021
3	111500000-112000000	1.40428	4	WU_10.2_3_111610021	111610021	WU_10.2_3_111883613	111883613
3	115000000-115500000	1.84118	3	H3GA0010357	115009623	WU_10.2_3_115367295	115367295
3	118000000-118500000	1.46439	7	WU_10.2_3_118045978	118045978	MARC0072394	118456072
3	120500000-121000000	1.9151	3	WU_10.2_3_120583181	120583181	WU_10.2_3_120769648	120769648
3	120750000-121250000	2.8688	4	WU_10.2_3_120769648	120769648	WU_10.2_3_121227747	121227747
3	121000000-121500000	2.52067	3	H3GA0053824	121035021	WU_10.2_3_121227747	121227747
3	130000000-130500000	1.66614	2	WU_10.2_3_130150243	130150243	H3GA0010859	130381842
3	131000000-131500000	1.40452	8	WU_10.2_3_131002605	131002605	WU_10.2_3_131466220	131466220
4	4250000-4750000	1.4991	3	WU_10.2_4_4287828	4287828	WU_10.2_4_4677824	4677824
4	9250000-9750000	1.31437	5	WU_10.2_4_9429085	9429085	ALGA0022961	9687654
4	10750000-11250000	2.00367	2	ASGA0018238	10815136	ASGA0018257	11162915
4	20250000-20750000	1.32013	3	WU_10.2_4_20466930	20466930	WU_10.2_4_20578518	20578518
4	20500000-21000000	1.33019	3	WU_10.2_4_20570494	20570494	WU_10.2_4_20778207	20778207
4	20750000-21250000	1.35152	1	WU_10.2_4_20778207	20778207	WU_10.2_4_20778207	20778207
4	33250000-33750000	1.31957	3	ALGA0024370	33620388	ALGA0024372	33740194
4	34750000-35250000	1.62895	2	INRA0013538	34875069	H3GA0012470	34945704
4	61500000-62000000	1.32333	4	MARC0045099	61544370	DIAS0001294	61934914
4	90750000-91250000	1.34792	1	H3GA0013230	91141912	H3GA0013230	91141912
4	91500000-92000000	1.32609	3	ALGA0026283	91629329	MARC0054096	91751881
4	91750000-92250000	1.39113	2	MARC0054096	91751881	MARC0090207	92191972
4	103000000-103500000	1.61836	2	INRA0015708	103067357	ALGA0026925	103239057
4	104250000-104750000	1.44772	2	DIAS0004652	104610328	WU_10.2_4_104725667	104725667
4	111500000-112000000	1.33442	7	M1GA0006238	111511647	MARC0082004	111993928
4	111750000-112250000	1.6869	8	WU_10.2_4_111790296	111790296	ASGA0021461	112185324
4	112000000-112500000	1.59822	7	ALGA0027442	112066018	WU_10.2_4_112397298	112397298
4	112250000-112750000	1.32421	7	MARC0029984	112290496	MARC0006338	112611700
4	112500000-113000000	1.40963	10	H3GA0013823	112508765	MARC0028641	112988683
4	113250000-113750000	1.53337	12	H3GA0013871	113291292	ALGA0027570	113739980
4	113750000-114250000	1.39981	9	M1GA0006291	113822178	M1GA0006299	114151582
4	114000000-114500000	1.86786	11	ALGA0027590	114013243	ALGA0027624	114410148
4	114250000-114750000	1.49075	9	ALGA0027612	114275917	ASGA0021662	114678043
4	120750000-121250000	1.37434	4	H3GA0014176	120847199	ALGA0028115	121167187
4	121000000-121500000	1.87645	3	ALGA0028103	121103011	ALGA0028142	121490413
4	121250000-121750000	1.65581	3	ALGA0028142	121490413	ALGA0028183	121720779
4	121500000-122000000	1.36736	2	ASGA0022140	121634338	ALGA0028183	121720779
4	126000000-126500000	1.72455	4	WU_10.2_4_126009432	126009432	WU_10.2_4_126350700	126350700
4	126250000-126750000	1.9933	4	WU_10.2_4_126329945	126329945	ALGA0028487	126581855
4	126500000-127000000	1.44238	7	WU_10.2_4_126503449	126503449	MARC0095887	126984212
4	126750000-127250000	1.37814	16	WU_10.2_4_126751006	126751006	ASGA0022390	127212288
4	127000000-127500000	1.62367	21	WU_10.2_4_127056631	127056631	MARC0025311	127489069
4	127250000-127750000	1.37814	15	WU_10.2_4_127263754	127263754	WU_10.2_4_127744808	127744808
4	128250000-128750000	1.51803	9	ALGA0028557	128256072	WU_10.2_4_128646631	128646631
4	128500000-129000000	1.75176	16	WU_10.2_4_128517815	128517815	SIRI0001282	128996039
4	128750000-129250000	1.87081	19	ALGA0028604	128779263	WU_10.2_4_129203635	129203635
4	129000000-129500000	1.82812	12	ALGA0028623	129016956	WU_10.2_4_129477200	129477200
4	129250000-129750000	1.70061	8	WU_10.2_4_129295626	129295626	ALGA0028681	129675802
4	129500000-130000000	1.8977	16	WU_10.2_4_129514403	129514403	ALGA0028712	129991207
4	129750000-130250000	1.46293	20	ASGA0022526	129771526	WU_10.2_4_130198207	130198207
4	130500000-131000000	1.31267	9	WU_10.2_4_130592358	130592358	WU_10.2_4_130980238	130980238
4	132500000-133000000	1.4528	11	MARC0048010	132505132	WU_10.2_4_132878400	132878400
4	132750000-133250000	1.58531	5	WU_10.2_4_132791730	132791730	WU_10.2_4_133210073	133210073
4	133500000-134000000	1.46585	10	WU_10.2_4_133588844	133588844	DIAS0001434	133997198
4	133750000-134250000	1.44003	12	MARC0021142	133754785	ASGA0022823	134190818
5	5250000-5750000	1.53896	3	H3GA0015326	5284662	ALGA0030107	5702817
5	5500000-6000000	1.79341	1	ALGA0030107	5702817	ALGA0030107	5702817
5	9250000-9750000	1.32281	3	WU_10.2_5_9338383	9338383	MARC0020841	9704332
5	9500000-10000000	1.35216	2	WU_10.2_5_9679336	9679336	MARC0020841	9704332
5	36000000-36500000	1.52557	3	DIAS0000522	36353885	MARC0027263	36496185
5	36250000-36750000	1.3841	8	DIAS0000522	36353885	ASGA0025399	36721314
5	65500000-66000000	1.62415	1	ASGA0025812	65613648	ASGA0025812	65613648
5	65750000-66250000	1.50514	2	WU_10.2_5_66148074	66148074	MARC0040369	66230094
5	67500000-68000000	1.45472	8	MARC0028483	67519288	MARC0023942	67795920
5	67750000-68250000	1.62949	5	MARC0088966	67782650	ALGA0032488	68245469
5	95000000-95500000	1.32125	1	ALGA0033554	95413821	ALGA0033554	95413821
5	101000000-101500000	1.39186	10	ALGA0033799	101013243	WU_10.2_5_101450635	101450635
5	101750000-102250000	1.81585	2	WU_10.2_5_101832960	101832960	WU_10.2_5_102134318	102134318
5	102000000-102500000	1.48843	5	WU_10.2_5_102134318	102134318	WU_10.2_5_102468444	102468444
6	4750000-5250000	1.57067	1	MARC0092867	4778689	MARC0092867	4778689
6	10750000-11250000	1.402	2	WU_10.2_6_10798488	10798488	WU_10.2_6_11246040	11246040
6	22500000-23000000	1.33577	1	WU_10.2_6_22561360	22561360	WU_10.2_6_22561360	22561360
6	28250000-28750000	1.60028	6	M1GA0008438	28304343	WU_10.2_6_28680797	28680797
6	35750000-36250000	2.36916	1	MARC0059821	36115482	MARC0059821	36115482
6	36000000-36500000	2.36916	1	MARC0059821	36115482	MARC0059821	36115482
6	40000000-40500000	1.39695	3	WU_10.2_6_40140575	40140575	WU_10.2_6_40444628	40444628
6	62500000-63000000	1.35976	1	WU_10.2_6_62970280	62970280	WU_10.2_6_62970280	62970280
6	69500000-70000000	1.44454	4	WU_10.2_6_69575439	69575439	WU_10.2_6_69768613	69768613
6	103000000-103500000	1.80058	1	MARC0040275	103322887	MARC0040275	103322887
6	103250000-103750000	1.80058	1	MARC0040275	103322887	MARC0040275	103322887
6	105250000-105750000	1.33979	3	ASGA0029217	105549365	ALGA0036406	105746835
6	105500000-106000000	1.33979	3	ASGA0029217	105549365	ALGA0036406	105746835
6	109500000-110000000	1.52547	2	ALGA0036464	109559110	WU_10.2_6_109639635	109639635
6	110250000-110750000	1.73812	1	MARC0087051	110476233	MARC0087051	110476233
6	110500000-111000000	1.74866	3	DIAS0000385	110805134	MARC0050983	110872840
6	110750000-111250000	1.8033	4	DIAS0000385	110805134	WU_10.2_6_111134306	111134306
6	111000000-111500000	1.3306	4	WU_10.2_6_111134306	111134306	ASGA0029261	111433257
6	113250000-113750000	1.77767	2	WU_10.2_6_113488317	113488317	MARC0000035	113680401
6	113500000-114000000	1.37121	2	MARC0000035	113680401	H3GA0056342	113776737
6	136750000-137250000	1.33967	4	H3GA0054117	136905695	WU_10.2_6_137233834	137233834
6	137000000-137500000	1.5452	9	DIAS0000949	137174682	WU_10.2_6_137419850	137419850
6	137250000-137750000	1.54486	6	WU_10.2_6_137257888	137257888	WU_10.2_6_137419850	137419850
6	145000000-145500000	1.50931	5	WU_10.2_6_145200081	145200081	WU_10.2_6_145474791	145474791
6	145250000-145750000	1.41993	10	WU_10.2_6_145316210	145316210	WU_10.2_6_145705189	145705189
6	145500000-146000000	1.37597	13	WU_10.2_6_145527900	145527900	WU_10.2_6_145956324	145956324
7	2000000-2500000	1.48213	9	WU_10.2_7_2237840	2237840	ALGA0037912	2451643
7	7750000-8250000	1.47562	12	WU_10.2_7_7757367	7757367	ASGA0030978	8003501
7	42500000-43000000	1.291	1	WU_10.2_7_42709106	42709106	WU_10.2_7_42709106	42709106
7	43250000-43750000	1.78418	1	MARC0042983	43656771	MARC0042983	43656771
7	43500000-44000000	1.78418	1	MARC0042983	43656771	MARC0042983	43656771
7	95750000-96250000	1.40853	10	WU_10.2_7_95807089	95807089	ALGA0043533	96218210
7	96000000-96500000	1.33333	12	MARC0037656	96000929	WU_10.2_7_96445816	96445816
7	97250000-97750000	1.33979	10	WU_10.2_7_97257420	97257420	ASGA0035274	97713303
7	97500000-98000000	1.53857	7	ALGA0043610	97526150	WU_10.2_7_97916823	97916823
7	105250000-105750000	1.60003	2	H3GA0022712	105538181	ASGA0035601	105616538
7	105500000-106000000	1.60003	2	H3GA0022712	105538181	ASGA0035601	105616538
7	119750000-120250000	1.44108	17	WU_10.2_7_119787130	119787130	ALGA0044984	120236700
7	120000000-120500000	1.38516	23	WU_10.2_7_120002032	120002032	ALGA0045009	120492646
7	122250000-122750000	1.34002	3	WU_10.2_7_122599024	122599024	WU_10.2_7_122644975	122644975
7	122500000-123000000	1.59494	7	WU_10.2_7_122599024	122599024	WU_10.2_7_122895547	122895547
7	122750000-123250000	1.68594	5	WU_10.2_7_122776446	122776446	WU_10.2_7_123040903	123040903
7	123000000-123500000	1.37562	8	WU_10.2_7_123040903	123040903	WU_10.2_7_123462504	123462504
7	126000000-126500000	1.37901	4	WU_10.2_7_126163832	126163832	ALGA0045477	126419529
7	128000000-128500000	1.44049	3	ASGA0036948	128228374	MARC0080068	128414726
7	128250000-128750000	1.35932	3	H3GA0023624	128301280	ALGA0045626	128623831
7	128500000-129000000	1.52609	1	ALGA0045626	128623831	ALGA0045626	128623831
8	250000-750000	1.47647	2	WU_10.2_8_580533	580533	WU_10.2_8_659617	659617
8	500000-1000000	1.36499	7	WU_10.2_8_580533	580533	WU_10.2_8_970500	970500
8	2500000-3000000	1.60257	1	MARC0046106	2599626	MARC0046106	2599626
8	4500000-5000000	1.45287	1	WU_10.2_8_4618337	4618337	WU_10.2_8_4618337	4618337
8	27500000-28000000	1.98164	1	WU_10.2_8_27557940	27557940	WU_10.2_8_27557940	27557940
8	32250000-32750000	1.61647	1	WU_10.2_8_32387050	32387050	WU_10.2_8_32387050	32387050
8	76250000-76750000	1.50817	2	ALGA0048158	76370177	MARC0053929	76634776
8	76500000-77000000	1.98364	1	MARC0053929	76634776	MARC0053929	76634776
8	77500000-78000000	3.56552	1	WU_10.2_8_77932637	77932637	WU_10.2_8_77932637	77932637
8	77750000-78250000	1.43396	3	WU_10.2_8_77932637	77932637	DIAS0000521	78168017
8	87750000-88250000	2.16152	1	ASGA0039159	88102451	ASGA0039159	88102451
8	88000000-88500000	2.16152	1	ASGA0039159	88102451	ASGA0039159	88102451
8	117500000-118000000	1.67042	1	ALGA0049162	117847465	ALGA0049162	117847465
8	117750000-118250000	1.67042	1	ALGA0049162	117847465	ALGA0049162	117847465
8	120250000-120750000	1.95181	1	ASGA0039629	120311332	ASGA0039629	120311332
8	130500000-131000000	2.13616	1	WU_10.2_8_130758954	130758954	WU_10.2_8_130758954	130758954
8	130750000-131250000	1.69696	3	WU_10.2_8_130758954	130758954	ALGA0049494	131233724
8	131750000-132250000	1.35278	3	WU_10.2_8_131812635	131812635	WU_10.2_8_131955055	131955055
8	132000000-132500000	1.3406	1	WU_10.2_8_132352626	132352626	WU_10.2_8_132352626	132352626
8	132250000-132750000	1.3406	1	WU_10.2_8_132352626	132352626	WU_10.2_8_132352626	132352626
8	132750000-133250000	2.18319	2	ALGA0049510	132836698	ALGA0049519	133098927
8	133000000-133500000	2.06944	2	ALGA0049519	133098927	WU_10.2_8_133359566	133359566
8	137500000-138000000	1.4163	1	WU_10.2_8_137786914	137786914	WU_10.2_8_137786914	137786914
9	1000000-1500000	1.65091	1	WU_10.2_9_1251763	1251763	WU_10.2_9_1251763	1251763
9	9750000-10250000	1.43482	1	H3GA0026345	9885195	H3GA0026345	9885195
9	25250000-25750000	1.4225	2	WU_10.2_9_25262571	25262571	MARC0067149	25634282
9	30750000-31250000	1.37981	1	ASGA0042354	30750991	ASGA0042354	30750991
9	34250000-34750000	1.49033	1	ASGA0042429	34531580	ASGA0042429	34531580
9	36250000-36750000	1.40786	2	MARC0018577	36364395	MARC0007186	36511569
9	37250000-37750000	1.38799	5	WU_10.2_9_37253095	37253095	ASGA0042476	37629895
9	37500000-38000000	1.62498	5	UMB10000140	37504229	ASGA0042484	37948012
9	46000000-46500000	1.35827	3	WU_10.2_9_46022143	46022143	H3GA0027063	46061894
9	46250000-46750000	1.30121	1	ASGA0042716	46715924	ASGA0042716	46715924
9	47250000-47750000	1.41378	7	ASGA0042735	47254539	WU_10.2_9_47686536	47686536
9	47500000-48000000	1.50835	7	H3GA0055346	47553034	H3GA0027133	47967824
9	50750000-51250000	1.31625	7	MARC0097407	50875549	ASGA0042962	51168489
9	59500000-60000000	1.41442	1	WU_10.2_9_59849771	59849771	WU_10.2_9_59849771	59849771
9	59750000-60250000	1.41442	1	WU_10.2_9_59849771	59849771	WU_10.2_9_59849771	59849771
9	61750000-62250000	1.3232	1	ASGA0043259	61782244	ASGA0043259	61782244
9	70250000-70750000	1.3806	1	WU_10.2_9_70718136	70718136	WU_10.2_9_70718136	70718136
9	70500000-71000000	1.3806	1	WU_10.2_9_70718136	70718136	WU_10.2_9_70718136	70718136
9	79000000-79500000	1.34549	1	M1GA0013120	79476540	M1GA0013120	79476540
9	79250000-79750000	1.34549	1	M1GA0013120	79476540	M1GA0013120	79476540
9	116000000-116500000	1.3901	1	ALGA0054452	116328020	ALGA0054452	116328020
9	124250000-124750000	1.35331	9	WU_10.2_9_124307791	124307791	MARC0004734	124635111
9	124500000-125000000	1.96919	6	ALGA0054715	124513811	WU_10.2_9_124998680	124998680
9	124750000-125250000	1.76816	5	WU_10.2_9_124924835	124924835	WU_10.2_9_125163531	125163531
9	125000000-125500000	1.3688	2	WU_10.2_9_125028921	125028921	WU_10.2_9_125163531	125163531
9	125250000-125750000	1.47931	2	ALGA0054746	125556707	M1GA0013156	125670643
9	125500000-126000000	1.5237	3	ALGA0054746	125556707	ALGA0054758	125833977
9	128500000-129000000	1.35976	1	MARC0091645	128963159	MARC0091645	128963159
9	128750000-129250000	1.35976	1	MARC0091645	128963159	MARC0091645	128963159
9	129250000-129750000	1.46728	2	H3GA0028150	129544293	WU_10.2_9_129712856	129712856
9	130000000-130500000	1.46952	9	WU_10.2_9_130061347	130061347	WU_10.2_9_130359702	130359702
9	130250000-130750000	1.69971	3	WU_10.2_9_130266401	130266401	WU_10.2_9_130359702	130359702
9	136250000-136750000	1.47105	3	WU_10.2_9_136514555	136514555	WU_10.2_9_136654199	136654199
9	136500000-137000000	1.4225	6	WU_10.2_9_136514555	136514555	ALGA0105307	136882252
9	137250000-137750000	1.56481	6	ASGA0044684	137374693	WU_10.2_9_137731689	137731689
9	137500000-138000000	1.86303	4	WU_10.2_9_137607388	137607388	WU_10.2_9_137731689	137731689
9	138250000-138750000	1.42992	2	WU_10.2_9_138574488	138574488	WU_10.2_9_138703504	138703504
9	142250000-142750000	1.37012	6	WU_10.2_9_142369952	142369952	WU_10.2_9_142718481	142718481
9	143750000-144250000	1.48696	2	WU_10.2_9_144161429	144161429	WU_10.2_9_144200037	144200037
9	144000000-144500000	1.30596	4	WU_10.2_9_144161429	144161429	WU_10.2_9_144445030	144445030
10	5750000-6250000	1.34297	12	WU_10.2_10_5799308	5799308	WU_10.2_10_6241788	6241788
10	13750000-14250000	1.86907	1	WU_10.2_10_14076918	14076918	WU_10.2_10_14076918	14076918
10	14000000-14500000	1.46085	3	WU_10.2_10_14076918	14076918	WU_10.2_10_14275000	14275000
10	22000000-22500000	1.31163	3	WU_10.2_10_22117876	22117876	WU_10.2_10_22164312	22164312
10	44500000-45000000	1.63514	2	WU_10.2_10_44649122	44649122	WU_10.2_10_44936216	44936216
10	47500000-48000000	1.46646	3	ALGA0122391	47775855	WU_10.2_10_47939294	47939294
10	47750000-48250000	1.44122	5	ALGA0122391	47775855	WU_10.2_10_48034226	48034226
10	49500000-50000000	1.3846	2	WU_10.2_10_49500123	49500123	ASGA0048013	49964612
10	50750000-51250000	1.67152	3	MARC0086395	51128127	WU_10.2_10_51215913	51215913
10	51000000-51500000	1.37482	4	MARC0086395	51128127	WU_10.2_10_51388178	51388178
10	67500000-68000000	1.32009	13	WU_10.2_10_67600119	67600119	MARC0010723	67993259
10	68250000-68750000	1.40609	4	WU_10.2_10_68274273	68274273	WU_10.2_10_68559070	68559070
10	70250000-70750000	2.42657	1	MARC0036786	70713870	MARC0036786	70713870
10	70500000-71000000	2.42657	1	MARC0036786	70713870	MARC0036786	70713870
11	20250000-20750000	1.44719	3	ASGA0050154	20304315	ALGA0061266	20744945
11	22500000-23000000	1.65499	4	H3GA0031573	22753532	WU_10.2_11_22959629	22959629
11	27750000-28250000	1.72941	5	ASGA0050544	27829151	ALGA0061659	28225571
11	28000000-28500000	1.35303	4	ALGA0061664	28091154	ASGA0050524	28404924
11	51750000-52250000	1.33568	5	ASGA0050824	51753871	ASGA0050851	52218085
11	64000000-64500000	1.40805	1	WU_10.2_11_64327450	64327450	WU_10.2_11_64327450	64327450
11	64250000-64750000	1.40805	1	WU_10.2_11_64327450	64327450	WU_10.2_11_64327450	64327450
11	75750000-76250000	2.7263	1	ALGA0063437	76088355	ALGA0063437	76088355
11	76000000-76500000	1.47563	7	ALGA0063437	76088355	WU_10.2_11_76490080	76490080
11	77250000-77750000	1.3393	5	H3GA0032448	77375751	H3GA0032462	77734589
11	77500000-78000000	1.47078	2	WU_10.2_11_77640879	77640879	H3GA0032462	77734589
11	78750000-79250000	1.90259	2	ASGA0051853	79048626	ASGA0051858	79182748
11	79000000-79500000	1.3783	4	ASGA0051853	79048626	ALGA0063740	79449252
11	79500000-80000000	1.58621	1	WU_10.2_11_79711527	79711527	WU_10.2_11_79711527	79711527
11	79750000-80250000	1.4993	1	ALGA0063787	80248120	ALGA0063787	80248120
12	3000000-3500000	1.6524	2	WU_10.2_12_3284705	3284705	WU_10.2_12_3420038	3420038
12	8000000-8500000	1.58061	17	ASGA0052835	8013844	WU_10.2_12_8477291	8477291
12	8250000-8750000	1.59788	11	WU_10.2_12_8254165	8254165	WU_10.2_12_8681345	8681345
12	11500000-12000000	2.02216	2	MARC0050019	11737023	WU_10.2_12_11957174	11957174
12	22500000-23000000	1.54267	2	WU_10.2_12_22965608	22965608	WU_10.2_12_22992072	22992072
12	22750000-23250000	1.32936	3	WU_10.2_12_22965608	22965608	MARC0019933	23012589
12	31750000-32250000	1.93478	1	ASGA0053996	32226627	ASGA0053996	32226627
12	34750000-35250000	1.3993	3	MARC0026738	34916433	ASGA0054291	35139128
12	35000000-35500000	1.76915	4	ASGA0054317	35017301	ASGA0054332	35368019
12	35750000-36250000	1.35376	4	WU_10.2_12_35831702	35831702	ALGA0066208	36239768
12	41000000-41500000	1.34872	8	H3GA0055128	41049051	H3GA0034333	41487872
12	44000000-44500000	1.3112	12	WU_10.2_12_44027503	44027503	ASGA0054735	44488080
12	44250000-44750000	1.64555	10	WU_10.2_12_44300823	44300823	WU_10.2_12_44685510	44685510
12	44500000-45000000	1.62424	8	WU_10.2_12_44505563	44505563	ALGA0066613	44995728
12	44750000-45250000	1.34409	10	ASGA0054746	44762306	WU_10.2_12_45228412	45228412
12	53750000-54250000	2.21446	2	MARC0031605	54003633	WU_10.2_12_54040219	54040219
12	54000000-54500000	1.54404	5	MARC0031605	54003633	WU_10.2_12_54496025	54496025
12	54250000-54750000	1.34655	7	WU_10.2_12_54317583	54317583	WU_10.2_12_54661497	54661497
12	54500000-55000000	1.60305	7	WU_10.2_12_54530737	54530737	WU_10.2_12_54979595	54979595
12	54750000-55250000	1.56973	8	WU_10.2_12_54922306	54922306	WU_10.2_12_55234861	55234861
12	55000000-55500000	1.43308	8	MARC0032271	55012314	WU_10.2_12_55488120	55488120
12	55250000-55750000	1.33121	3	ASGA0055070	55282493	WU_10.2_12_55488120	55488120
12	55500000-56000000	1.48382	5	ALGA0066974	55754184	WU_10.2_12_55894550	55894550
12	55750000-56250000	1.47852	9	ALGA0066974	55754184	MARC0074335	56183179
12	56000000-56500000	1.47189	4	ALGA0066981	56035133	MARC0074335	56183179
12	60750000-61250000	1.7184	2	WU_10.2_12_60830299	60830299	MARC0075832	60955830
13	10750000-11250000	1.63771	4	ASGA0055942	11172143	WU_10.2_13_11237368	11237368
13	11000000-11500000	1.44511	7	ASGA0055942	11172143	WU_10.2_13_11428807	11428807
13	11250000-11750000	1.56296	9	ASGA0055954	11339040	WU_10.2_13_11706494	11706494
13	11500000-12000000	1.7435	13	WU_10.2_13_11513009	11513009	WU_10.2_13_11990561	11990561
13	11750000-12250000	1.89079	10	WU_10.2_13_11761268	11761268	WU_10.2_13_12191610	12191610
13	12000000-12500000	1.73956	4	MARC0075527	12105527	WU_10.2_13_12298526	12298526
13	13000000-13500000	2.65615	1	WU_10.2_13_13475421	13475421	WU_10.2_13_13475421	13475421
13	13250000-13750000	2.65615	1	WU_10.2_13_13475421	13475421	WU_10.2_13_13475421	13475421
13	14000000-14500000	1.80134	2	ALGA0068107	14367209	ALGA0068125	14426491
13	14250000-14750000	1.80134	2	ALGA0068107	14367209	ALGA0068125	14426491
13	20000000-20500000	1.36112	1	ASGA0056508	20444439	ASGA0056508	20444439
13	20250000-20750000	1.66221	2	ASGA0056508	20444439	MARC0095600	20688338
13	140000000-140500000	1.44321	1	DRGA0017531	140443456	DRGA0017531	140443456
13	145000000-145500000	1.34598	1	ALGA0072095	145300325	ALGA0072095	145300325
13	153000000-153500000	1.52818	1	ALGA0072288	153413009	ALGA0072288	153413009
13	153250000-153750000	1.52818	1	ALGA0072288	153413009	ALGA0072288	153413009
13	165750000-166250000	1.35873	1	ALGA0072559	166217824	ALGA0072559	166217824
13	166000000-166500000	1.35873	1	ALGA0072559	166217824	ALGA0072559	166217824
13	210750000-211250000	1.45282	7	WU_10.2_13_210779355	210779355	WU_10.2_13_211105236	211105236
13	213000000-213500000	2.44876	1	WU_10.2_13_213415696	213415696	WU_10.2_13_213415696	213415696
13	213250000-213750000	1.65496	2	WU_10.2_13_213415696	213415696	WU_10.2_13_213573821	213573821
13	214000000-214500000	1.93335	3	ASGA0060173	214408280	WU_10.2_13_214483314	214483314
14	5250000-5750000	1.39716	12	WU_10.2_14_5257751	5257751	ALGA0074590	5743162
14	5500000-6000000	1.45877	7	ASGA0060681	5504363	ASGA0060727	5995892
14	11750000-12250000	1.37722	9	CASI0009020	11758756	ALGA0075247	12203732
14	12000000-12500000	2.09232	3	ASGA0061295	12010383	ALGA0075247	12203732
14	15500000-16000000	2.45487	1	MARC0114177	15993135	MARC0114177	15993135
14	15750000-16250000	1.77476	2	MARC0114177	15993135	MARC0086217	16121986
14	18500000-19000000	1.50689	2	ALGA0075774	18567030	DRGA0013663	18797520
14	18750000-19250000	2.03392	1	DRGA0013663	18797520	DRGA0013663	18797520
14	21000000-21500000	1.66534	1	WU_10.2_14_21418203	21418203	WU_10.2_14_21418203	21418203
14	21250000-21750000	1.66534	1	WU_10.2_14_21418203	21418203	WU_10.2_14_21418203	21418203
14	41000000-41500000	1.4703	3	MARC0080850	41317883	ASGA0062901	41354180
14	41750000-42250000	1.8598	1	ASGA0062912	42013177	ASGA0062912	42013177
14	48250000-48750000	1.29766	2	ASGA0063201	48283163	MARC0006658	48306021
14	56500000-57000000	2.33261	1	MARC0066981	56894114	MARC0066981	56894114
14	62000000-62500000	1.35978	6	ASGA0063732	62024435	ALGA0077977	62467689
14	62250000-62750000	1.54716	9	ASGA0063738	62299631	ASGA0063771	62690545
14	62500000-63000000	1.73124	6	MARC0017865	62514781	H3GA0040465	62975744
14	62750000-63250000	1.75685	2	H3GA0040465	62975744	MARC0097241	63058384
14	63000000-63500000	1.33153	6	MARC0097241	63058384	ASGA0063789	63498807
14	63250000-63750000	1.63953	6	MARC0025142	63414448	MARC0008262	63718269
14	64250000-64750000	1.43852	3	MARC0004519	64487736	ASGA0063866	64746711
14	64750000-65250000	1.32616	6	ALGA0078091	64759315	ASGA0063917	65121403
14	67500000-68000000	1.3725	2	ALGA0078315	67556696	ALGA0078325	67973978
14	67750000-68250000	1.75279	2	ALGA0078325	67973978	ALGA0078332	68085933
14	76500000-77000000	2.48736	1	WU_10.2_14_76890274	76890274	WU_10.2_14_76890274	76890274
14	76750000-77250000	2.02383	3	WU_10.2_14_76890274	76890274	WU_10.2_14_77240263	77240263
14	77000000-77500000	1.79206	2	WU_10.2_14_77181944	77181944	WU_10.2_14_77240263	77240263
14	80500000-81000000	1.36431	4	DIAS0001594	80626307	ALGA0078968	80984032
14	83000000-83500000	1.44611	2	WU_10.2_14_83035247	83035247	INRA0045039	83287005
14	84250000-84750000	1.36691	4	MARC0008412	84250314	INRA0045115	84695652
14	84500000-85000000	1.8247	1	INRA0045115	84695652	INRA0045115	84695652
14	86750000-87250000	1.53092	1	ALGA0079189	87168343	ALGA0079189	87168343
14	95250000-95750000	1.71665	2	MARC0085073	95534926	MARC0089530	95608621
14	95500000-96000000	1.71665	2	MARC0085073	95534926	MARC0089530	95608621
14	98750000-99250000	1.87002	1	H3GA0041497	98847500	H3GA0041497	98847500
14	101250000-101750000	1.43877	1	ALGA0080025	101729803	ALGA0080025	101729803
14	101500000-102000000	1.62568	2	ALGA0080025	101729803	INRA0045816	101995631
14	102250000-102750000	1.77043	1	ALGA0080040	102310696	ALGA0080040	102310696
14	116000000-116500000	1.37401	1	ALGA0080776	116383375	ALGA0080776	116383375
14	121000000-121500000	1.36474	1	ALGA0081104	121443462	ALGA0081104	121443462
14	142000000-142500000	1.35347	10	WU_10.2_14_142022948	142022948	WU_10.2_14_142422406	142422406
14	148500000-149000000	1.3006	4	ALGA0083112	148631464	WU_10.2_14_148961252	148961252
15	1000000-1500000	1.62367	4	ASGA0068589	1138203	ALGA0083855	1193806
15	2000000-2500000	1.62903	4	ASGA0068498	2032152	ALGA0083736	2178235
15	2250000-2750000	1.7305	3	WU_10.2_15_2628130	2628130	MARC0086901	2744312
15	2500000-3000000	1.6642	4	WU_10.2_15_2628130	2628130	WU_10.2_15_2867795	2867795
15	2750000-3250000	1.46527	1	WU_10.2_15_2867795	2867795	WU_10.2_15_2867795	2867795
15	8500000-9000000	1.59515	2	ASGA0068435	8557801	WU_10.2_15_8766731	8766731
15	8750000-9250000	1.6358	1	WU_10.2_15_8766731	8766731	WU_10.2_15_8766731	8766731
15	15500000-16000000	1.40223	3	MARC0106607	15567745	ASGA0068670	15608727
15	19500000-20000000	1.36085	3	ALGA0084124	19520226	WU_10.2_15_19836530	19836530
15	19750000-20250000	2.29673	1	WU_10.2_15_19836530	19836530	WU_10.2_15_19836530	19836530
15	23000000-23500000	1.35534	2	WU_10.2_15_23269817	23269817	MARC0032057	23462913
15	23250000-23750000	1.35534	2	WU_10.2_15_23269817	23269817	MARC0032057	23462913
15	23750000-24250000	1.38618	1	WU_10.2_15_24176505	24176505	WU_10.2_15_24176505	24176505
15	35250000-35750000	1.32932	7	WU_10.2_15_35251320	35251320	MARC0002947	35674169
15	35500000-36000000	1.51639	5	WU_10.2_15_35609761	35609761	ASGA0069246	35944655
15	55500000-56000000	1.39613	1	ALGA0085315	55841864	ALGA0085315	55841864
15	55750000-56250000	1.39613	1	ALGA0085315	55841864	ALGA0085315	55841864
15	57500000-58000000	2.38365	1	ALGA0085400	57880292	ALGA0085400	57880292
15	57750000-58250000	1.74909	2	ALGA0085400	57880292	ALGA0085407	58129227
15	60750000-61250000	1.34301	1	INRA0049420	61018550	INRA0049420	61018550
15	61000000-61500000	1.34301	1	INRA0049420	61018550	INRA0049420	61018550
15	62500000-63000000	1.44743	1	ASGA0069687	62506865	ASGA0069687	62506865
15	92000000-92500000	1.28961	1	ASGA0070092	92462840	ASGA0070092	92462840
15	92250000-92750000	1.28961	1	ASGA0070092	92462840	ASGA0070092	92462840
15	98500000-99000000	2.89443	1	WU_10.2_15_98753804	98753804	WU_10.2_15_98753804	98753804
15	98750000-99250000	2.89443	1	WU_10.2_15_98753804	98753804	WU_10.2_15_98753804	98753804
15	111750000-112250000	1.35517	2	ALGA0086509	111751664	WU_10.2_15_112136583	112136583
15	120500000-121000000	1.53461	4	ALGA0086665	120656038	ALGA0086678	120942551
15	120750000-121250000	1.43447	2	WU_10.2_15_120903573	120903573	ALGA0086678	120942551
15	134250000-134750000	3.48245	1	WU_10.2_15_134616412	134616412	WU_10.2_15_134616412	134616412
15	134500000-135000000	2.25672	4	WU_10.2_15_134616412	134616412	ASGA0070696	134984250
15	134750000-135250000	1.77295	5	WU_10.2_15_134842540	134842540	ASGA0070938	135083981
15	140750000-141250000	1.4067	19	MARC0056021	140770492	WU_10.2_15_141247045	141247045
15	141000000-141500000	1.40201	15	WU_10.2_15_141040875	141040875	WU_10.2_15_141435152	141435152
15	141500000-142000000	1.44106	9	WU_10.2_15_141565227	141565227	WU_10.2_15_141995318	141995318
15	141750000-142250000	1.56417	10	WU_10.2_15_141781444	141781444	WU_10.2_15_142126129	142126129
16	5750000-6250000	1.31678	3	WU_10.2_16_5783232	5783232	WU_10.2_16_6172706	6172706
16	7500000-8000000	1.29759	2	H3GA0045972	7555642	WU_10.2_16_7741980	7741980
16	22750000-23250000	1.47006	6	WU_10.2_16_22821286	22821286	MARC0102878	23248578
16	32750000-33250000	1.46714	1	ASGA0072899	33002382	ASGA0072899	33002382
16	33000000-33500000	1.46714	1	ASGA0072899	33002382	ASGA0072899	33002382
16	47000000-47500000	1.30336	1	WU_10.2_16_47457841	47457841	WU_10.2_16_47457841	47457841
16	47250000-47750000	1.30336	1	WU_10.2_16_47457841	47457841	WU_10.2_16_47457841	47457841
16	50000000-50500000	1.46502	3	WU_10.2_16_50382613	50382613	WU_10.2_16_50472565	50472565
16	71750000-72250000	1.65053	3	WU_10.2_16_71858338	71858338	WU_10.2_16_72010596	72010596
16	72000000-72500000	1.55979	1	WU_10.2_16_72010596	72010596	WU_10.2_16_72010596	72010596
16	72250000-72750000	1.45998	1	WU_10.2_16_72639609	72639609	WU_10.2_16_72639609	72639609
16	79750000-80250000	2.05166	1	WU_10.2_16_80192608	80192608	WU_10.2_16_80192608	80192608
17	0-500000	2.00304	2	SIRI0000526	435637	MARC0087100	447979
17	250000-750000	1.87324	5	SIRI0000526	435637	WU_10.2_17_738579	738579
17	500000-1000000	1.749	5	ALGA0092509	509344	WU_10.2_17_888612	888612
17	23250000-23750000	1.69789	1	WU_10.2_17_23491303	23491303	WU_10.2_17_23491303	23491303
17	25000000-25500000	1.87596	2	ALGA0093795	25141856	MARC0038752	25488627
17	25250000-25750000	3.30986	1	MARC0038752	25488627	MARC0038752	25488627
17	34500000-35000000	1.59022	6	WU_10.2_17_34526967	34526967	ASGA0076328	34952097
17	34750000-35250000	2.56642	3	ALGA0094347	34755862	WU_10.2_17_35122724	35122724
17	35000000-35500000	2.17359	1	WU_10.2_17_35122724	35122724	WU_10.2_17_35122724	35122724
17	35750000-36250000	1.38156	2	INRA0053606	35923016	MARC0115029	36208849
17	36000000-36500000	1.8305	1	MARC0115029	36208849	MARC0115029	36208849
17	49000000-49500000	2.15548	1	MARC0018822	49337006	MARC0018822	49337006
17	50750000-51250000	1.685	1	ALGA0095340	50963615	ALGA0095340	50963615
17	51250000-51750000	1.47956	2	WU_10.2_17_51343871	51343871	ASGA0077181	51531784
17	51500000-52000000	1.45861	2	ASGA0077181	51531784	WU_10.2_17_51785627	51785627
17	53000000-53500000	1.60027	1	DIAS0000956	53442534	DIAS0000956	53442534
17	53250000-53750000	1.60027	1	DIAS0000956	53442534	DIAS0000956	53442534
17	61750000-62250000	1.50309	2	M1GA0022361	62012263	INRA0054573	62154196
17	62000000-62500000	1.50309	2	M1GA0022361	62012263	INRA0054573	62154196
17	62250000-62750000	1.70978	3	ALGA0096087	62603285	WU_10.2_17_62664539	62664539
17	62500000-63000000	1.3478	4	ALGA0096087	62603285	WU_10.2_17_62772046	62772046
18	12500000-13000000	1.65091	1	H3GA0050375	12593661	H3GA0050375	12593661
18	14500000-15000000	1.64582	2	WU_10.2_18_14733438	14733438	WU_10.2_18_14743881	14743881
18	17250000-17750000	1.29473	1	WU_10.2_18_17351354	17351354	WU_10.2_18_17351354	17351354
18	46000000-46500000	1.53255	2	WU_10.2_18_46098125	46098125	WU_10.2_18_46143420	46143420
18	48500000-49000000	3.16714	1	ASGA0080021	48998765	ASGA0080021	48998765
18	48750000-49250000	1.93047	2	ASGA0080021	48998765	ASGA0080022	49075017
18	56000000-56500000	1.78203	3	ASGA0080338	56101278	ASGA0080347	56474257
18	56250000-56750000	1.53905	3	WU_10.2_18_56278226	56278226	ALGA0098819	56535534
