# Supplementary material for: Genome-wide detection of selection signatures in Chinese indigenous Laiwu pigs revealed candidate genes regulating fat deposition in muscle
Source: BMC Genet. 2018 May 18;19:31. doi: 10.1186/s12863-018-0622-y (PMC5960162; doi:10.1186/s12863-018-0622-y)
Supplement: Supplementary file 4 — Table S3. Summary of selected regions under positive selection detected by CLR. (XLSX 23 kb) [file 12863_2018_622_MOESM4_ESM.xlsx]

## Sheet: Table S3
CHR	Window (bp)	CLR
1	10000000-10500000	11.9702
1	10250000-10750000	11.9702
1	10500000-11000000	10.4754
1	11000000-11500000	10.1437
1	11250000-11750000	10.1437
1	11750000-12250000	17.0358
1	12000000-12500000	18.746
1	12250000-12750000	18.746
1	12500000-13000000	17.1866
1	15750000-16250000	13.0032
1	16000000-16500000	16.2219
1	16250000-16750000	16.2219
1	16500000-17000000	11.7922
1	100250000-100750000	12.0806
1	100500000-101000000	12.8223
1	100750000-101250000	15.2906
1	101000000-101500000	19.9949
1	101250000-101750000	19.9949
1	101500000-102000000	19.2862
1	101750000-102250000	23.8876
1	102000000-102500000	23.9486
1	102250000-102750000	23.9486
1	102500000-103000000	23.1715
1	102750000-103250000	23.1543
1	103000000-103500000	24.006
1	103250000-103750000	24.4024
1	103500000-104000000	24.4024
1	103750000-104250000	20.5131
1	104000000-104500000	20.5131
1	104250000-104750000	18.1038
1	104500000-105000000	14.6547
1	104750000-105250000	14.6547
1	105000000-105500000	11.8324
1	125000000-125500000	11.4752
1	125250000-125750000	11.5311
1	125500000-126000000	12.048
1	125750000-126250000	12.048
1	126000000-126500000	11.9495
1	127250000-127750000	15.0248
1	127500000-128000000	16.9402
1	127750000-128250000	16.9402
1	128000000-128500000	16.923
1	128250000-128750000	13.7393
1	128500000-129000000	14.0485
1	128750000-129250000	14.0485
1	129000000-129500000	13.1714
1	129250000-129750000	13.727
1	129500000-130000000	13.727
1	129750000-130250000	11.6934
1	130000000-130500000	8.44338
1	130250000-130750000	8.09269
1	302750000-303250000	7.92784
1	303000000-303500000	7.92784
1	306000000-306500000	12.1659
1	306250000-306750000	12.1659
1	306500000-307000000	11.2473
1	306750000-307250000	10.9817
1	307000000-307500000	10.9817
2	101750000-102250000	9.19913
2	102000000-102500000	13.8045
2	102250000-102750000	14.5744
2	102500000-103000000	14.5744
2	102750000-103250000	12.5855
2	103000000-103500000	8.77417
2	103500000-104000000	9.32575
2	103750000-104250000	9.32575
2	107250000-107750000	9.09187
2	107500000-108000000	16.7339
2	107750000-108250000	16.9245
2	108000000-108500000	16.9245
2	108250000-108750000	9.03755
2	109750000-110250000	9.04103
2	110000000-110500000	11.8581
2	110250000-110750000	11.8581
2	110500000-111000000	8.82297
2	110750000-111250000	8.82297
2	115250000-115750000	9.21945
2	115500000-116000000	9.50957
2	115750000-116250000	9.50957
2	116000000-116500000	7.94283
2	150000000-150500000	8.11997
2	150250000-150750000	8.79859
2	150500000-151000000	8.79859
2	152500000-153000000	8.54597
2	152750000-153250000	8.54597
2	154000000-154500000	9.08888
2	154250000-154750000	12.0319
2	154500000-155000000	17.6985
2	154750000-155250000	17.6985
2	155000000-155500000	17.6552
2	155250000-155750000	12.6443
3	103250000-103750000	8.74139
3	103500000-104000000	9.12466
3	103750000-104250000	9.12995
3	104000000-104500000	9.12995
4	500000-1000000	9.91337
4	750000-1250000	9.91337
4	1000000-1500000	8.49209
4	35500000-36000000	10.4835
4	35750000-36250000	11.9718
4	36000000-36500000	16.7975
4	36250000-36750000	16.8794
4	36500000-37000000	16.8794
4	36750000-37250000	11.6401
4	50750000-51250000	8.642
4	51000000-51500000	8.642
4	137500000-138000000	12.162
4	137750000-138250000	12.7044
4	138000000-138500000	12.7044
4	138250000-138750000	10.3398
4	139250000-139750000	10.049
4	139500000-140000000	12.8867
4	139750000-140250000	13.6193
4	140000000-140500000	13.6193
4	140250000-140750000	10.1273
4	140500000-141000000	10.1273
4	140750000-141250000	8.9171
5	46750000-47250000	12.8526
5	47000000-47500000	16.5353
5	47250000-47750000	21.2583
5	47500000-48000000	23.1147
5	47750000-48250000	23.1923
5	48000000-48500000	23.1923
5	48250000-48750000	23.9826
5	48500000-49000000	24.8445
5	48750000-49250000	24.8445
5	49000000-49500000	24.5648
5	49250000-49750000	21.9872
5	49500000-50000000	15.0428
5	51750000-52250000	10.2908
5	52000000-52500000	10.2908
5	52250000-52750000	10.2894
5	53000000-53500000	8.62614
5	53250000-53750000	8.62614
5	53750000-54250000	8.57601
5	54000000-54500000	8.57601
5	54250000-54750000	8.4401
5	70000000-70500000	12.123
5	70250000-70750000	12.2154
5	70500000-71000000	12.2154
5	70750000-71250000	8.82601
5	109250000-109750000	8.00039
5	109500000-110000000	8.00039
6	0-500000	8.29812
6	29000000-29500000	9.05018
6	29250000-29750000	9.05018
6	41750000-42250000	8.59876
6	42000000-42500000	9.90175
6	42250000-42750000	10.0716
6	42500000-43000000	10.0716
6	42750000-43250000	9.89263
6	44250000-44750000	8.38203
6	44500000-45000000	8.44931
6	44750000-45250000	10.4411
6	45000000-45500000	12.0594
6	45250000-45750000	12.0594
6	45500000-46000000	11.5438
6	45750000-46250000	11.2196
6	46000000-46500000	10.3702
6	63000000-63500000	8.23678
6	63250000-63750000	11.4045
6	63500000-64000000	11.4045
6	63750000-64250000	10.7669
6	66750000-67250000	7.95869
6	67000000-67500000	7.95869
6	67250000-67750000	8.11798
6	67500000-68000000	8.93853
6	67750000-68250000	8.93853
6	68000000-68500000	8.30995
7	5000000-5500000	10.77
7	5250000-5750000	10.77
7	5500000-6000000	9.12722
7	37750000-38250000	15.312
7	38000000-38500000	18.2692
7	38250000-38750000	18.7342
7	38500000-39000000	18.7342
7	38750000-39250000	12.7535
7	39000000-39500000	8.05431
7	61000000-61500000	9.35189
7	61250000-61750000	9.35189
7	61500000-62000000	8.32694
7	72500000-73000000	11.6667
7	72750000-73250000	12.174
7	73000000-73500000	12.174
7	73250000-73750000	10.5827
7	83000000-83500000	12.4722
7	83250000-83750000	21.2163
7	83500000-84000000	25.2291
7	83750000-84250000	26.9486
7	84000000-84500000	27.3911
7	84250000-84750000	27.3911
7	84500000-85000000	27.3536
7	84750000-85250000	26.5923
7	85000000-85500000	24.719
7	85250000-85750000	22.0191
7	85500000-86000000	17.9557
7	85750000-86250000	13.0075
7	89500000-90000000	8.41173
7	89750000-90250000	8.41173
7	90000000-90500000	16.9053
7	90250000-90750000	18.7918
7	90500000-91000000	18.7918
7	90750000-91250000	13.6034
7	91000000-91500000	13.8451
7	91250000-91750000	13.8451
7	91500000-92000000	12.1991
7	91750000-92250000	12.6451
7	92000000-92500000	12.6451
7	92250000-92750000	8.13235
8	2750000-3250000	11.534
8	3000000-3500000	11.534
8	3250000-3750000	11.4334
8	3500000-4000000	13.0186
8	3750000-4250000	15.6136
8	4000000-4500000	15.6136
8	4250000-4750000	14.27
8	5250000-5750000	9.44215
8	5500000-6000000	10.7584
8	5750000-6250000	10.7584
8	12750000-13250000	9.06968
8	13000000-13500000	9.73939
8	13250000-13750000	15.4163
8	13500000-14000000	15.4163
8	13750000-14250000	14.7248
8	15750000-16250000	10.1508
8	16000000-16500000	10.1508
8	16250000-16750000	9.82835
8	18250000-18750000	9.75609
8	18500000-19000000	13.5047
8	18750000-19250000	14.4392
8	19000000-19500000	16.7001
8	19250000-19750000	16.7001
8	19500000-20000000	15.5138
8	19750000-20250000	10.0837
8	20000000-20500000	10.0837
8	26000000-26500000	8.97829
8	26250000-26750000	9.05213
8	26500000-27000000	9.05213
8	44000000-44500000	8.47123
8	44250000-44750000	13.1568
8	44500000-45000000	17.627
8	44750000-45250000	21.2269
8	45000000-45500000	24.5663
8	45250000-45750000	27.1154
8	45500000-46000000	29.243
8	45750000-46250000	30.5179
8	46000000-46500000	30.9382
8	46250000-46750000	30.9382
8	46500000-47000000	30.8933
8	46750000-47250000	29.7289
8	47250000-47750000	34.9364
8	47500000-48000000	42.7975
8	47750000-48250000	47.7268
8	48000000-48500000	51.7284
8	48250000-48750000	54.47
8	48500000-49000000	56.5024
8	48750000-49250000	57.5778
8	49000000-49500000	57.8909
8	49250000-49750000	57.8909
8	49500000-50000000	57.8464
8	49750000-50250000	56.9857
8	50000000-50500000	54.2498
8	50250000-50750000	48.0552
8	50500000-51000000	57.3464
8	50750000-51250000	62.4958
8	51000000-51500000	65.5635
8	51250000-51750000	66.6312
8	51500000-52000000	66.6353
8	51750000-52250000	66.6353
8	52000000-52500000	66.4201
8	52250000-52750000	73.452
8	52500000-53000000	77.9574
8	52750000-53250000	80.8792
8	53000000-53500000	83.2843
8	53250000-53750000	85.0026
8	53500000-54000000	86.4153
8	53750000-54250000	87.3195
8	54000000-54500000	87.8969
8	54250000-54750000	88.0816
8	54500000-55000000	88.0862
8	54750000-55250000	88.0862
8	55000000-55500000	87.8869
8	55250000-55750000	87.4105
8	55500000-56000000	86.4295
8	55750000-56250000	84.8931
8	56000000-56500000	82.597
8	56250000-56750000	79.9797
8	56500000-57000000	76.3689
8	56750000-57250000	71.179
8	57000000-57500000	67.7963
8	57250000-57750000	62.6592
8	57500000-58000000	53.5434
8	57750000-58250000	45.2578
8	58000000-58500000	48.2886
8	58250000-58750000	48.2975
8	58500000-59000000	48.2975
8	58750000-59250000	46.6856
8	59000000-59500000	40.9006
8	59500000-60000000	46.1017
8	59750000-60250000	51.985
8	60000000-60500000	55.9531
8	60250000-60750000	58.3009
8	60500000-61000000	59.8545
8	60750000-61250000	60.5085
8	61000000-61500000	60.6127
8	61250000-61750000	60.6127
8	61500000-62000000	60.5366
8	61750000-62250000	60.0115
8	62000000-62500000	58.84
8	62250000-62750000	57.2094
8	62500000-63000000	54.7913
8	62750000-63250000	51.8658
8	63000000-63500000	47.7247
8	63250000-63750000	42.3908
8	63500000-64000000	34.2815
8	64750000-65250000	19.2064
8	65000000-65500000	19.2064
8	65250000-65750000	19.0861
8	65500000-66000000	16.8035
8	68500000-69000000	20.3928
8	68750000-69250000	30.8088
8	69000000-69500000	38.9345
8	69250000-69750000	44.3848
8	69500000-70000000	49.1872
8	69750000-70250000	54.1828
8	70000000-70500000	58.1045
8	70250000-70750000	61.1471
8	70500000-71000000	64.0489
8	70750000-71250000	66.2992
8	71000000-71500000	68.5058
8	71250000-71750000	69.6921
8	71500000-72000000	70.2976
8	71750000-72250000	70.7673
8	72000000-72500000	70.9841
8	72250000-72750000	71.1357
8	72500000-73000000	71.3986
8	72750000-73250000	71.4589
8	73000000-73500000	71.4589
8	73250000-73750000	70.6097
8	73500000-74000000	66.2431
8	73750000-74250000	60.6513
8	74000000-74500000	53.5259
8	74250000-74750000	45.5239
8	74500000-75000000	36.4742
8	74750000-75250000	27.8835
8	75000000-75500000	9.95296
8	78250000-78750000	11.0806
8	78500000-79000000	13.5117
8	78750000-79250000	13.5117
8	79000000-79500000	12.0379
8	79500000-80000000	7.96675
8	79750000-80250000	7.96675
8	81750000-82250000	8.86445
8	82000000-82500000	14.7655
8	82250000-82750000	19.1821
8	82500000-83000000	19.2102
8	82750000-83250000	19.2102
8	83000000-83500000	15.322
8	83250000-83750000	15.1346
8	83500000-84000000	21.405
8	83750000-84250000	21.9232
8	84000000-84500000	21.9232
8	84250000-84750000	18.5652
8	84500000-85000000	13.7951
8	86750000-87250000	7.96845
8	87000000-87500000	7.96845
8	94750000-95250000	8.57622
8	95000000-95500000	8.57622
8	147750000-148250000	10.4624
8	148000000-148500000	12.3176
9	137500000-138000000	12.7434
9	137750000-138250000	12.7434
9	138000000-138500000	12.0187
9	138500000-139000000	15.5693
9	138750000-139250000	15.5693
9	139000000-139500000	13.3517
9	139250000-139750000	18.5245
9	139500000-140000000	18.5245
9	139750000-140250000	16.0746
10	5250000-5750000	12.2553
10	5500000-6000000	12.2553
10	5750000-6250000	10.7022
10	69250000-69750000	14.4417
10	69500000-70000000	16.8329
10	69750000-70250000	16.8329
10	70000000-70500000	9.86943
10	70750000-71250000	10.1425
10	71000000-71500000	13.2075
10	71250000-71750000	15.0293
10	71500000-72000000	15.0293
10	71750000-72250000	14.5055
11	10250000-10750000	8.34295
11	10500000-11000000	11.273
11	10750000-11250000	11.3283
11	11000000-11500000	11.3283
11	24500000-25000000	8.65776
11	24750000-25250000	8.65776
11	25000000-25500000	8.54351
11	37750000-38250000	8.98212
11	38000000-38500000	9.90154
11	38250000-38750000	10.4042
11	38500000-39000000	10.4592
11	38750000-39250000	10.4592
11	39000000-39500000	9.6295
11	39500000-40000000	13.4159
11	39750000-40250000	14.5579
11	40000000-40500000	14.5579
11	40250000-40750000	13.3977
11	46000000-46500000	8.0843
11	46250000-46750000	8.0843
13	0-500000	21.039
13	250000-750000	21.039
13	500000-1000000	10.8675
13	750000-1250000	8.4027
13	1000000-1500000	15.0249
13	1250000-1750000	15.0249
13	1500000-2000000	9.44194
13	1750000-2250000	18.9202
13	2000000-2500000	27.7667
13	2250000-2750000	27.7667
13	2500000-3000000	26.3718
13	2750000-3250000	23.971
13	3000000-3500000	15.8278
13	3250000-3750000	9.22529
13	10250000-10750000	19.818
13	10500000-11000000	21.6401
13	10750000-11250000	21.6401
13	12500000-13000000	8.02316
13	12750000-13250000	8.02316
14	6500000-7000000	13.6918
14	6750000-7250000	13.6918
14	7000000-7500000	10.9812
14	28500000-29000000	8.68429
14	28750000-29250000	8.68429
14	29000000-29500000	8.52031
14	143250000-143750000	9.14507
14	143500000-144000000	9.14507
14	143750000-144250000	8.88338
15	27000000-27500000	11.3568
15	27250000-27750000	12.3465
15	27500000-28000000	12.3465
15	27750000-28250000	11.3597
15	118750000-119250000	8.22313
15	119000000-119500000	9.46138
15	119250000-119750000	9.46138
15	119500000-120000000	9.37761
15	119750000-120250000	7.92435
15	127250000-127750000	9.09741
15	127500000-128000000	9.09741
15	149000000-149500000	7.98112
15	149250000-149750000	7.98112
16	21250000-21750000	8.57482
16	21500000-22000000	8.57482
16	83750000-84250000	9.23362
16	84000000-84500000	10.8309
16	84250000-84750000	11.5254
16	84500000-85000000	11.5254
16	84750000-85250000	8.77035
16	85000000-85500000	8.77035
17	40750000-41250000	10.1834
17	41000000-41500000	12.1147
17	41250000-41750000	12.1147
17	41500000-42000000	9.33392
17	41750000-42250000	9.31046
17	42000000-42500000	14.279
17	42250000-42750000	15.1106
17	42500000-43000000	15.1106
17	42750000-43250000	13.3654
17	43000000-43500000	13.9628
17	43250000-43750000	13.9628
17	43500000-44000000	14.5273
17	43750000-44250000	17.9702
17	44000000-44500000	17.9702
17	44250000-44750000	17.8881
17	44500000-45000000	14.2625
17	44750000-45250000	10.0617
18	22500000-23000000	9.74963
18	22750000-23250000	9.74963
18	28750000-29250000	8.606
18	29000000-29500000	8.606
18	46500000-47000000	7.95953
18	46750000-47250000	7.95953
18	56000000-56500000	11.1157
18	56250000-56750000	11.1157
18	56500000-57000000	10.9618
18	59000000-59500000	11.9459
18	59250000-59750000	16.1217
18	59500000-60000000	17.8896
18	59750000-60250000	18.2694
18	60000000-60500000	18.2694
