# Supplementary material for: Genome-wide detection of selection signatures in Chinese indigenous Laiwu pigs revealed candidate genes regulating fat deposition in muscle
Source: BMC Genet. 2018 May 18;19:31. doi: 10.1186/s12863-018-0622-y (PMC5960162; doi:10.1186/s12863-018-0622-y)
Supplement: Supplementary file 5 — Table S4. Summary of overlapping candidate regions under positive selection detected by at least two of the three methods FST, iHS and CLR. (XLSX 16 kb) [file 12863_2018_622_MOESM5_ESM.xlsx]

## Sheet: Table S4
CHR	Region (bp)	Candidate genes	Methods
1	16000000-16250000	ENSSSCG00000004081	iHS, CLR
1	16250000-16500000	ENSSSCG00000024114,ENSSSCG00000021273,ENSSSCG00000004082	iHS, CLR
1	16500000-16750000	ENSSSCG00000004082,ENSSSCG00000025777,ENSSSCG00000004084	iHS, CLR
1	204500000-204750000	ENSSSCG00000023408	Fst, iHS
1	204750000-205000000	ENSSSCG00000005052,ENSSSCG00000005053,ENSSSCG00000005054,ENSSSCG00000005055,ENSSSCG00000005056	Fst, iHS
1	205000000-205250000	ENSSSCG00000005056,ENSSSCG00000005057	Fst, iHS
1	306500000-306750000	ENSSSCG00000005731,ENSSSCG00000005732,ENSSSCG00000023474,ENSSSCG00000027595,ENSSSCG00000005738,ENSSSCG00000028671,ENSSSCG00000005739	iHS, CLR
1	306750000-307000000	ENSSSCG00000005739,ENSSSCG00000022250,ENSSSCG00000005733,ENSSSCG00000005737,ENSSSCG00000005735,ENSSSCG00000005734,ENSSSCG00000023173,ENSSSCG00000021241	iHS, CLR
1	307000000-307250000	ENSSSCG00000021241,ENSSSCG00000021113,ENSSSCG00000024166,ENSSSCG00000022891,ENSSSCG00000026425,ENSSSCG00000026442,ENSSSCG00000005742,ENSSSCG00000005740	iHS, CLR
2	160500000-160750000	ENSSSCG00000014545,ENSSSCG00000025563	Fst, iHS
3	61000000-61250000	ENSSSCG00000008222,ENSSSCG00000008221,ENSSSCG00000021746	Fst, iHS
3	100750000-101000000		Fst, iHS
3	101000000-101250000	ENSSSCG00000008445	Fst, iHS
4	750000-1000000	ENSSSCG00000005916,ENSSSCG00000005915,ENSSSCG00000005914,ENSSSCG00000020682,ENSSSCG00000005912,ENSSSCG00000029120,ENSSSCG00000005926,ENSSSCG00000005925,ENSSSCG00000028666,ENSSSCG00000005924,ENSSSCG00000005911,ENSSSCG00000005927,ENSSSCG00000029622,ENSSSCG00000006951	Fst, CLR
4	1000000-1250000	ENSSSCG00000006956,ENSSSCG00000006954,ENSSSCG00000006948,ENSSSCG00000006955,ENSSSCG00000028265,ENSSSCG00000006957,ENSSSCG00000027691	Fst, CLR
4	1250000-1500000	ENSSSCG00000006960,ENSSSCG00000006961,ENSSSCG00000006958,ENSSSCG00000006959	Fst, CLR
4	137500000-137750000	ENSSSCG00000022534,ENSSSCG00000006914,ENSSSCG00000023240	Fst, CLR
4	137750000-138000000		Fst, CLR
4	139250000-139500000	ENSSSCG00000030801,ENSSSCG00000024973,ENSSSCG00000022397	Fst, CLR
4	139500000-139750000	ENSSSCG00000006919,ENSSSCG00000027014,ENSSSCG00000006923,ENSSSCG00000006924,ENSSSCG00000006925,ENSSSCG00000006926	Fst, CLR
4	139750000-140000000	ENSSSCG00000006927,ENSSSCG00000006926	Fst, CLR
5	9250000-9500000	ENSSSCG00000000148,ENSSSCG00000000150,ENSSSCG00000020882,ENSSSCG00000028256	Fst, iHS
5	9500000-9750000	ENSSSCG00000028256,ENSSSCG00000025383,ENSSSCG00000000151,ENSSSCG00000000152	Fst, iHS
5	46750000-47000000	ENSSSCG00000000534,ENSSSCG00000022611	Fst, CLR
5	47000000-47250000	ENSSSCG00000027447	Fst, CLR
5	48500000-48750000	ENSSSCG00000000543	Fst, CLR
5	48750000-49000000	ENSSSCG00000024232	Fst, CLR
5	49000000-49250000	ENSSSCG00000000544	Fst, CLR
5	49250000-49500000		Fst, CLR
6	44500000-44750000	ENSSSCG00000025109,ENSSSCG00000022438,ENSSSCG00000025045,ENSSSCG00000003000,ENSSSCG00000002999,ENSSSCG00000002998,ENSSSCG00000002997,ENSSSCG00000002996,ENSSSCG00000002995,ENSSSCG00000002994,ENSSSCG00000026331,ENSSSCG00000023228	Fst, CLR
6	44750000-45000000	ENSSSCG00000022808,ENSSSCG00000003006,ENSSSCG00000028298,ENSSSCG00000003005	Fst, CLR
6	45000000-45250000	ENSSSCG00000024627,ENSSSCG00000026296,ENSSSCG00000030049,ENSSSCG00000003016,ENSSSCG00000003017,ENSSSCG00000003013,ENSSSCG00000003014,ENSSSCG00000003015,ENSSSCG00000020837,ENSSSCG00000023601,ENSSSCG00000028906,ENSSSCG00000023233,ENSSSCG00000003007	Fst, CLR
6	45250000-45500000	ENSSSCG00000003013,ENSSSCG00000025044,ENSSSCG00000028794,ENSSSCG00000026723,ENSSSCG00000021603,ENSSSCG00000026163,ENSSSCG00000003011,ENSSSCG00000003012,ENSSSCG00000003018,ENSSSCG00000027022,ENSSSCG00000003021	Fst, CLR
6	45500000-45750000	ENSSSCG00000003021,ENSSSCG00000003022,ENSSSCG00000003024,ENSSSCG00000029070,ENSSSCG00000003030,ENSSSCG00000022599,ENSSSCG00000021521,ENSSSCG00000003035,ENSSSCG00000028054,ENSSSCG00000030182,ENSSSCG00000021580	Fst, CLR
6	45750000-46000000	ENSSSCG00000003038,ENSSSCG00000003037,ENSSSCG00000003039,ENSSSCG00000003045,ENSSSCG00000003046,ENSSSCG00000003047,ENSSSCG00000003048	Fst, CLR
6	46000000-46250000	ENSSSCG00000003048,ENSSSCG00000003049,ENSSSCG00000003040,ENSSSCG00000003041,ENSSSCG00000003042,ENSSSCG00000003043,ENSSSCG00000003044,ENSSSCG00000003051,ENSSSCG00000024568,ENSSSCG00000003052,ENSSSCG00000003053,ENSSSCG00000030364,ENSSSCG00000003054,ENSSSCG00000003055,ENSSSCG00000030637,ENSSSCG00000003058,ENSSSCG00000003059,ENSSSCG00000003061,ENSSSCG00000003064,ENSSSCG00000003063	Fst, CLR
6	46250000-46500000	ENSSSCG00000003061,ENSSSCG00000003063,ENSSSCG00000003062,ENSSSCG00000003065,ENSSSCG00000003066,ENSSSCG00000003067,ENSSSCG00000003068,ENSSSCG00000003069,ENSSSCG00000021293,ENSSSCG00000003073	Fst, CLR
6	103000000-103250000		Fst, iHS
6	103250000-103500000		Fst, iHS
7	61000000-61250000	ENSSSCG00000001862,ENSSSCG00000001863	Fst, CLR
7	61250000-61500000	ENSSSCG00000001864	Fst, CLR
8	2500000-2750000	ENSSSCG00000008709	Fst, iHS
8	2750000-3000000	ENSSSCG00000008710,ENSSSCG00000008712	Fst, iHS, CLR
8	4500000-4750000	ENSSSCG00000024014,ENSSSCG00000008720,ENSSSCG00000020096	iHS, CLR
8	44500000-44750000	ENSSSCG00000008850,ENSSSCG00000008848,ENSSSCG00000008849,ENSSSCG00000008852,ENSSSCG00000008851	Fst, CLR
8	44750000-45000000	ENSSSCG00000008853,ENSSSCG00000025411	Fst, CLR
8	45000000-45250000	ENSSSCG00000024269	Fst, CLR
8	45250000-45500000	ENSSSCG00000008854,ENSSSCG00000008855	Fst, CLR
8	45500000-45750000	ENSSSCG00000008854,ENSSSCG00000008857,ENSSSCG00000008858	Fst, CLR
8	45750000-46000000	ENSSSCG00000008858,ENSSSCG00000020868,ENSSSCG00000008860,ENSSSCG00000030208	Fst, CLR
8	46000000-46250000	ENSSSCG00000008862,ENSSSCG00000021559,ENSSSCG00000008863,ENSSSCG00000021125,ENSSSCG00000021928,ENSSSCG00000026546	Fst, CLR
8	46250000-46500000	ENSSSCG00000008866	Fst, CLR
8	46500000-46750000	ENSSSCG00000008866,ENSSSCG00000030504,ENSSSCG00000008869,ENSSSCG00000008868,ENSSSCG00000008867,ENSSSCG00000008870	Fst, CLR
8	46750000-47000000	ENSSSCG00000008870	Fst, CLR
8	47000000-47250000		Fst, CLR
8	47250000-47500000		Fst, CLR
8	47500000-47750000	ENSSSCG00000024960	Fst, CLR
8	47750000-48000000	ENSSSCG00000024960,ENSSSCG00000024153	Fst, CLR
8	48750000-49000000		Fst, CLR
8	49000000-49250000		Fst, CLR
8	49250000-49500000	ENSSSCG00000008873,ENSSSCG00000008874	Fst, CLR
8	49500000-49750000		Fst, CLR
8	49750000-50000000	ENSSSCG00000008875	Fst, CLR
8	50000000-50250000	ENSSSCG00000008875,ENSSSCG00000028492,ENSSSCG00000008877,ENSSSCG00000008878	Fst, CLR
8	50250000-50500000	ENSSSCG00000021470,ENSSSCG00000008881,ENSSSCG00000021841	Fst, CLR
8	50500000-50750000	ENSSSCG00000008881	Fst, CLR
8	50750000-51000000	ENSSSCG00000008883	Fst, CLR
8	51000000-51250000		Fst, CLR
8	51250000-51500000		Fst, CLR
8	51500000-51750000		Fst, CLR
8	51750000-52000000		Fst, CLR
8	52000000-52250000		Fst, CLR
8	52250000-52500000		Fst, CLR
8	52500000-52750000	ENSSSCG00000020037	Fst, CLR
8	53750000-54000000	ENSSSCG00000026906	Fst, CLR
8	54000000-54250000		Fst, CLR
8	54250000-54500000	ENSSSCG00000018686,ENSSSCG00000025657	Fst, CLR
8	54500000-54750000	ENSSSCG00000021600,ENSSSCG00000008886	Fst, CLR
8	54750000-55000000		Fst, CLR
8	55000000-55250000	ENSSSCG00000008887	Fst, CLR
8	55250000-55500000	ENSSSCG00000008888,ENSSSCG00000008889,ENSSSCG00000026079,ENSSSCG00000008890	Fst, CLR
8	55500000-55750000	ENSSSCG00000008891	Fst, CLR
8	55750000-56000000		Fst, CLR
8	56000000-56250000		Fst, CLR
8	58750000-59000000	ENSSSCG00000008911,ENSSSCG00000023731,ENSSSCG00000023357	Fst, CLR
8	59000000-59250000	ENSSSCG00000025792,ENSSSCG00000022955,ENSSSCG00000008913	Fst, CLR
8	59250000-59500000		Fst, CLR
8	59500000-59750000		Fst, CLR
8	59750000-60000000		Fst, CLR
8	60000000-60250000		Fst, CLR
8	60250000-60500000		Fst, CLR
8	61500000-61750000		Fst, CLR
8	61750000-62000000		Fst, CLR
8	62000000-62250000		Fst, CLR
8	62250000-62500000		Fst, CLR
8	62500000-62750000		Fst, CLR
8	65750000-66000000		Fst, CLR
8	70500000-70750000	ENSSSCG00000028842,ENSSSCG00000008935,ENSSSCG00000023553,ENSSSCG00000030074	Fst, CLR
8	70750000-71000000	ENSSSCG00000025786,ENSSSCG00000022724,ENSSSCG00000020969,ENSSSCG00000024160,ENSSSCG00000027031,ENSSSCG00000025226	Fst, CLR
8	71000000-71250000	ENSSSCG00000027194,ENSSSCG00000026944,ENSSSCG00000008936	Fst, CLR
8	71250000-71500000	ENSSSCG00000008937,ENSSSCG00000008938,ENSSSCG00000008939,ENSSSCG00000028466,ENSSSCG00000025514,ENSSSCG00000008940	Fst, CLR
8	71500000-71750000	ENSSSCG00000008940,ENSSSCG00000008941,ENSSSCG00000008942	Fst, CLR
8	71750000-72000000	ENSSSCG00000008943	Fst, CLR
8	72000000-72250000	ENSSSCG00000008943,ENSSSCG00000027609	Fst, CLR
8	72250000-72500000	ENSSSCG00000027609	Fst, CLR
8	72500000-72750000	ENSSSCG00000008944,ENSSSCG00000020509,ENSSSCG00000008945,ENSSSCG00000027622,ENSSSCG00000008946,ENSSSCG00000021327	Fst, CLR
8	72750000-73000000	ENSSSCG00000023499,ENSSSCG00000023372	Fst, CLR
8	73000000-73250000		Fst, CLR
8	73250000-73500000	ENSSSCG00000008947,ENSSSCG00000024592	Fst, CLR
8	73500000-73750000	ENSSSCG00000008948,ENSSSCG00000030845	Fst, CLR
8	73750000-74000000	ENSSSCG00000008949,ENSSSCG00000008950,ENSSSCG00000008951,ENSSSCG00000023426,ENSSSCG00000008952,ENSSSCG00000019475	Fst, CLR
8	74000000-74250000	ENSSSCG00000008953,ENSSSCG00000026712,ENSSSCG00000008957,ENSSSCG00000008956,ENSSSCG00000008955,ENSSSCG00000008959	Fst, CLR
8	74250000-74500000	ENSSSCG00000008959,ENSSSCG00000008954,ENSSSCG00000008961	Fst, CLR
8	74500000-74750000	ENSSSCG00000008962,ENSSSCG00000008963,ENSSSCG00000020594	Fst, CLR
8	79750000-80000000	ENSSSCG00000009004,ENSSSCG00000009002,ENSSSCG00000009003,ENSSSCG00000009001,ENSSSCG00000023198,ENSSSCG00000009007	Fst, CLR
8	80000000-80250000	ENSSSCG00000009007,ENSSSCG00000009009	Fst, CLR
8	81750000-82000000	ENSSSCG00000009015,ENSSSCG00000028236,ENSSSCG00000028916	Fst, CLR
8	82000000-82250000	ENSSSCG00000028236,ENSSSCG00000020717	Fst, CLR
8	82250000-82500000	ENSSSCG00000020588,ENSSSCG00000009017,ENSSSCG00000026641	Fst, CLR
8	82500000-82750000	ENSSSCG00000009018,ENSSSCG00000009019,ENSSSCG00000018727,ENSSSCG00000018533,ENSSSCG00000009020	Fst, CLR
8	82750000-83000000	ENSSSCG00000022381,ENSSSCG00000021594,ENSSSCG00000021491,ENSSSCG00000009021	Fst, CLR
8	84250000-84500000		Fst, CLR
8	84500000-84750000		Fst, CLR
8	86750000-87000000	ENSSSCG00000009033	Fst, CLR
8	87250000-87500000	ENSSSCG00000009035,ENSSSCG00000026015	Fst, CLR
8	95000000-95250000		Fst, CLR
8	95250000-95500000		Fst, CLR
9	130000000-130250000	ENSSSCG00000015512	Fst, iHS
9	130250000-130500000	ENSSSCG00000015512,ENSSSCG00000015513,ENSSSCG00000023997	Fst, iHS
9	137500000-137750000	ENSSSCG00000030217,ENSSSCG00000015564	iHS, CLR
9	137750000-138000000	ENSSSCG00000015565	iHS, CLR
9	138250000-138500000	ENSSSCG00000015566,ENSSSCG00000015567	iHS, CLR
9	138500000-138750000	ENSSSCG00000015568,ENSSSCG00000021393,ENSSSCG00000015567,ENSSSCG00000020128,ENSSSCG00000026987	iHS, CLR
9	139500000-139750000	ENSSSCG00000024629	Fst, CLR
9	139750000-140000000	ENSSSCG00000029449,ENSSSCG00000015576,ENSSSCG00000015577	Fst, CLR
9	142250000-142500000	ENSSSCG00000015584	Fst, iHS
10	5750000-6000000		iHS, CLR
10	6000000-6250000	ENSSSCG00000018504	iHS, CLR
10	70250000-70500000	ENSSSCG00000018589	iHS, CLR
10	70750000-71000000	ENSSSCG00000011133,ENSSSCG00000011134	iHS, CLR
11	22500000-22750000	ENSSSCG00000009419,ENSSSCG00000009420	Fst, iHS
11	22750000-23000000	ENSSSCG00000009422,ENSSSCG00000023863	Fst, iHS
13	10750000-11000000	ENSSSCG00000023282	iHS, CLR
13	11000000-11250000		iHS, CLR
13	11750000-12000000	ENSSSCG00000011209,ENSSSCG00000026400,ENSSSCG00000029952,ENSSSCG00000027416	Fst, iHS
13	12000000-12250000	ENSSSCG00000026488,ENSSSCG00000024296,ENSSSCG00000008882,ENSSSCG00000027017,ENSSSCG00000027335	Fst, iHS
13	13000000-13250000		iHS, CLR
14	11750000-12000000	ENSSSCG00000009661	Fst, iHS
14	12000000-12250000	ENSSSCG00000025319,ENSSSCG00000009662,ENSSSCG00000009663,ENSSSCG00000009664	Fst, iHS
14	65000000-65250000	ENSSSCG00000010186,ENSSSCG00000010187,ENSSSCG00000010188,ENSSSCG00000010189,ENSSSCG00000010190	Fst, iHS
14	80500000-80750000	ENSSSCG00000010278,ENSSSCG00000010280,ENSSSCG00000010281	Fst, iHS
14	80750000-81000000	ENSSSCG00000023662,ENSSSCG00000010283,ENSSSCG00000023130	Fst, iHS
14	83000000-83250000	ENSSSCG00000010315	Fst, iHS
14	83250000-83500000	ENSSSCG00000010315	Fst, iHS
14	95250000-95500000	ENSSSCG00000010360,ENSSSCG00000024048,ENSSSCG00000021391,ENSSSCG00000026923,ENSSSCG00000025823,ENSSSCG00000010368,ENSSSCG00000023767	Fst, iHS
14	95500000-95750000	ENSSSCG00000023767,ENSSSCG00000028341,ENSSSCG00000027767,ENSSSCG00000024054	Fst, iHS
14	95750000-96000000	ENSSSCG00000010369,ENSSSCG00000010370,ENSSSCG00000010371	Fst, iHS
15	98500000-98750000		Fst, iHS
15	98750000-99000000		Fst, iHS
15	120750000-121000000	ENSSSCG00000016125,ENSSSCG00000016127	Fst, iHS
15	121000000-121250000	ENSSSCG00000016128,ENSSSCG00000018783,ENSSSCG00000019687,ENSSSCG00000016129,ENSSSCG00000016130	Fst, iHS
16	21250000-21500000	ENSSSCG00000016824,ENSSSCG00000016825,ENSSSCG00000016826,ENSSSCG00000016827,ENSSSCG00000016828,ENSSSCG00000020495,ENSSSCG00000016829	Fst, CLR
16	21500000-21750000	ENSSSCG00000016829,ENSSSCG00000016830	Fst, CLR
16	21750000-22000000		Fst, CLR
16	50000000-50250000	ENSSSCG00000021964	Fst, iHS
16	50250000-50500000	ENSSSCG00000016958	Fst, iHS
17	43500000-43750000	ENSSSCG00000007286,ENSSSCG00000007287,ENSSSCG00000007288,ENSSSCG00000019124,ENSSSCG00000007289,ENSSSCG00000007291,ENSSSCG00000026585,ENSSSCG00000028940	Fst, CLR
17	43750000-44000000	ENSSSCG00000027695,ENSSSCG00000027715,ENSSSCG00000024732,ENSSSCG00000023261,ENSSSCG00000021138,ENSSSCG00000028893	Fst, CLR
17	44000000-44250000	ENSSSCG00000025949,ENSSSCG00000007296,ENSSSCG00000028993,ENSSSCG00000007301,ENSSSCG00000022165,ENSSSCG00000029099,ENSSSCG00000007304	Fst, CLR
17	44250000-44500000	ENSSSCG00000007304,ENSSSCG00000007305,ENSSSCG00000007306,ENSSSCG00000024284,ENSSSCG00000020908,ENSSSCG00000007307,ENSSSCG00000007308,ENSSSCG00000007309,ENSSSCG00000020346	Fst, CLR
18	22500000-22750000	ENSSSCG00000022865	Fst, CLR
18	22750000-23000000	ENSSSCG00000022865	Fst, CLR
18	56000000-56250000	ENSSSCG00000024374,ENSSSCG00000016756,ENSSSCG00000016757,ENSSSCG00000016758	iHS, CLR
18	56250000-56500000	ENSSSCG00000016758,ENSSSCG00000019143,ENSSSCG00000016759,ENSSSCG00000027468	iHS, CLR
18	56500000-56750000		iHS, CLR
