# Supplementary material for: Genome-wide detection of selection signatures in Chinese indigenous Laiwu pigs revealed candidate genes regulating fat deposition in muscle
Source: BMC Genet. 2018 May 18;19:31. doi: 10.1186/s12863-018-0622-y (PMC5960162; doi:10.1186/s12863-018-0622-y)
Supplement: Supplementary file 6 — Table S5. Gene contents in candidate regions under positive selection. (XLSX 38 kb) [file 12863_2018_622_MOESM6_ESM.xlsx]

## Sheet: Table S5
Gene stable ID	Chr.	Gene start (bp)	Gene end (bp)	Gene name	Gene type	WikiGene description
ENSSSCG00000004081	1	16065606	16221209		protein_coding
ENSSSCG00000024114	1	16255049	16258922		protein_coding
ENSSSCG00000021273	1	16316574	16389026		protein_coding
ENSSSCG00000004082	1	16390684	16507454		protein_coding
ENSSSCG00000025777	1	16542368	16907255	ESR1	protein_coding
ENSSSCG00000004084	1	16603095	16681556		protein_coding
ENSSSCG00000023408	1	204436515	204645216	SAMD4A	protein_coding	sterile alpha motif domain containing 4A
ENSSSCG00000005052	1	204780489	204841492	WDHD1	protein_coding	WD repeat and HMG-box DNA binding protein 1
ENSSSCG00000005053	1	204886220	204901845	SOCS4	protein_coding	suppressor of cytokine signaling 4
ENSSSCG00000005054	1	204908530	204920066	MAPK1IP1L	protein_coding	mitogen-activated protein kinase 1 interacting protein 1-like
ENSSSCG00000005055	1	204956631	204974124	LGALS3	protein_coding	lectin, galactoside-binding, soluble, 3
ENSSSCG00000005056	1	204978764	205027971	DLGAP5	protein_coding	discs, large (Drosophila) homolog-associated protein 5
ENSSSCG00000005057	1	205236719	205238846		pseudogene
ENSSSCG00000005731	1	306486802	306506690	GTF3C4	protein_coding	general transcription factor IIIC, polypeptide 4, 90kDa
ENSSSCG00000005732	1	306530099	306530326		protein_coding
ENSSSCG00000023474	1	306637564	306641266		protein_coding
ENSSSCG00000027595	1	306696779	306698101		protein_coding	hamartin-like
ENSSSCG00000005738	1	306700486	306714090	RALGDS	protein_coding	ral guanine nucleotide dissociation stimulator
ENSSSCG00000028671	1	306719763	306726596	CEL	protein_coding	carboxyl ester lipase
ENSSSCG00000005739	1	306729965	306927497		protein_coding
ENSSSCG00000022250	1	306779660	306788316	C1H9orf9	protein_coding	chromosome 1 open reading frame, human C9orf9
ENSSSCG00000005733	1	306794635	306820070		protein_coding
ENSSSCG00000005737	1	306853465	306857748	GFI1B	protein_coding
ENSSSCG00000005735	1	306897871	306903460		protein_coding
ENSSSCG00000005734	1	306919984	306923953		protein_coding	uncharacterized protein C9orf9 homolog
ENSSSCG00000023173	1	306985377	306995916	REXO4	protein_coding	REX4 homolog, 3'-5' exonuclease
ENSSSCG00000021241	1	306998075	307029937	ADAMTS13	protein_coding	ADAM metallopeptidase with thrombospondin type 1 motif, 13
ENSSSCG00000021113	1	307030425	307039181	CACFD1	protein_coding	calcium channel flower domain containing 1
ENSSSCG00000024166	1	307041086	307049206	SLC2A6	protein_coding	solute carrier family 2 (facilitated glucose transporter), member 6
ENSSSCG00000022891	1	307075965	307085463	TMEM8C	protein_coding	transmembrane protein 8C
ENSSSCG00000026425	1	307095608	307128748	ADAMTSL2	protein_coding	ADAMTS-like 2
ENSSSCG00000026442	1	307130811	307133462	FAM163B	protein_coding	family with sequence similarity 163, member B
ENSSSCG00000005742	1	307178223	307198524	DBH	protein_coding	dopamine beta-hydroxylase (dopamine beta-monooxygenase)
ENSSSCG00000005740	1	307202692	307268119	SARDH	protein_coding	sarcosine dehydrogenase
ENSSSCG00000014545	2	160628082	160629059		protein_coding	olfactory receptor 10AG1-like
ENSSSCG00000025563	2	160645288	160646438		protein_coding
ENSSSCG00000008222	3	60964941	61037239		protein_coding	charged multivesicular body protein 3
ENSSSCG00000008221	3	61057725	61116667	KDM3A	protein_coding	lysine (K)-specific demethylase 3A
ENSSSCG00000021746	3	61248709	61263951	MRPL35	protein_coding	mitochondrial ribosomal protein L35
ENSSSCG00000008445	3	101017493	101209095	SRBD1	protein_coding
ENSSSCG00000005916	4	741885	750429	WDR97	protein_coding
ENSSSCG00000005915	4	750540	753428	MAF1	protein_coding	MAF1 homolog, negative regulator of RNA polymerase III
ENSSSCG00000005914	4	754200	758853	SHARPIN	protein_coding	SHANK-associated RH domain interactor
ENSSSCG00000020682	4	759850	762137		protein_coding	cytochrome c1, heme protein, mitochondrial
ENSSSCG00000005912	4	767734	771314		protein_coding	glycosylphosphatidylinositol anchor attachment 1
ENSSSCG00000029120	4	782923	784936		protein_coding
ENSSSCG00000005926	4	790065	797030	PARP10	protein_coding	poly (ADP-ribose) polymerase family, member 10
ENSSSCG00000005925	4	828884	831320	EXOSC4	protein_coding	exosome component 4
ENSSSCG00000028666	4	836083	836832		protein_coding
ENSSSCG00000005924	4	842658	897674		protein_coding	maestro heat-like repeat-containing protein family member 1
ENSSSCG00000005911	4	898410	904312		protein_coding
ENSSSCG00000005927	4	904482	906482		protein_coding
ENSSSCG00000029622	4	912083	914375		protein_coding	cytochrome c1, heme protein, mitochondrial-like
ENSSSCG00000006951	4	990926	991553		protein_coding
ENSSSCG00000006956	4	1023359	1026005		protein_coding
ENSSSCG00000006954	4	1039936	1047372		protein_coding	eukaryotic translation elongation factor 1 delta (guanine nucleotide exchange protein)
ENSSSCG00000006948	4	1047605	1052341	MROH6	protein_coding	maestro heat-like repeat family member 6
ENSSSCG00000006955	4	1054261	1057775	GSDMD	protein_coding	gasdermin D
ENSSSCG00000028265	4	1068280	1100804		protein_coding
ENSSSCG00000006957	4	1122867	1131858	RHPN1	protein_coding	rhophilin, Rho GTPase binding protein 1
ENSSSCG00000027691	4	1182114	1228788		protein_coding
ENSSSCG00000006960	4	1305245	1310216	GLI4	protein_coding	GLI family zinc finger 4
ENSSSCG00000006961	4	1359707	1361950	LY6H	protein_coding	lymphocyte antigen 6 complex, locus H
ENSSSCG00000006958	4	1422124	1436539	TOP1MT	protein_coding	topoisomerase (DNA) I, mitochondrial
ENSSSCG00000006959	4	1444379	1445383	ZNF696	protein_coding	zinc finger protein 696
ENSSSCG00000022534	4	137507988	137533521		protein_coding	zinc finger protein 644
ENSSSCG00000006914	4	137708217	137714712	BARHL2	protein_coding	BarH-like homeobox 2
ENSSSCG00000023240	4	137746390	137746479	U6	snRNA
ENSSSCG00000030801	4	139280329	139299776	GBP6	protein_coding
ENSSSCG00000024973	4	139413791	139425247	GBP5	protein_coding	guanylate-binding protein 5
ENSSSCG00000022397	4	139458145	139473151		protein_coding
ENSSSCG00000027014	4	139503597	139570770		protein_coding
ENSSSCG00000006919	4	139582095	139601161	GBP4	protein_coding
ENSSSCG00000006923	4	139612347	139633862	GBP2	protein_coding	guanylate binding protein 2, interferon-inducible
ENSSSCG00000006924	4	139650958	139667272	GBP1	protein_coding	guanylate binding protein 1, interferon-inducible
ENSSSCG00000006925	4	139698110	139732899	KYAT3	protein_coding	cysteine conjugate-beta lyase 2
ENSSSCG00000006926	4	139748001	139784472	GTF2B	protein_coding	general transcription factor IIB
ENSSSCG00000006927	4	139804250	139885791	PKN2	protein_coding	protein kinase N2
ENSSSCG00000000148	5	9275335	9276287		protein_coding
ENSSSCG00000000150	5	9296018	9301607		protein_coding	apolipoprotein L3
ENSSSCG00000020882	5	9313196	9331848		protein_coding	apolipoprotein L3
ENSSSCG00000028256	5	9402356	9630591		protein_coding
ENSSSCG00000025383	5	9543062	9543196	SNORA70	snoRNA
ENSSSCG00000000151	5	9653340	9657283	APOL6	protein_coding
ENSSSCG00000000152	5	9688037	9742182	RBFOX2	protein_coding	RNA binding protein, fox-1 homolog (C. elegans) 2
ENSSSCG00000000534	5	46786251	46869224	IPO8	protein_coding	importin 8
ENSSSCG00000022611	5	46881786	46924805	CAPRIN2	protein_coding	caprin family member 2
ENSSSCG00000027447	5	47183562	47366161		protein_coding
ENSSSCG00000000543	5	48589732	48684265		protein_coding	coiled-coil domain-containing protein 91-like
ENSSSCG00000024232	5	48803123	48879213		protein_coding
ENSSSCG00000000544	5	49160270	49172386	PTHLH	protein_coding	parathyroid hormone-like hormone
ENSSSCG00000025109	6	44511247	44515794		protein_coding
ENSSSCG00000022438	6	44613524	44623134		protein_coding	aarF domain containing kinase 4
ENSSSCG00000025045	6	44615439	44615519		miRNA
ENSSSCG00000003000	6	44627745	44646736	ITPKC	protein_coding	inositol-trisphosphate 3-kinase C
ENSSSCG00000002999	6	44647442	44655648	C19orf54	protein_coding	chromosome 6 open reading frame, human C19orf54
ENSSSCG00000002998	6	44655718	44667220	SNRPA	protein_coding	small nuclear ribonucleoprotein polypeptide A
ENSSSCG00000002997	6	44671582	44673023		protein_coding	melanoma inhibitory activity
ENSSSCG00000002996	6	44673737	44684427		protein_coding	RAB4B, member RAS oncogene family
ENSSSCG00000002995	6	44685812	44694279	EGLN2	protein_coding	egl-9 family hypoxia-inducible factor 2
ENSSSCG00000002994	6	44702140	44707200	CYP2F1	protein_coding	cytochrome P450 2F1-like
ENSSSCG00000026331	6	44712058	44720117		protein_coding	aarF domain-containing protein kinase 4-like
ENSSSCG00000023228	6	44724678	44749222	NUMBL	protein_coding	numb homolog (Drosophila)-like
ENSSSCG00000022808	6	44853498	44876802		protein_coding
ENSSSCG00000003006	6	44929854	44978800	CYP2B6	protein_coding
ENSSSCG00000028298	6	44951366	44955641		protein_coding
ENSSSCG00000003005	6	44980555	44989676		protein_coding
ENSSSCG00000024627	6	45002828	45016396		protein_coding
ENSSSCG00000026296	6	45070837	45071190		protein_coding
ENSSSCG00000030049	6	45075622	45111110	HNRNPUL1	protein_coding
ENSSSCG00000003016	6	45113704	45123373		protein_coding	coiled-coil domain containing 97
ENSSSCG00000003017	6	45127027	45139176	TGFB1	protein_coding
ENSSSCG00000003013	6	45142576	45269369	B9D2	protein_coding	B9 protein domain 2
ENSSSCG00000003014	6	45159141	45164300	TMEM91	protein_coding	transmembrane protein 91
ENSSSCG00000003015	6	45166375	45170060		protein_coding
ENSSSCG00000020837	6	45173190	45196492	CH242-238L13.2	protein_coding
ENSSSCG00000023601	6	45216826	45218918		protein_coding	glutamate-rich protein 4-like
ENSSSCG00000028906	6	45224686	45228732		protein_coding	ATP synthase subunit s-like protein
ENSSSCG00000023233	6	45233203	45234396		protein_coding	UDP-GlcNAc:betaGal beta-1,3-N-acetylglucosaminyltransferase 8
ENSSSCG00000003007	6	45234936	45245040		protein_coding
ENSSSCG00000025044	6	45251705	45261402		protein_coding	coiled-coil domain-containing protein 97
ENSSSCG00000028794	6	45273867	45292462		protein_coding	2-oxoisovalerate dehydrogenase subunit alpha, mitochondrial-like
ENSSSCG00000026723	6	45290992	45292185		protein_coding	UDP-GlcNAc:betaGal beta-1,3-N-acetylglucosaminyltransferase 8
ENSSSCG00000021603	6	45296654	45300701		protein_coding	ATP synthase subunit s-like protein
ENSSSCG00000026163	6	45307847	45309939		protein_coding	glutamate-rich protein 4
ENSSSCG00000003011	6	45330552	45351602		protein_coding
ENSSSCG00000003012	6	45378659	45379186		pseudogene
ENSSSCG00000003018	6	45444859	45454620	LIPE	protein_coding	lipase, hormone-sensitive
ENSSSCG00000027022	6	45464528	45466783	CNFN	protein_coding	cornifelin
ENSSSCG00000003021	6	45467631	45512743	MEGF8	protein_coding	multiple EGF-like-domains 8
ENSSSCG00000003022	6	45513934	45522488	TMEM145	protein_coding
ENSSSCG00000003024	6	45525268	45527482	PRR19	protein_coding	proline rich 19
ENSSSCG00000029070	6	45530012	45532513		protein_coding	platelet-activating factor acetylhydrolase IB subunit gamma
ENSSSCG00000003030	6	45533317	45547304	CIC	protein_coding	protein capicua homolog
ENSSSCG00000022599	6	45556452	45558674		protein_coding	platelet-activating factor acetylhydrolase IB subunit gamma
ENSSSCG00000021521	6	45597064	45604078	ERF	protein_coding	Ets2 repressor factor
ENSSSCG00000003035	6	45608021	45618144	GSK3A	protein_coding	glycogen synthase kinase 3 alpha
ENSSSCG00000028054	6	45620534	45626179	ZNF526	protein_coding	zinc finger protein 526
ENSSSCG00000030182	6	45629733	45646518	DEDD2	protein_coding	death effector domain containing 2
ENSSSCG00000021580	6	45699577	45699648	SNORD112	snoRNA
ENSSSCG00000003038	6	45775123	45816245	GRIK5	protein_coding
ENSSSCG00000003037	6	45836233	45839208		pseudogene
ENSSSCG00000003039	6	45891810	45922577		protein_coding	glutamate receptor, ionotropic, kainate 5
ENSSSCG00000003045	6	45929171	45946082	ATP1A3	protein_coding	ATPase, Na+/K+ transporting, alpha 3 polypeptide
ENSSSCG00000003046	6	45951836	45954763	JAKMIP1	protein_coding	Rab acceptor 1 (prenylated)
ENSSSCG00000003047	6	45969647	45974109	CH242-183C8.3	protein_coding
ENSSSCG00000003048	6	45981953	46078610	CXCL17	protein_coding
ENSSSCG00000003049	6	46011987	46015218		protein_coding
ENSSSCG00000003040	6	46032790	46046631	ARHGEF1	protein_coding	rho guanine nucleotide exchange factor 1
ENSSSCG00000003041	6	46049093	46063418	CD79A	protein_coding	CD79a molecule, immunoglobulin-associated alpha
ENSSSCG00000003042	6	46055241	46063775	RPS19	protein_coding	ribosomal protein S19
ENSSSCG00000003043	6	46065609	46069638	DMRTC2	protein_coding
ENSSSCG00000003044	6	46075203	46076898	LYPD4	protein_coding	LY6/PLAUR domain containing 4
ENSSSCG00000003051	6	46102444	46115835	CD177	protein_coding	CD177 molecule
ENSSSCG00000024568	6	46105269	46108034	CH242-80G20.1	protein_coding
ENSSSCG00000003052	6	46131009	46133930	TEX101	protein_coding	testis expressed 101
ENSSSCG00000003053	6	46138657	46140689	BSP1	protein_coding	binder of sperm 1
ENSSSCG00000030364	6	46148298	46149592		protein_coding
ENSSSCG00000003054	6	46148626	46153921	ZNF575	protein_coding
ENSSSCG00000003055	6	46158727	46180753	XRCC1	protein_coding	X-ray repair complementing defective repair in Chinese hamster cells 1
ENSSSCG00000030637	6	46188700	46196853	IRGQ	protein_coding	immunity-related GTPase family, Q
ENSSSCG00000003058	6	46197857	46200019	ZNF576	protein_coding	zinc finger protein 576
ENSSSCG00000003059	6	46206200	46211724	ZNF428	protein_coding	zinc finger protein 428
ENSSSCG00000003061	6	46217032	46327364	CADM4	protein_coding	cell adhesion molecule 4
ENSSSCG00000003064	6	46229912	46232870		protein_coding
ENSSSCG00000003063	6	46234734	46260089	PHLDB3	protein_coding	pleckstrin homology-like domain, family B, member 3
ENSSSCG00000003062	6	46263688	46267709	LYPD3	protein_coding	LY6/PLAUR domain containing 3
ENSSSCG00000003065	6	46349481	46365407	PLAUR	protein_coding	plasminogen activator, urokinase receptor
ENSSSCG00000003066	6	46399976	46403321	IRGC	protein_coding	immunity-related GTPase family, cinema
ENSSSCG00000003067	6	46407223	46409158		protein_coding	interferon-inducible GTPase 5-like
ENSSSCG00000003068	6	46410754	46430695	SMG9	protein_coding	SMG9 nonsense mediated mRNA decay factor
ENSSSCG00000003069	6	46440881	46454405	KCNN4	protein_coding	potassium channel, calcium activated intermediate/small conductance subfamily N alpha, member 4
ENSSSCG00000021293	6	46465514	46465603		miRNA
ENSSSCG00000003073	6	46468963	46470609	LYPD5	protein_coding
ENSSSCG00000003072	6	46472682	46489035	ZNF283	protein_coding	zinc finger protein 283
ENSSSCG00000001862	7	60946214	61035996	ETFA	protein_coding	electron-transfer-flavoprotein, alpha polypeptide
ENSSSCG00000001863	7	61047031	61122086		protein_coding	transmembrane protein C15orf27
ENSSSCG00000001864	7	61265680	61303086		protein_coding
ENSSSCG00000008709	8	2534694	2556679		protein_coding
ENSSSCG00000008710	8	2813115	2851074	JAKMIP1	protein_coding	janus kinase and microtubule interacting protein 1
ENSSSCG00000008712	8	2881536	2890367		protein_coding
ENSSSCG00000024014	8	4509862	4515871		protein_coding	SH3 domain and tetratricopeptide repeat-containing protein 1
ENSSSCG00000008720	8	4646818	4651143	HMX1	protein_coding
ENSSSCG00000020096	8	4699935	4700042	U6	snRNA
ENSSSCG00000008850	8	44513215	44515071		protein_coding
ENSSSCG00000008848	8	44567894	44568822		protein_coding
ENSSSCG00000008849	8	44654535	44655304		protein_coding
ENSSSCG00000008852	8	44666276	44702300	MAP9	protein_coding	microtubule-associated protein 9
ENSSSCG00000008851	8	44747121	44747856		protein_coding
ENSSSCG00000008853	8	44856265	44920927		protein_coding
ENSSSCG00000025411	8	44980246	44987210		protein_coding
ENSSSCG00000024269	8	45102709	45103556		protein_coding
ENSSSCG00000008854	8	45395481	45592351	CPE	protein_coding	carboxypeptidase E
ENSSSCG00000008855	8	45490027	45490455		protein_coding
ENSSSCG00000008857	8	45557528	45618352	MSMO1	protein_coding	methylsterol monooxygenase 1
ENSSSCG00000008858	8	45678240	45785868	KLHL2	protein_coding	kelch-like family member 2
ENSSSCG00000020868	8	45932754	45947825		protein_coding	transmembrane protein 192
ENSSSCG00000008860	8	45970426	45971348		protein_coding
ENSSSCG00000030208	8	45990930	45992312	CH242-30B6.1	protein_coding
ENSSSCG00000008862	8	46043239	46044558		protein_coding
ENSSSCG00000021559	8	46125730	46127733		protein_coding
ENSSSCG00000008863	8	46150254	46151555		protein_coding	putative tripartite motif-containing protein 75
ENSSSCG00000021125	8	46166029	46167414		protein_coding	tripartite motif-containing protein 60-like
ENSSSCG00000021928	8	46178462	46179637		protein_coding
ENSSSCG00000026546	8	46234403	46235785		protein_coding	tripartite motif-containing protein 60-like
ENSSSCG00000008866	8	46456920	46537331	GUCY1A3	protein_coding	guanylate cyclase 1, soluble, alpha 3
ENSSSCG00000030504	8	46567887	46605587		protein_coding
ENSSSCG00000008869	8	46642261	46670059	ASIC5	protein_coding	acid sensing (proton gated) ion channel family member 5
ENSSSCG00000008868	8	46704219	46721468	TDO2	protein_coding	tryptophan 2,3-dioxygenase
ENSSSCG00000008867	8	46724245	46739145	CTSO	protein_coding	cathepsin O
ENSSSCG00000008870	8	46746538	46765486	GUCY1B3	protein_coding
ENSSSCG00000024960	8	47675547	47774058	PDGFC	protein_coding
ENSSSCG00000024153	8	47852183	47852328	U12	snRNA
ENSSSCG00000008873	8	49264227	49325615	FAM198B	protein_coding	family with sequence similarity 198, member B
ENSSSCG00000008874	8	49361034	49430751	TMEM144	protein_coding	transmembrane protein 144
ENSSSCG00000008875	8	49914550	50005946	RXFP1	protein_coding	relaxin/insulin-like family peptide receptor 1
ENSSSCG00000028492	8	50009519	50013268	C4orf46	protein_coding	chromosome 8 open reading frame, human C4orf46
ENSSSCG00000008877	8	50013290	50060767	ETFDH	protein_coding	electron-transferring-flavoprotein dehydrogenase
ENSSSCG00000008878	8	50060927	50075150	PPID	protein_coding	peptidylprolyl isomerase D
ENSSSCG00000021470	8	50353948	50354027		miRNA
ENSSSCG00000008881	8	50390540	50684112	RAPGEF2	protein_coding	Rap guanine nucleotide exchange factor (GEF) 2
ENSSSCG00000021841	8	50421693	50421799	U6	snRNA
ENSSSCG00000008883	8	50868840	50869723		protein_coding
ENSSSCG00000020037	8	52668577	52668683	U6	snRNA
ENSSSCG00000026906	8	53795890	53936894		protein_coding
ENSSSCG00000018686	8	54284641	54284756	SNORA18	snoRNA
ENSSSCG00000025657	8	54307762	54308037		protein_coding
ENSSSCG00000021600	8	54512171	54563745		protein_coding
ENSSSCG00000008886	8	54567202	54569151		protein_coding
ENSSSCG00000008887	8	55108280	55148770	NAF1	protein_coding	nuclear assembly factor 1 ribonucleoprotein
ENSSSCG00000008888	8	55280140	55290347	NPY1R	protein_coding	neuropeptide Y receptor Y1
ENSSSCG00000008889	8	55309150	55310490	NPY5R	protein_coding	neuropeptide Y receptor Y5
ENSSSCG00000026079	8	55454044	55455881	TKTL2	protein_coding	transketolase-like protein 2
ENSSSCG00000008890	8	55470822	55498954	TMA16	protein_coding	translation machinery associated 16 homolog (S. cerevisiae)
ENSSSCG00000008891	8	55506936	55661305		protein_coding
ENSSSCG00000008911	8	58740013	58753479		protein_coding
ENSSSCG00000023731	8	58763376	58769027		protein_coding
ENSSSCG00000023357	8	58971511	58992813		protein_coding	RE1-silencing transcription factor-like
ENSSSCG00000025792	8	59002304	59009753		protein_coding	nitric oxide-associated protein 1-like
ENSSSCG00000022955	8	59014046	59067819	POLR2B	protein_coding	polymerase (RNA) II (DNA directed) polypeptide B, 140kDa
ENSSSCG00000008913	8	59064675	59139438	IGFBP7	protein_coding	insulin-like growth factor binding protein 7
ENSSSCG00000028842	8	70502704	70502822	5S_rRNA	rRNA
ENSSSCG00000008935	8	70584971	70615383		protein_coding	UDP-glucuronosyltransferase 2B17
ENSSSCG00000023553	8	70635236	70642613		protein_coding
ENSSSCG00000030074	8	70690433	70703495		protein_coding	UDP-glucuronosyltransferase 2B31
ENSSSCG00000025786	8	70754972	70768093		protein_coding	UDP-glucuronosyltransferase 2B31-like
ENSSSCG00000022724	8	70822154	70840065		protein_coding	UDP-glucuronosyltransferase 2B18-like
ENSSSCG00000020969	8	70852457	70875844		protein_coding	UDP-glucuronosyltransferase 2C1-like
ENSSSCG00000024160	8	70910821	70934574		protein_coding
ENSSSCG00000027031	8	70942898	70976291		protein_coding	UDP-glucuronosyltransferase 2C1-like
ENSSSCG00000025226	8	70986093	70999583	UGT2A3	protein_coding	UDP-glucuronosyltransferase 2A1
ENSSSCG00000027194	8	71064292	71084462	SULT1B1	protein_coding	sulfotransferase family, cytosolic, 1B, member 1
ENSSSCG00000026944	8	71105942	71111905		protein_coding
ENSSSCG00000008936	8	71220968	71234060	AMTN	protein_coding	amelotin
ENSSSCG00000008937	8	71288922	71302169	AMBN	protein_coding	ameloblastin (enamel matrix protein)
ENSSSCG00000008938	8	71324258	71338969	ENAM	protein_coding	enamelin
ENSSSCG00000008939	8	71347284	71358511	JCHAIN	protein_coding	joining chain of multimeric IgA and IgM
ENSSSCG00000028466	8	71384055	71385672	UTP3	protein_coding	UTP3, small subunit (SSU) processome component, homolog (S. cerevisiae)
ENSSSCG00000025514	8	71421036	71477751	RUFY3	protein_coding	RUN and FYVE domain containing 3
ENSSSCG00000008940	8	71499211	71515215	GRSF1	protein_coding	G-rich RNA sequence binding factor 1
ENSSSCG00000008941	8	71555757	71604176	MOB1B	protein_coding	MOB kinase activator 1B
ENSSSCG00000008942	8	71614961	71642177	DCK	protein_coding	deoxycytidine kinase
ENSSSCG00000008943	8	71840474	72050171	SLC4A4	protein_coding	solute carrier family 4, sodium bicarbonate cotransporter, member 4
ENSSSCG00000027609	8	72236439	72252212	GC	protein_coding	group-specific component (vitamin D binding protein)
ENSSSCG00000008944	8	72528696	72559247	NPFFR2	protein_coding
ENSSSCG00000020509	8	72565309	72565412	U6	snRNA
ENSSSCG00000008945	8	72590937	72603071		protein_coding
ENSSSCG00000027622	8	72647990	72655891		protein_coding
ENSSSCG00000008946	8	72658900	72666720		protein_coding
ENSSSCG00000021327	8	72669288	72694764		protein_coding
ENSSSCG00000023499	8	72780846	72882059		protein_coding
ENSSSCG00000023372	8	72936585	72936655	SNORD112	snoRNA
ENSSSCG00000008947	8	73343578	73356286	COX18	protein_coding	mitochondrial inner membrane protein COX18
ENSSSCG00000024592	8	73361993	73453165	ANKRD17	protein_coding	ankyrin repeat domain 17
ENSSSCG00000008948	8	73610470	73630121	ALB	protein_coding	albumin
ENSSSCG00000030845	8	73714622	73721804	AFP	protein_coding	alpha-fetoprotein-like
ENSSSCG00000008949	8	73777775	73798926	AFP	protein_coding	alpha-fetoprotein
ENSSSCG00000008950	8	73806956	73828345	AFM	protein_coding	afamin
ENSSSCG00000008951	8	73832255	73840433		protein_coding
ENSSSCG00000023426	8	73845264	73872872		protein_coding
ENSSSCG00000008952	8	73876359	73898510	RASSF6	protein_coding	Ras association (RalGDS/AF-6) domain family member 6
ENSSSCG00000019475	8	73939199	73939541	7SK	misc_RNA
ENSSSCG00000008953	8	74083530	74086750	CXCL8	protein_coding	interleukin-8
ENSSSCG00000026712	8	74102956	74103635		protein_coding
ENSSSCG00000008957	8	74159970	74162170	AMCF-II	protein_coding	alveolar macrophage-derived chemotactic factor-II
ENSSSCG00000008956	8	74173283	74175285	PPBP	protein_coding	pro-platelet basic protein (chemokine (C-X-C motif) ligand 7)
ENSSSCG00000008955	8	74179570	74180796	PF4	protein_coding	platelet factor 4
ENSSSCG00000008959	8	74206843	74311988	CXCL2	protein_coding	chemokine (C-X-C motif) ligand 2
ENSSSCG00000008954	8	74299024	74300021		protein_coding
ENSSSCG00000008961	8	74332383	74402914		protein_coding
ENSSSCG00000008962	8	74515115	74519617	EREG	protein_coding	epiregulin
ENSSSCG00000008963	8	74568826	74579007	AREG	protein_coding	amphiregulin
ENSSSCG00000020594	8	74615684	74615791	5S_rRNA	rRNA
ENSSSCG00000009004	8	79743275	79751980	SFRP2	protein_coding	secreted frizzled-related protein 2
ENSSSCG00000009002	8	79824541	79834592	TLR2	protein_coding	toll-like receptor 2
ENSSSCG00000009003	8	79824841	79825128		protein_coding
ENSSSCG00000009001	8	79838684	79842166		protein_coding	nuclear envelope pore membrane protein POM 121C-like
ENSSSCG00000023198	8	79851214	79862099		protein_coding	transmembrane protein 131-like
ENSSSCG00000009007	8	79970757	80089711		protein_coding
ENSSSCG00000009009	8	80180865	80246943	MND1	protein_coding	meiotic nuclear divisions 1
ENSSSCG00000009015	8	81844206	81900808		protein_coding
ENSSSCG00000028236	8	81905038	82005341		protein_coding
ENSSSCG00000028916	8	81977850	81978583		protein_coding
ENSSSCG00000020717	8	82109398	82193242		protein_coding	protein FAM160A1
ENSSSCG00000020588	8	82289047	82289145	U6	snRNA
ENSSSCG00000009017	8	82420729	82442593		protein_coding
ENSSSCG00000026641	8	82456263	82456369	U6	snRNA
ENSSSCG00000009018	8	82519524	82579225	SH3D19	protein_coding	SH3 domain containing 19
ENSSSCG00000009019	8	82594056	82598541	RPS3A	protein_coding	ribosomal protein S3A
ENSSSCG00000018727	8	82595082	82595151	SNORD73	snoRNA
ENSSSCG00000018533	8	82596408	82596480	SNORD73	snoRNA
ENSSSCG00000009020	8	82673415	82673690		protein_coding
ENSSSCG00000022381	8	82785110	82809240		protein_coding	lipopolysaccharide-responsive and beige-like anchor protein
ENSSSCG00000021594	8	82838856	82850474		protein_coding
ENSSSCG00000021491	8	82853006	82867324		protein_coding
ENSSSCG00000009021	8	82960848	83472949		protein_coding
ENSSSCG00000009033	8	86904297	86936988		protein_coding
ENSSSCG00000009035	8	87282708	87651904	SLC10A7	protein_coding	solute carrier family 10, member 7
ENSSSCG00000026015	8	87353854	87355511		protein_coding
ENSSSCG00000015512	9	130015440	130283638	PAPPA2	protein_coding	pappalysin 2
ENSSSCG00000015513	9	130346535	130422277		protein_coding
ENSSSCG00000023997	9	130494309	130702414		protein_coding
ENSSSCG00000030217	9	137480274	137611261	COLGALT2	protein_coding	collagen beta(1-O)galactosyltransferase 2
ENSSSCG00000015564	9	137621561	137657224	TSEN15	protein_coding
ENSSSCG00000015565	9	137972543	138217904	C1orf21	protein_coding	chromosome 9 open reading frame, human C1orf21
ENSSSCG00000015566	9	138371896	138428962	EDEM3	protein_coding
ENSSSCG00000015567	9	138454826	138618213	FAM129A	protein_coding	family with sequence similarity 129, member A
ENSSSCG00000026987	9	138655089	138655195	U6	snRNA
ENSSSCG00000015568	9	138670291	138732074	RNF2	protein_coding	ring finger protein 2
ENSSSCG00000020128	9	138727106	138727335	7SK	misc_RNA
ENSSSCG00000021393	9	138749256	138793166	TRMT1L	protein_coding
ENSSSCG00000024629	9	139633922	139634028	U6	snRNA
ENSSSCG00000029449	9	139907717	139933040	PRG4	protein_coding
ENSSSCG00000015576	9	139932934	139992063	TPR	protein_coding	translocated promoter region, nuclear basket protein
ENSSSCG00000015577	9	139992533	140033101	C1orf27	protein_coding	chromosome 9 open reading frame, human C1orf27
ENSSSCG00000015584	9	142428903	142469651	PROX1	protein_coding	prospero homeobox 1
ENSSSCG00000018504	10	6017460	6017557	Y_RNA	misc_RNA
ENSSSCG00000018589	10	70385034	70385106		miRNA
ENSSSCG00000011133	10	70831452	70853803	PFKFB3	protein_coding
ENSSSCG00000011134	10	70943162	70964953	RBM17	protein_coding	RNA binding motif protein 17
ENSSSCG00000009419	11	22535204	22570722	GPALPP1	protein_coding	GPALPP motifs containing 1
ENSSSCG00000009420	11	22569506	22605365	NUFIP1	protein_coding	nuclear fragile X mental retardation protein interacting protein 1
ENSSSCG00000009422	11	22822397	22984001	TSC22D1	protein_coding	TSC22 domain family protein 1
ENSSSCG00000023863	11	22981781	22984001		protein_coding	TSC22 domain family protein 1
ENSSSCG00000023282	13	10956765	10956870	U6	snRNA
ENSSSCG00000011209	13	11688026	11779399		protein_coding	ubiquitin-conjugating enzyme E2 E2
ENSSSCG00000026400	13	11763497	11763577		miRNA
ENSSSCG00000029952	13	11850414	11851902		protein_coding
ENSSSCG00000027416	13	11895568	11895670	U6	snRNA
ENSSSCG00000026488	13	12058534	12131882	UBE2E1	protein_coding
ENSSSCG00000024296	13	12134512	12164570	NKIRAS1	protein_coding	NFKB inhibitor interacting Ras-like 1
ENSSSCG00000008882	13	12164826	12166863		protein_coding
ENSSSCG00000027017	13	12197567	12222739	NR1D2	protein_coding	nuclear receptor subfamily 1, group D, member 2
ENSSSCG00000027335	13	12203470	12203767	7SK	misc_RNA
ENSSSCG00000009661	14	11814050	11909810	ADRA1A	protein_coding	alpha-1A adrenergic receptor-like
ENSSSCG00000025319	14	12103283	12123145		protein_coding	stathmin-4
ENSSSCG00000009662	14	12166310	12186609		protein_coding	stathmin-4
ENSSSCG00000009663	14	12210504	12231392	TRIM35	protein_coding	tripartite motif containing 35
ENSSSCG00000009664	14	12242679	12375188	PTK2B	protein_coding	protein tyrosine kinase 2 beta
ENSSSCG00000010186	14	65039896	65075757	URB2	protein_coding	URB2 ribosome biogenesis 2 homolog (S. cerevisiae)
ENSSSCG00000010187	14	65082202	65109275	TAF5L	protein_coding	TAF5-like RNA polymerase II, p300/CBP-associated factor (PCAF)-associated factor, 65kDa
ENSSSCG00000010188	14	65132848	65168740	ABCB10	protein_coding
ENSSSCG00000010189	14	65175873	65228457	NUP133	protein_coding	nucleoporin 133kDa
ENSSSCG00000010190	14	65236451	65239189	ACTA1	protein_coding	actin, alpha 1, skeletal muscle
ENSSSCG00000010278	14	80299987	80624254		protein_coding	cadherin-related 23
ENSSSCG00000010280	14	80559386	80584461	VSIR	protein_coding	chromosome 14 open reading frame, human C10orf54
ENSSSCG00000010281	14	80625273	80660663	PSAP	protein_coding	prosaposin
ENSSSCG00000023662	14	80771966	80779612	CHST3	protein_coding	carbohydrate (chondroitin 6) sulfotransferase 3
ENSSSCG00000010283	14	80897948	80907523		protein_coding	sparc/osteonectin, cwcv and kazal-like domains proteoglycan (testican) 2
ENSSSCG00000023130	14	80981917	81089738		protein_coding	activating signal cointegrator 1 complex subunit 1
ENSSSCG00000010315	14	82962337	83441605	ADK	protein_coding	adenosine kinase
ENSSSCG00000010360	14	95245299	95280923	BMPR1A	protein_coding	bone morphogenetic protein receptor, type IA
ENSSSCG00000024048	14	95292833	95308578		protein_coding	multimerin-2
ENSSSCG00000021391	14	95309373	95314251	SNCG	protein_coding	gamma-synuclein
ENSSSCG00000026923	14	95320883	95323105		protein_coding	adipogenesis regulatory factor
ENSSSCG00000025823	14	95332479	95334023		protein_coding
ENSSSCG00000010368	14	95361081	95397604	GLUD1	protein_coding	glutamate dehydrogenase 1
ENSSSCG00000023767	14	95498908	95500272	GPRIN2	protein_coding	G protein regulated inducer of neurite outgrowth 2
ENSSSCG00000028341	14	95527262	95536319	SYT15	protein_coding	synaptotagmin XV
ENSSSCG00000027767	14	95546846	95597448	FAM35A	protein_coding	family with sequence similarity 35, member A
ENSSSCG00000024054	14	95721737	95721822		miRNA
ENSSSCG00000010369	14	95764350	95766145	PPYR1	protein_coding	pancreatic polypeptide receptor 1
ENSSSCG00000010370	14	95804112	95825709	ANXA8	protein_coding	annexin A8
ENSSSCG00000010371	14	95827074	95864664	ANTXRL	protein_coding
ENSSSCG00000016125	15	120861246	120921092	INO80D	protein_coding
ENSSSCG00000016127	15	120961661	120998378	NDUFS1	protein_coding	NADH dehydrogenase (ubiquinone) Fe-S protein 1, 75kDa (NADH-coenzyme Q reductase)
ENSSSCG00000016128	15	121000537	121004164	EEF1B2	protein_coding	eukaryotic translation elongation factor 1 beta 2
ENSSSCG00000018783	15	121003103	121003137	snoZ196	snoRNA
ENSSSCG00000019687	15	121003460	121003592	SNORA41	snoRNA
ENSSSCG00000016129	15	121014585	121015676	GPR1	protein_coding	G protein-coupled receptor 1
ENSSSCG00000016130	15	121121008	121137870	ZDBF2	protein_coding
ENSSSCG00000016824	16	21107618	21337349	RAI14	protein_coding	retinoic acid induced 14
ENSSSCG00000016825	16	21345170	21380514	TTC23L	protein_coding
ENSSSCG00000016826	16	21405694	21414047	RAD1	protein_coding	RAD1 checkpoint DNA exonuclease
ENSSSCG00000016827	16	21414092	21422485	BRIX1	protein_coding	BRX1, biogenesis of ribosomes
ENSSSCG00000016828	16	21425596	21454112	DNAJC21	protein_coding	DnaJ (Hsp40) homolog, subfamily C, member 21
ENSSSCG00000020495	16	21466729	21466838	SNORA76	snoRNA
ENSSSCG00000016829	16	21478635	21519015	AGXT2	protein_coding	alanine--glyoxylate aminotransferase 2
ENSSSCG00000016830	16	21539826	21558491	PRLR	protein_coding	prolactin receptor
ENSSSCG00000021964	16	50135843	50164238		protein_coding
ENSSSCG00000016958	16	50367103	50379440	PIK3R1	protein_coding	phosphatidylinositol 3-kinase regulatory subunit alpha-like
ENSSSCG00000007286	17	43454992	43512752	ACSS2	protein_coding	acyl-CoA synthetase short-chain family member 2
ENSSSCG00000007287	17	43509073	43540004	GSS	protein_coding	glutathione synthetase
ENSSSCG00000007288	17	43559553	43582499	MYH7B	protein_coding	myosin, heavy chain 7B, cardiac muscle, beta
ENSSSCG00000019124	17	43571147	43571249		miRNA
ENSSSCG00000007289	17	43582684	43665563	TRPC4AP	protein_coding	transient receptor potential cation channel, subfamily C, member 4 associated protein
ENSSSCG00000007291	17	43680436	43712438	EDEM2	protein_coding	ER degradation enhancer, mannosidase alpha-like 2
ENSSSCG00000026585	17	43729704	43734474	PROCR	protein_coding	protein C receptor, endothelial
ENSSSCG00000028940	17	43744499	43744599	U6	snRNA
ENSSSCG00000027695	17	43752622	43752728	U6	snRNA
ENSSSCG00000027715	17	43807420	43813911		protein_coding
ENSSSCG00000024732	17	43881150	43896206		protein_coding
ENSSSCG00000023261	17	43913724	43917676	GDF5	protein_coding	growth differentiation factor 5
ENSSSCG00000021138	17	43931383	43988768		protein_coding
ENSSSCG00000028893	17	43996161	43996848	C20orf173	protein_coding
ENSSSCG00000025949	17	44005977	44020035		protein_coding	endoplasmic reticulum-Golgi intermediate compartment protein 3
ENSSSCG00000007296	17	44021787	44023139		protein_coding
ENSSSCG00000028993	17	44055094	44072718		protein_coding
ENSSSCG00000007301	17	44151022	44159481		protein_coding
ENSSSCG00000022165	17	44163959	44196878		protein_coding
ENSSSCG00000029099	17	44213942	44227983		protein_coding	endoplasmic reticulum-Golgi intermediate compartment protein 3
ENSSSCG00000007304	17	44229726	44273672		protein_coding	fer-1-like protein 4
ENSSSCG00000007305	17	44276892	44281317	SPAG4	protein_coding	sperm associated antigen 4
ENSSSCG00000007306	17	44285465	44326165	CPNE1	protein_coding	copine I
ENSSSCG00000024284	17	44313983	44320226		protein_coding	RNA binding motif protein 12
ENSSSCG00000020908	17	44335610	44341853		protein_coding	RNA binding motif protein 12
ENSSSCG00000007307	17	44351926	44379803		protein_coding	NFS1 cysteine desulfurase
ENSSSCG00000007308	17	44379569	44381550	ROMO1	protein_coding	reactive oxygen species modulator 1
ENSSSCG00000007309	17	44384399	44414300	RBM39	protein_coding	RNA binding motif protein 39
ENSSSCG00000020346	17	44439066	44439163	U6	snRNA
ENSSSCG00000022865	18	22609817	23086523	GRM8	protein_coding	metabotropic glutamate receptor 8
ENSSSCG00000024374	18	56007426	56007494	U6	snRNA
ENSSSCG00000016756	18	56025224	56079185	BLVRA	protein_coding	biliverdin reductase A
ENSSSCG00000016757	18	56195631	56205539		protein_coding
ENSSSCG00000016758	18	56219324	56255521		protein_coding
ENSSSCG00000019143	18	56273262	56273385	5S_rRNA	rRNA
ENSSSCG00000016759	18	56334347	56364128		protein_coding
ENSSSCG00000027468	18	56431166	56473107		protein_coding
