# Supplementary material for: Genome-wide detection of selection signatures in Chinese indigenous Laiwu pigs revealed candidate genes regulating fat deposition in muscle
Source: BMC Genet. 2018 May 18;19:31. doi: 10.1186/s12863-018-0622-y (PMC5960162; doi:10.1186/s12863-018-0622-y)
Supplement: Supplementary file 7 — Table S6. Significantly enriched Gene Ontology terms of candidate genes. (XLSX 12 kb) [file 12863_2018_622_MOESM7_ESM.xlsx]

## Sheet: Table S6
Category	Term	Count	%	PValue	Genes	List Total	Pop Hits	Pop Total	Fold Enrichment
GOTERM_BP	GO:0009813~flavonoid biosynthetic process	6	2.11268	9.24084e-08	ENSSSCG00000030074, ENSSSCG00000025786, ENSSSCG00000020969, ENSSSCG00000022724, ENSSSCG00000008935, ENSSSCG00000027031	174	9	11368	43.5556
	GO:0052696~flavonoid glucuronidation	6	2.11268	9.24084e-08	ENSSSCG00000030074, ENSSSCG00000025786, ENSSSCG00000020969, ENSSSCG00000022724, ENSSSCG00000008935, ENSSSCG00000027031	174	9	11368	43.5556
	GO:0070098~chemokine-mediated signaling pathway	6	2.11268	0.000226332	ENSSSCG00000008959, ENSSSCG00000008956, ENSSSCG00000008957, ENSSSCG00000009664, ENSSSCG00000008955, ENSSSCG00000008953	174	37	11368	10.5946
	GO:0003214~cardiac left ventricle morphogenesis	3	1.05634	0.00331784	ENSSSCG00000003035, ENSSSCG00000008889, ENSSSCG00000009004	174	6	11368	32.6667
	GO:0007173~epidermal growth factor receptor signaling pathway	4	1.40845	0.00774676	ENSSSCG00000008962, ENSSSCG00000003017, ENSSSCG00000009664, ENSSSCG00000008963	174	27	11368	9.67901
	GO:0042127~regulation of cell proliferation	7	2.46479	0.00960431	ENSSSCG00000005742, ENSSSCG00000008959, ENSSSCG00000008956, ENSSSCG00000008957, ENSSSCG00000009664, ENSSSCG00000008955, ENSSSCG00000008953	174	119	11368	3.84314
	GO:0007218~neuropeptide signaling pathway	5	1.76056	0.012311	ENSSSCG00000008881, ENSSSCG00000016129, ENSSSCG00000010369, ENSSSCG00000008888, ENSSSCG00000008889	174	59	11368	5.53672
	GO:0002690~positive regulation of leukocyte chemotaxis	3	1.05634	0.016087	ENSSSCG00000008956, ENSSSCG00000008957, ENSSSCG00000008955	174	13	11368	15.0769
	GO:0050714~positive regulation of protein secretion	3	1.05634	0.0212293	ENSSSCG00000003069, ENSSSCG00000003017, ENSSSCG00000008878	174	15	11368	13.0667
	GO:0032496~response to lipopolysaccharide	5	1.76056	0.0250225	ENSSSCG00000008959, ENSSSCG00000008956, ENSSSCG00000008957, ENSSSCG00000008955, ENSSSCG00000008953	174	73	11368	4.47489
	GO:0033138~positive regulation of peptidyl-serine phosphorylation	4	1.40845	0.0257684	ENSSSCG00000022611, ENSSSCG00000003017, ENSSSCG00000003035, ENSSSCG00000009004	174	42	11368	6.22222
	GO:0070175~positive regulation of enamel mineralization	2	0.704225	0.030206	ENSSSCG00000008938, ENSSSCG00000008936	174	2	11368	65.3333
	GO:0097466~glycoprotein ERAD pathway	2	0.704225	0.0449671	ENSSSCG00000015566, ENSSSCG00000007291	174	3	11368	43.5556
	GO:0007290~spermatid nucleus elongation	2	0.704225	0.0449671	ENSSSCG00000003043, ENSSSCG00000008221	174	3	11368	43.5556
	GO:1904382~mannose trimming involved in glycoprotein ERAD pathway	2	0.704225	0.0449671	ENSSSCG00000015566, ENSSSCG00000007291	174	3	11368	43.5556
	GO:0007631~feeding behavior	3	1.05634	0.0472667	ENSSSCG00000010369, ENSSSCG00000008888, ENSSSCG00000008889	174	23	11368	8.52174
GOTERM_MF	GO:0015020~glucuronosyltransferase activity	6	2.11268	3.9153e-07	ENSSSCG00000030074, ENSSSCG00000025786, ENSSSCG00000020969, ENSSSCG00000022724, ENSSSCG00000008935, ENSSSCG00000027031	175	11	11048	34.4353
	GO:0045236~CXCR chemokine receptor binding	5	1.76056	5.25959e-05	ENSSSCG00000008959, ENSSSCG00000008956, ENSSSCG00000008957, ENSSSCG00000008955, ENSSSCG00000008953	175	14	11048	22.5469
	GO:0001602~pancreatic polypeptide receptor activity	3	1.05634	0.00144931	ENSSSCG00000010369, ENSSSCG00000008888, ENSSSCG00000008889	175	4	11048	47.3486
	GO:0008009~chemokine activity	5	1.76056	0.00190615	ENSSSCG00000008959, ENSSSCG00000008956, ENSSSCG00000008957, ENSSSCG00000008955, ENSSSCG00000008953	175	34	11048	9.28403
	GO:0005487~nucleocytoplasmic transporter activity	3	1.05634	0.0226354	ENSSSCG00000015576, ENSSSCG00000010189, ENSSSCG00000009001	175	15	11048	12.6263
	GO:0020037~heme binding	6	2.11268	0.0259222	ENSSSCG00000008870, ENSSSCG00000020682, ENSSSCG00000003006, ENSSSCG00000008866, ENSSSCG00000008868, ENSSSCG00000029622	175	106	11048	3.57348
	GO:0030170~pyridoxal phosphate binding	4	1.40845	0.0317354	ENSSSCG00000006925, ENSSSCG00000016829, ENSSSCG00000007307, ENSSSCG00000008948	175	44	11048	5.73922
	GO:0009055~electron carrier activity	4	1.40845	0.0317354	ENSSSCG00000020682, ENSSSCG00000001862, ENSSSCG00000016127, ENSSSCG00000029622	175	44	11048	5.73922
	GO:0008083~growth factor activity	4	1.40845	0.0438893	ENSSSCG00000008962, ENSSSCG00000008956, ENSSSCG00000003017, ENSSSCG00000008963	175	50	11048	5.05051
	GO:0030345~structural constituent of tooth enamel	2	0.704225	0.0465123	ENSSSCG00000008938, ENSSSCG00000008937	175	3	11048	42.0876
	GO:0047179~platelet-activating factor acetyltransferase activity	2	0.704225	0.0465123	ENSSSCG00000022599, ENSSSCG00000029070	175	3	11048	42.0876
	GO:0043236~laminin binding	2	0.704225	0.0465123	ENSSSCG00000003073, ENSSSCG00000003062	175	3	11048	42.0876
GOTERM_CC	GO:0072562~blood microparticle	6	2.11268	0.00205135	ENSSSCG00000008939, ENSSSCG00000008950, ENSSSCG00000010190, ENSSSCG00000003017, ENSSSCG00000027609, ENSSSCG00000008948	201	58	12833	6.60473
	GO:0005615~extracellular space	23	8.09859	0.00383645	ENSSSCG00000008962, ENSSSCG00000000544, ENSSSCG00000003053, ENSSSCG00000008867, ENSSSCG00000003062, ENSSSCG00000009004, ENSSSCG00000008949, ENSSSCG00000005742, ENSSSCG00000023261, ENSSSCG00000005055, ENSSSCG00000010281, ENSSSCG00000008959, ENSSSCG00000008956, ENSSSCG00000003017, ENSSSCG00000008957, ENSSSCG00000027609, ENSSSCG00000008963, ENSSSCG00000021241, ENSSSCG00000008913, ENSSSCG00000008955,…	201	762	12833	1.9271
	GO:0043231~intracellular membrane-bounded organelle	7	2.46479	0.00543973	ENSSSCG00000030074, ENSSSCG00000025786, ENSSSCG00000003045, ENSSSCG00000020969, ENSSSCG00000022724, ENSSSCG00000008935, ENSSSCG00000027031	201	103	12833	4.33903
	GO:0005730~nucleolus	14	4.92958	0.025213	ENSSSCG00000010186, ENSSSCG00000006926, ENSSSCG00000008890, ENSSSCG00000028466, ENSSSCG00000016827, ENSSSCG00000009019, ENSSSCG00000002998, ENSSSCG00000023173, ENSSSCG00000009420, ENSSSCG00000005915, ENSSSCG00000030182, ENSSSCG00000007307, ENSSSCG00000008878, ENSSSCG00000005925	201	453	12833	1.97316
	GO:0005853~eukaryotic translation elongation factor 1 complex	2	0.704225	0.0309279	ENSSSCG00000006954, ENSSSCG00000016128	201	2	12833	63.8458
