# Supplementary material for: Genome-wide detection of selection signatures in Chinese indigenous Laiwu pigs revealed candidate genes regulating fat deposition in muscle
Source: BMC Genet. 2018 May 18;19:31. doi: 10.1186/s12863-018-0622-y (PMC5960162; doi:10.1186/s12863-018-0622-y)
Supplement: Supplementary file 8 — Table S7. Significantly enriched pathway of candidate genes. (XLSX 10 kb) [file 12863_2018_622_MOESM8_ESM.xlsx]

## Sheet: Table S7
Category	Term	Count	%	PValue	Genes	List Total	Pop Hits	Pop Total	Fold Enrichment
KEGG_PATHWAY	ssc00053:Ascorbate and aldarate metabolism	7	2.46479	3.45172e-07	ENSSSCG00000030074, ENSSSCG00000025226, ENSSSCG00000025786, ENSSSCG00000020969, ENSSSCG00000022724, ENSSSCG00000008935, ENSSSCG00000027031	102	21	7030	22.9739
	ssc00860:Porphyrin and chlorophyll metabolism	8	2.8169	4.01135e-07	ENSSSCG00000030074, ENSSSCG00000025226, ENSSSCG00000025786, ENSSSCG00000016756, ENSSSCG00000020969, ENSSSCG00000022724, ENSSSCG00000008935, ENSSSCG00000027031	102	34	7030	16.2168
	ssc00040:Pentose and glucuronate interconversions	7	2.46479	1.38172e-06	ENSSSCG00000030074, ENSSSCG00000025226, ENSSSCG00000025786, ENSSSCG00000020969, ENSSSCG00000022724, ENSSSCG00000008935, ENSSSCG00000027031	102	26	7030	18.5558
	ssc05204:Chemical carcinogenesis	9	3.16901	1.89634e-06	ENSSSCG00000030074, ENSSSCG00000006925, ENSSSCG00000025226, ENSSSCG00000025786, ENSSSCG00000020969, ENSSSCG00000003006, ENSSSCG00000022724, ENSSSCG00000008935, ENSSSCG00000027031	102	60	7030	10.3382
	ssc00983:Drug metabolism - other enzymes	7	2.46479	3.40156e-06	ENSSSCG00000030074, ENSSSCG00000025226, ENSSSCG00000025786, ENSSSCG00000020969, ENSSSCG00000022724, ENSSSCG00000008935, ENSSSCG00000027031	102	30	7030	16.0817
	ssc00980:Metabolism of xenobiotics by cytochrome P450	8	2.8169	5.37001e-06	ENSSSCG00000030074, ENSSSCG00000025226, ENSSSCG00000025786, ENSSSCG00000020969, ENSSSCG00000002994, ENSSSCG00000022724, ENSSSCG00000008935, ENSSSCG00000027031	102	49	7030	11.2525
	ssc00140:Steroid hormone biosynthesis	8	2.8169	8.07392e-06	ENSSSCG00000030074, ENSSSCG00000025226, ENSSSCG00000025786, ENSSSCG00000020969, ENSSSCG00000003006, ENSSSCG00000022724, ENSSSCG00000008935, ENSSSCG00000027031	102	52	7030	10.6033
	ssc00830:Retinol metabolism	8	2.8169	1.044e-05	ENSSSCG00000030074, ENSSSCG00000025226, ENSSSCG00000025786, ENSSSCG00000020969, ENSSSCG00000003006, ENSSSCG00000022724, ENSSSCG00000008935, ENSSSCG00000027031	102	54	7030	10.2106
	ssc00982:Drug metabolism - cytochrome P450	7	2.46479	6.42514e-05	ENSSSCG00000030074, ENSSSCG00000025226, ENSSSCG00000025786, ENSSSCG00000020969, ENSSSCG00000022724, ENSSSCG00000008935, ENSSSCG00000027031	102	49	7030	9.84594
	ssc01100:Metabolic pathways	32	11.2676	0.000341139	ENSSSCG00000025109, ENSSSCG00000025226, ENSSSCG00000020969, ENSSSCG00000022955, ENSSSCG00000028794, ENSSSCG00000007307, ENSSSCG00000008857, ENSSSCG00000030074, ENSSSCG00000028671, ENSSSCG00000006925, ENSSSCG00000020682, ENSSSCG00000008942, ENSSSCG00000022724, ENSSSCG00000029070, ENSSSCG00000022599, ENSSSCG00000008961, ENSSSCG00000003000, ENSSSCG00000009015, ENSSSCG00000007286, ENSSSCG00000007287,…	102	1175	7030	1.87701
	ssc04062:Chemokine signaling pathway	8	2.8169	0.0119725	ENSSSCG00000016958, ENSSSCG00000008959, ENSSSCG00000008956, ENSSSCG00000008957, ENSSSCG00000003035, ENSSSCG00000009664, ENSSSCG00000008955, ENSSSCG00000008953	102	173	7030	3.18712
	ssc04390:Hippo signaling pathway	7	2.46479	0.0137202	ENSSSCG00000008949, ENSSSCG00000010360, ENSSSCG00000023261, ENSSSCG00000008941, ENSSSCG00000003017, ENSSSCG00000008963, ENSSSCG00000008952	102	137	7030	3.52154
	ssc04970:Salivary secretion	5	1.76056	0.0214522	ENSSSCG00000008870, ENSSSCG00000003069, ENSSSCG00000003045, ENSSSCG00000008866, ENSSSCG00000009661	102	74	7030	4.65686
	ssc04964:Proximal tubule bicarbonate reclamation	3	1.05634	0.039173	ENSSSCG00000003045, ENSSSCG00000008943, ENSSSCG00000010368	102	22	7030	9.3984
	ssc04917:Prolactin signaling pathway	4	1.40845	0.0688249	ENSSSCG00000005053, ENSSSCG00000016830, ENSSSCG00000016958, ENSSSCG00000025777	102	66	7030	4.17706
	ssc04932:Non-alcoholic fatty liver disease (NAFLD)	6	2.11268	0.0798629	ENSSSCG00000016958, ENSSSCG00000020682, ENSSSCG00000003017, ENSSSCG00000003035, ENSSSCG00000016127, ENSSSCG00000008953	102	160	7030	2.58456
	ssc04152:AMPK signaling pathway	5	1.76056	0.0873002	ENSSSCG00000016958, ENSSSCG00000003018, ENSSSCG00000005733, ENSSSCG00000009661, ENSSSCG00000011133	102	117	7030	2.94537
	ssc04080:Neuroactive ligand-receptor interaction	8	2.8169	0.0887783	ENSSSCG00000016830, ENSSSCG00000022865, ENSSSCG00000009661, ENSSSCG00000010369, ENSSSCG00000008888, ENSSSCG00000008875, ENSSSCG00000008889, ENSSSCG00000003039	102	267	7030	2.06507
