# Supplementary material for: Genome-wide detection of selection signatures in Chinese indigenous Laiwu pigs revealed candidate genes regulating fat deposition in muscle
Source: BMC Genet. 2018 May 18;19:31. doi: 10.1186/s12863-018-0622-y (PMC5960162; doi:10.1186/s12863-018-0622-y)
Supplement: Supplementary file 9 — Table S8. Summary of QTL overlapped with candidate selected regions. (XLSX 150 kb) [file 12863_2018_622_MOESM9_ESM.xlsx]

## Sheet: Table S8
chr	QTL trait	QTL start site (bp)	QTL stop site (bp)	QTL information
1	Reproduction_QTL	16597513	16870187	QTL_ID=18238;Name=mummified pigs;Abbrev=MUMM;PUBMED_ID=22221021;trait_ID=159;trait=mummified pigs;breed=large white,Landrace;FlankMarkers=rs81348685,rs81327383;CMO_name=offspring mortality measurement;Map_Type=Genome;Model=Mendelian;Significance=Significant;P-value=0.03
1	Health_Association	10707403	16114132	QTL_ID=11554;Name=Salmonella count in liver;Abbrev=SECTLIV;PUBMED_ID=19496771;trait_ID=97;trait=Salmonella count in liver;breed=large white;FlankMarkers=SW552,SWR485;VTO_name=response to bacterial infection trait;Map_Type=Linkage;Model=Mendelian;Significance=Significant;P-value=0.002
1	Health_Association	162073157	233806417	QTL_ID=11557;Name=Salmonella count in spleen;Abbrev=SECTSPL;PUBMED_ID=19496771;trait_ID=98;trait=Salmonella count in spleen;breed=large white;FlankMarkers=S0313,S0082;VTO_name=response to bacterial infection trait;Map_Type=Linkage;Model=Mendelian;Significance=Significant;P-value=0.037
1	Health_QTL	63012552	226764071	QTL_ID=6366;Name=Creatinine level;Abbrev=CREAT;PUBMED_ID=19016680;trait_ID=524;trait=Creatinine level;breed=meishan,pietrain;FlankMarkers=SW1123,SW780;VTO_name=blood creatinine amount;CMO_name=serum creatinine level;Map_Type=Linkage;Model=Mendelian;Test_Base=Chromosome-wise;Significance=Significant;P-value=<0.05;F-Stat=5.66;Variance=9.41;Dominance_Effect=6.38;Additive_Effect=7.14
1	Health_QTL	63012552	226764071	QTL_ID=6380;Name=Potassium level;Abbrev=BPOTASS;PUBMED_ID=19016680;trait_ID=527;trait=Potassium level;breed=meishan,pietrain;FlankMarkers=SW1123,SW780;VTO_name=blood potassium amount;CMO_name=blood potassium level;Map_Type=Linkage;Model=Mendelian;Test_Base=Chromosome-wise;Significance=Significant;P-value=<0.05;F-Stat=6.01;Variance=10.07;Dominance_Effect=-0.11;Additive_Effect=-0.16
1	Meat_and_Carcass_QTL	7964370	22514169	QTL_ID=3848;Name=Water holding capacity;Abbrev=WHC;PUBMED_ID=15473302;trait_ID=44;trait=Water holding capacity;FlankMarkers=SW1824,SW1332;PTO_name=meat water holding capacity;Map_Type=Linkage;Significance=Significant;P-value=<0.05;F-Stat=5.36;Variance=13.22;Dominance_Effect=2.41;Additive_Effect=-1.84
1	Meat_and_Carcass_QTL	15454564	69718238	QTL_ID=3863;Name=Leaf fat weight;Abbrev=LFW;PUBMED_ID=11808631;trait_ID=172;trait=Leaf fat weight;FlankMarkers;VTO_name=internal adipose amount;Map_Type=Linkage;P-value=<0.05
1	Health_QTL	35389848	228164160	QTL_ID=4260;Name=CD2-positive leukocyte number;Abbrev=CD2L;PUBMED_ID=16026345;trait_ID=449;trait=CD2-positive leukocyte number;FlankMarkers=S0008;VTO_name=leukocyte quantity;Map_Type=Linkage;Significance=Significant;P-value=<0.05;F-Stat=4.7;Additive_Effect=1.47
1	Health_QTL	35389848	228164160	QTL_ID=4261;Name=CD4-positive leukocyte number;Abbrev=CD4L;PUBMED_ID=16026345;trait_ID=450;trait=CD4-positive leukocyte number;FlankMarkers=S0008;VTO_name=CD4-positive T cell quantity;Map_Type=Linkage;Significance=Suggestive;P-value=<0.1;F-Stat=3.2;Additive_Effect=0.52
1	Exterior_QTL	106747450	233806417	QTL_ID=5640;Name=Ear size;Abbrev=EARSZ;PUBMED_ID=17459018;trait_ID=491;trait=Ear size;breed=large white,meishan;FlankMarkers=S0122,S0082;VTO_name=outer ear size trait;Map_Type=Linkage;Model=Mendelian;Test_Base=Genome-wise;Significance=Suggestive;F-Stat=6.64;Dominance_Effect=-0.01;Additive_Effect=-0.15
1	Meat_and_Carcass_QTL	105086765	210644363	QTL_ID=5664;Name=PH for Longissmus dorsi;Abbrev=pH;PUBMED_ID=17459017;trait_ID=313;trait=PH for Longissmus dorsi;breed=duroc,pietrain;FlankMarkers=S0312,S0113;VTO_name=muscle pH;PTO_name=meat pH;Map_Type=Linkage;Model=Mendelian;Test_Base=Genome-wise;Significance=Significant;P-value=<0.01;F-Stat=33.18;Variance=11.84;Dominance_Effect=-0.02;Additive_Effect=0.04
1	Meat_and_Carcass_QTL	105086765	210644363	QTL_ID=5665;Name=pH for Semimembranosus;Abbrev=pH;PUBMED_ID=17459017;trait_ID=403;trait=pH for Semimembranosus;breed=duroc,pietrain;FlankMarkers=S0312,S0113;VTO_name=muscle pH;PTO_name=meat pH;Map_Type=Linkage;Model=Mendelian;Test_Base=Genome-wise;Significance=Significant;P-value=<0.01;F-Stat=24.66;Variance=9.08;Dominance_Effect=-0.02;Additive_Effect=0.05
1	Meat_and_Carcass_QTL	105086765	210644363	QTL_ID=5666;Name=PH for Longissmus dorsi;Abbrev=pH;PUBMED_ID=17459017;trait_ID=313;trait=PH for Longissmus dorsi;breed=duroc,pietrain;FlankMarkers=S0312,S0113;VTO_name=muscle pH;PTO_name=meat pH;Map_Type=Linkage;Model=Mendelian;Test_Base=Genome-wise;Significance=Significant;P-value=<0.01;F-Stat=14.10;Variance=5.40;Dominance_Effect=0.06;Additive_Effect=-0.04
1	Meat_and_Carcass_QTL	105086765	252283830	QTL_ID=5667;Name=Meat color OPTO;Abbrev=COLORO;PUBMED_ID=17459017;trait_ID=362;trait=Meat color OPTO;breed=duroc,pietrain;FlankMarkers=S0312,SW1957;PTO_name=meat color;Map_Type=Linkage;Model=Mendelian;Test_Base=Genome-wise;Significance=Significant;P-value=<0.01;F-Stat=12.59;Variance=4.85;Dominance_Effect=-0.82;Additive_Effect=1.66
1	Meat_and_Carcass_QTL	105086765	210644363	QTL_ID=5668;Name=Conductivity 24 hours postmortem (loin);Abbrev=cond;PUBMED_ID=17459017;trait_ID=411;trait=Conductivity 24 hours postmortem (loin);breed=duroc,pietrain;FlankMarkers=S0312,S0113;VTO_name=skeletal muscle conductivity trait;PTO_name=meat conductivity;Map_Type=Linkage;Model=Mendelian;Test_Base=Chromosome-wise;Significance=Significant;P-value=<0.05;F-Stat=7.79;Variance=3.06;Dominance_E…
1	Health_QTL	63012552	226764071	QTL_ID=5420;Name=hematocrit;Abbrev=HCT;PUBMED_ID=17627803;trait_ID=455;trait=hematocrit;breed=meishan,pietrain;FlankMarkers=SW1123,SW780;CMO_name=hematocrit;Map_Type=Linkage;Model=Mendelian;Test_Base=Chromosome-wise;Significance=Significant;P-value=<0.05;F-Stat=6.96;Dominance_Effect=0.023;Additive_Effect=-0.0002
1	Health_QTL	63012552	226764071	QTL_ID=5468;Name=Lymphocyte number;Abbrev=LYMPH;PUBMED_ID=18307579;trait_ID=447;trait=Lymphocyte number;breed=meishan,pietrain;FlankMarkers=SW1123,SW780;VTO_name=lymphocyte quantity;CMO_name=blood lymphocyte count;Map_Type=Linkage;Model=Mendelian;Test_Base=Chromosome-wise;Significance=Significant;P-value=<0.05;F-Stat=5.67;Variance=9.5;Dominance_Effect=-8.27;Additive_Effect=-2.05
1	Meat_and_Carcass_QTL	305764544	308125760	QTL_ID=65021;Name=Fat weight (total);Abbrev=FATWT;PUBMED_ID=25359100;trait_ID=307;trait=Fat weight (total);breed=duroc,iberian,large black,pietrain,Wild boar,Hampshire,Swabian Hall;FlankMarkers;VTO_name=white adipose mass;CMO_name=total body fat weight;Map_Type=Genome;Model=Mendelian;Test_Base=Genome-wise;Significance=Significant;Likelihood_Ratio=35.7
1	Production_QTL	87993461	279498596	QTL_ID=22269;Name=average daily gain;Abbrev=ADG;PUBMED_ID=23840294;trait_ID=144;trait=average daily gain;breed=yorkshire;FlankMarkers=rs80903424,rs80945046;VTO_name=postnatal growth trait;CMO_name=average daily body weight gain;Map_Type=Genome;Model=Mendelian;Test_Base=Experiment-wise;Significance=Suggestive;Variance=0.43;Bayes-value=0.340
1	Production_QTL	16441812	16564506	QTL_ID=22969;Name=Body weight (birth);Abbrev=BW;PUBMED_ID=22585800;trait_ID=153;trait=Body weight (birth);breed=duroc,yorkshire,Landrace;FlankMarkers=rs81296558,rs81348640;VTO_name=body mass;CMO_name=body weight;Map_Type=Genome;Model=Mendelian;Significance=Significant;P-value=0.006
1	Production_QTL	307192626	307297255	QTL_ID=22974;Name=Body weight (birth);Abbrev=BW;PUBMED_ID=22585800;trait_ID=153;trait=Body weight (birth);breed=duroc,yorkshire,Landrace;FlankMarkers=rs80867423,rs80872912;VTO_name=body mass;CMO_name=body weight;Map_Type=Genome;Model=Mendelian;Significance=Significant;P-value=0.005
1	Reproduction_QTL	15980570	16097672	QTL_ID=31820;Name=Corpus luteum number;Abbrev=CLN;PUBMED_ID=24987066;trait_ID=160;trait=Corpus luteum number;breed=duroc,yorkshire,Landrace;FlankMarkers=rs81348564,rs80857566;VTO_name=corpus luteum quantity;Map_Type=Genome;Model=Mendelian;Test_Base=Comparison-wise;Significance=Significant;P-value=0.001;Variance=0.33
1	Reproduction_QTL	16135015	16221205	QTL_ID=31821;Name=Corpus luteum number;Abbrev=CLN;PUBMED_ID=24987066;trait_ID=160;trait=Corpus luteum number;breed=duroc,yorkshire,Landrace;FlankMarkers=rs80989619,rs80814798;VTO_name=corpus luteum quantity;Map_Type=Genome;Model=Mendelian;Test_Base=Comparison-wise;Significance=Significant;P-value=<0.001;Variance=3.61
1	Reproduction_QTL	204988249	205312923	QTL_ID=31826;Name=Corpus luteum number;Abbrev=CLN;PUBMED_ID=24987066;trait_ID=160;trait=Corpus luteum number;breed=duroc,yorkshire,Landrace;FlankMarkers=rs81349839,rs80945779;VTO_name=corpus luteum quantity;Map_Type=Genome;Model=Mendelian;Test_Base=Comparison-wise;Significance=Significant;P-value=0.005;Variance=0.12
1	Production_QTL	20064508	210644363	QTL_ID=29689;Name=Body weight (20 weeks);Abbrev=Wt;PUBMED_ID=24797173;trait_ID=803;trait=Body weight (20 weeks);breed=Landrace,Korean native pig;FlankMarkers=SW64,SW962;VTO_name=body mass;CMO_name=body weight;Map_Type=Linkage;Model=Mendelian;Test_Base=Genome-wise;Significance=Significant;P-value=<0.05;F-Stat=14.3;Variance=1.4;Additive_Effect=-1.62
1	Meat_and_Carcass_QTL	77611099	234035171	QTL_ID=29579;Name=Loin muscle depth;Abbrev=LMDEP;PUBMED_ID=24962532;trait_ID=220;trait=Loin muscle depth;breed=duroc;FlankMarkers=rs80854577,rs80792304;VTO_name=longissimus thoracis muscle thickness;Map_Type=Genome;Model=Mendelian;Test_Base=Experiment-wise;Significance=Suggestive;P-value=<0.10
1	Meat_and_Carcass_QTL	2701298	292955427	QTL_ID=38073;Name=Muscle moisture percentage;Abbrev=MMP;PUBMED_ID=25888076;trait_ID=52;trait=Muscle moisture percentage;breed=Landrace,Korean native pig;FlankMarkers=SW1514,SW1301;VTO_name=muscle water amount;PTO_name=meat water content;Map_Type=Linkage;Model=Mendelian;Test_Base=Chromosome-wise;peak_cM=1.6;Significance=Significant;P-value=<0.05;F-Stat=8.4;Variance=0.9;Additive_Effect=-0.181
1	Meat_and_Carcass_QTL	2701298	16114132	QTL_ID=2793;Name=Diameter of angular fibers;Abbrev=AFDIAM;PUBMED_ID=16526961;trait_ID=567;trait=Diameter of angular fibers;FlankMarkers=centromer,SW1515;VTO_name=skeletal muscle fiber size trait;Map_Type=Linkage;peak_cM=3;Significance=Significant;F-Stat=8.4;Variance=11.8;Dominance_Effect=-7.04;Additive_Effect=2.64
1	Meat_and_Carcass_Association	16118160	16118200	QTL_ID=55811;Name=Obesity index;Abbrev=;PUBMED_ID=25071839;trait_ID=819;trait=Obesity index;breed=duroc,yorkshire,Göttingen minipig;FlankMarkers=rs80997676;VTO_name=white adipose amount;Map_Type=Genome;Model=Mendelian;Test_Base=Genome-wise;peak_cM=7.77;Significance=Significant;P-value=<0.05
1	Meat_and_Carcass_QTL	2701298	16114132	QTL_ID=3221;Name=Loin muscle area;Abbrev=LMA;PUBMED_ID=17965326;trait_ID=86;trait=Loin muscle area;FlankMarkers=SW1515,SW1514;VTO_name=longissimus thoracis muscle area;Map_Type=Linkage;peak_cM=7.8;Significance=Suggestive;LOD-score=3.50;F-Stat=5.47;Dominance_Effect=0.44;Additive_Effect=-1.23
1	Meat_and_Carcass_QTL	2701298	16114132	QTL_ID=21352;Name=Loin muscle area;Abbrev=LMA;PUBMED_ID=22303314;trait_ID=86;trait=Loin muscle area;breed=duroc,pietrain;FlankMarkers=SW1514,SW1515;VTO_name=longissimus thoracis muscle area;Map_Type=Linkage;Model=Mendelian;Test_Base=Comparison-wise;peak_cM=7.8;Significance=Significant;P-value=3.31E-4;Dominance_Effect=0.45;Additive_Effect=-1.27
1	Exterior_Association	16481234	16481274	QTL_ID=17669;Name=Spinal curvature;Abbrev=SPINEC;PUBMED_ID=21176156;trait_ID=742;trait=Spinal curvature;breed=duroc,yorkshire,Landrace;FlankMarkers=rs45431099;VTO_name=vertebral column morphology trait;Map_Type=Genome;Model=Mendelian;Test_Base=Comparison-wise;peak_cM=7.95;Significance=Significant;P-value=0.0009;F-Stat=11.14
1	Health_QTL	2701298	20064508	QTL_ID=15087;Name=Glucose level;Abbrev=GLU;PUBMED_ID=22496488;trait_ID=241;trait=Glucose level;FlankMarkers=SW1514,SW64;VTO_name=blood glucose amount;CMO_name=blood glucose level;Map_Type=Linkage;Model=Mendelian;Test_Base=Genome-wise;peak_cM=9;Significance=Suggestive;LOD-score=2.8;F-Stat=6.4;Variance=1.3;Dominance_Effect=0.269;Additive_Effect=0.089
1	Meat_and_Carcass_eQTL	11871848	116126341	QTL_ID=8154;Name=Drip loss;Abbrev=DRIPL;PUBMED_ID=18671879;trait_ID=37;trait=Drip loss;breed=duroc,pietrain;FlankMarkers;PTO_name=meat water holding capacity;Map_Type=Linkage;Model=Mendelian;Test_Base=chromosome-wise;peak_cM=10.94;Significance=Significant;LOD-score=2.33;P-value=0.004644;F-Stat=5.80
1	Meat_and_Carcass_eQTL	11871848	116126341	QTL_ID=8349;Name=Drip loss;Abbrev=DRIPL;PUBMED_ID=18671879;trait_ID=37;trait=Drip loss;breed=duroc,pietrain;FlankMarkers;PTO_name=meat water holding capacity;Map_Type=Linkage;Model=Mendelian;Test_Base=chromosome-wise;peak_cM=10.94;Significance=Significant;LOD-score=2.16;P-value=0.007033;F-Stat=5.32
1	Meat_and_Carcass_eQTL	11871848	116126341	QTL_ID=8411;Name=Drip loss;Abbrev=DRIPL;PUBMED_ID=18671879;trait_ID=37;trait=Drip loss;breed=duroc,pietrain;FlankMarkers;PTO_name=meat water holding capacity;Map_Type=Linkage;Model=Mendelian;Test_Base=chromosome-wise;peak_cM=10.94;Significance=Significant;LOD-score=2.09;P-value=0.008085;F-Stat=5.16
1	Meat_and_Carcass_eQTL	11871848	116126341	QTL_ID=8562;Name=Drip loss;Abbrev=DRIPL;PUBMED_ID=18671879;trait_ID=37;trait=Drip loss;breed=duroc,pietrain;FlankMarkers;PTO_name=meat water holding capacity;Map_Type=Linkage;Model=Mendelian;Test_Base=chromosome-wise;peak_cM=10.94;Significance=Significant;LOD-score=2.00;P-value=0.010152;F-Stat=4.90
1	Meat_and_Carcass_eQTL	11871848	116126341	QTL_ID=7751;Name=Drip loss;Abbrev=DRIPL;PUBMED_ID=18671879;trait_ID=37;trait=Drip loss;breed=duroc,pietrain;FlankMarkers;PTO_name=meat water holding capacity;Map_Type=Linkage;Model=Mendelian;Test_Base=chromosome-wise;peak_cM=10.94;Significance=Significant;LOD-score=3.85;P-value=0.000141;F-Stat=10.07
1	Meat_and_Carcass_eQTL	11871848	116126341	QTL_ID=7763;Name=Drip loss;Abbrev=DRIPL;PUBMED_ID=18671879;trait_ID=37;trait=Drip loss;breed=duroc,pietrain;FlankMarkers;PTO_name=meat water holding capacity;Map_Type=Linkage;Model=Mendelian;Test_Base=chromosome-wise;peak_cM=10.94;Significance=Significant;LOD-score=3.65;P-value=0.000224;F-Stat=9.48
1	Meat_and_Carcass_eQTL	11871848	116126341	QTL_ID=7776;Name=Drip loss;Abbrev=DRIPL;PUBMED_ID=18671879;trait_ID=37;trait=Drip loss;breed=duroc,pietrain;FlankMarkers;PTO_name=meat water holding capacity;Map_Type=Linkage;Model=Mendelian;Test_Base=chromosome-wise;peak_cM=10.94;Significance=Significant;LOD-score=3.36;P-value=0.000435;F-Stat=8.65
1	Meat_and_Carcass_eQTL	11871848	116126341	QTL_ID=7815;Name=Drip loss;Abbrev=DRIPL;PUBMED_ID=18671879;trait_ID=37;trait=Drip loss;breed=duroc,pietrain;FlankMarkers;PTO_name=meat water holding capacity;Map_Type=Linkage;Model=Mendelian;Test_Base=chromosome-wise;peak_cM=10.94;Significance=Significant;LOD-score=3.04;P-value=0.000918;F-Stat=7.73
1	Meat_and_Carcass_eQTL	11871848	116126341	QTL_ID=8012;Name=Drip loss;Abbrev=DRIPL;PUBMED_ID=18671879;trait_ID=37;trait=Drip loss;breed=duroc,pietrain;FlankMarkers;PTO_name=meat water holding capacity;Map_Type=Linkage;Model=Mendelian;Test_Base=chromosome-wise;peak_cM=10.94;Significance=Significant;LOD-score=2.52;P-value=0.003055;F-Stat=6.29
1	Meat_and_Carcass_eQTL	11871848	116126341	QTL_ID=8043;Name=Drip loss;Abbrev=DRIPL;PUBMED_ID=18671879;trait_ID=37;trait=Drip loss;breed=duroc,pietrain;FlankMarkers;PTO_name=meat water holding capacity;Map_Type=Linkage;Model=Mendelian;Test_Base=chromosome-wise;peak_cM=10.94;Significance=Significant;LOD-score=2.46;P-value=0.003442;F-Stat=6.15
1	Meat_and_Carcass_eQTL	11871848	116126341	QTL_ID=8110;Name=Drip loss;Abbrev=DRIPL;PUBMED_ID=18671879;trait_ID=37;trait=Drip loss;breed=duroc,pietrain;FlankMarkers;PTO_name=meat water holding capacity;Map_Type=Linkage;Model=Mendelian;Test_Base=chromosome-wise;peak_cM=10.94;Significance=Significant;LOD-score=2.38;P-value=0.004154;F-Stat=5.93
1	Meat_and_Carcass_QTL	7964370	16114132	QTL_ID=3111;Name=Stearic acid content;Abbrev=FA-C18:0;PUBMED_ID=16879343;trait_ID=250;trait=Stearic acid content;FlankMarkers=SW1824,SWR485;PTO_name=meat fatty acid C18:0 content;Map_Type=Linkage;peak_cM=11.3;Significance=Significant;P-value=<0.01;F-Stat=12.67;Dominance_Effect=-0.06;Additive_Effect=0.60
1	Production_QTL	2701298	16114132	QTL_ID=826;Name=Body weight (birth);Abbrev=BW;PUBMED_ID=ISU0007;trait_ID=153;trait=Body weight (birth);FlankMarkers=SW1514,SWR485;VTO_name=body mass;CMO_name=body weight;Map_Type=Linkage;peak_cM=11.6;Significance=Significant;F-Stat=5.8;Variance=3.5;Dominance_Effect=-1.04;Additive_Effect=-0.34
1	Production_QTL	10707403	16114132	QTL_ID=319;Name=average daily gain;Abbrev=ADG;PUBMED_ID=ISU0002;trait_ID=144;trait=average daily gain;FlankMarkers=SW552,SWR485;VTO_name=postnatal growth trait;CMO_name=average daily body weight gain;Map_Type=Linkage;Test_Base=-;peak_cM=12;Significance=-;F-Stat=4.79
1	Meat_and_Carcass_QTL	7964370	16114132	QTL_ID=3109;Name=Palmitoleic acid content;Abbrev=FA-C16:1;PUBMED_ID=16879343;trait_ID=232;trait=Palmitoleic acid content;FlankMarkers=SW1824,SWR485;PTO_name=meat fatty acid cis-9-C16:1 content;Map_Type=Linkage;peak_cM=14.1;Significance=Significant;P-value=<0.01;F-Stat=12.69;Dominance_Effect=-0.02;Additive_Effect=-0.10
1	Meat_and_Carcass_QTL	7964370	16114132	QTL_ID=3123;Name=Melting point;Abbrev=MP;PUBMED_ID=16879343;trait_ID=365;trait=Melting point;FlankMarkers=SW1824,SWR485;PTO_name=meat fatty acid content;Map_Type=Linkage;peak_cM=14.7;Significance=Significant;P-value=<0.05;F-Stat=8.93;Dominance_Effect=0.92;Additive_Effect=0.73
1	Reproduction_QTL	2701298	16114132	QTL_ID=276;Name=Teat number;Abbrev=TNUM;PUBMED_ID=11167524;trait_ID=167;trait=Teat number;FlankMarkers=SJ029,-,SWR485;VTO_name=nipple quantity;CMO_name=teat number;Map_Type=Linkage;peak_cM=16;Significance=Significant;P-value=< 0.01;F-Stat=16.50;Variance=9.08;Dominance_Effect=-0.11;Additive_Effect=0.70
1	Meat_and_Carcass_QTL	7964370	16114132	QTL_ID=3118;Name=Palmitoleic acid content;Abbrev=FA-C16:1;PUBMED_ID=16879343;trait_ID=232;trait=Palmitoleic acid content;FlankMarkers=SW1824,SWR485;PTO_name=meat fatty acid cis-9-C16:1 content;Map_Type=Linkage;peak_cM=16.0;Significance=Significant;P-value=<0.01;F-Stat=13.02;Dominance_Effect=-0.07;Additive_Effect=-0.13
1	Production_QTL	16114132	289571736	QTL_ID=5232;Name=Body weight (birth);Abbrev=BW;PUBMED_ID=18651874;trait_ID=153;trait=Body weight (birth);breed=large white,meishan;FlankMarkers=SW1515;VTO_name=body mass;CMO_name=body weight;Map_Type=Linkage;Model=Mendelian;Test_Base=Chromosome-wise;peak_cM=16.4;Significance=Significant;P-value=<0.05;F-Stat=4.66;Variance=1.47;Additive_Effect=0.05
1	Meat_and_Carcass_QTL	7964370	16114132	QTL_ID=3119;Name=Stearic acid content;Abbrev=FA-C18:0;PUBMED_ID=16879343;trait_ID=250;trait=Stearic acid content;FlankMarkers=SW1824,SWR485;PTO_name=meat fatty acid C18:0 content;Map_Type=Linkage;peak_cM=16.4;Significance=Significant;P-value=<0.05;F-Stat=10.64;Dominance_Effect=0.24;Additive_Effect=0.39
1	Meat_and_Carcass_QTL	16114132	62261447	QTL_ID=7015;Name=Percentage type IIa fibers;Abbrev=FIB2AP;PUBMED_ID=18641172;trait_ID=440;trait=Percentage type IIa fibers;breed=iberian,Landrace;FlankMarkers=SW1515,CGA;VTO_name=type IIa muscle fiber quantity;Map_Type=Linkage;Model=Mendelian;Test_Base=Comparison-wise;peak_cM=17.6;Significance=Significant;P-value=0.0050;Likelihood_Ratio=10.59;Dominance_Effect=-1.61;Additive_Effect=-0.70
1	Meat_and_Carcass_eQTL	15919010	16194016	QTL_ID=8294;Name=Drip loss;Abbrev=DRIPL;PUBMED_ID=18671879;trait_ID=37;trait=Drip loss;breed=duroc,pietrain;FlankMarkers;PTO_name=meat water holding capacity;Map_Type=Linkage;Model=Mendelian;Test_Base=chromosome-wise;peak_cM=17.89;Significance=Significant;LOD-score=2.19;P-value=0.006392;F-Stat=5.43
1	Meat_and_Carcass_eQTL	15919010	16194016	QTL_ID=8302;Name=Drip loss;Abbrev=DRIPL;PUBMED_ID=18671879;trait_ID=37;trait=Drip loss;breed=duroc,pietrain;FlankMarkers;PTO_name=meat water holding capacity;Map_Type=Linkage;Model=Mendelian;Test_Base=chromosome-wise;peak_cM=17.89;Significance=Significant;LOD-score=2.19;P-value=0.006504;F-Stat=5.41
1	Meat_and_Carcass_eQTL	15919010	16194016	QTL_ID=8365;Name=Drip loss;Abbrev=DRIPL;PUBMED_ID=18671879;trait_ID=37;trait=Drip loss;breed=duroc,pietrain;FlankMarkers;PTO_name=meat water holding capacity;Map_Type=Linkage;Model=Mendelian;Test_Base=chromosome-wise;peak_cM=17.89;Significance=Significant;LOD-score=2.13;P-value=0.007410;F-Stat=5.26
1	Meat_and_Carcass_eQTL	15919010	16194016	QTL_ID=8487;Name=Drip loss;Abbrev=DRIPL;PUBMED_ID=18671879;trait_ID=37;trait=Drip loss;breed=duroc,pietrain;FlankMarkers;PTO_name=meat water holding capacity;Map_Type=Linkage;Model=Mendelian;Test_Base=chromosome-wise;peak_cM=17.89;Significance=Significant;LOD-score=2.03;P-value=0.009218;F-Stat=5.01
1	Meat_and_Carcass_eQTL	15919010	16194016	QTL_ID=8571;Name=Drip loss;Abbrev=DRIPL;PUBMED_ID=18671879;trait_ID=37;trait=Drip loss;breed=duroc,pietrain;FlankMarkers;PTO_name=meat water holding capacity;Map_Type=Linkage;Model=Mendelian;Test_Base=chromosome-wise;peak_cM=17.89;Significance=Significant;LOD-score=1.99;P-value=0.010332;F-Stat=4.88
1	Meat_and_Carcass_eQTL	15919010	16194016	QTL_ID=7859;Name=Drip loss;Abbrev=DRIPL;PUBMED_ID=18671879;trait_ID=37;trait=Drip loss;breed=duroc,pietrain;FlankMarkers;PTO_name=meat water holding capacity;Map_Type=Linkage;Model=Mendelian;Test_Base=chromosome-wise;peak_cM=17.89;Significance=Significant;LOD-score=2.77;P-value=0.001694;F-Stat=6.99
1	Meat_and_Carcass_eQTL	16576943	16717321	QTL_ID=8183;Name=Drip loss;Abbrev=DRIPL;PUBMED_ID=18671879;trait_ID=37;trait=Drip loss;breed=duroc,pietrain;FlankMarkers;PTO_name=meat water holding capacity;Map_Type=Linkage;Model=Mendelian;Test_Base=chromosome-wise;peak_cM=18.88;Significance=Significant;LOD-score=2.31;P-value=0.004932;F-Stat=5.73
1	Meat_and_Carcass_eQTL	16576943	16717321	QTL_ID=8303;Name=Drip loss;Abbrev=DRIPL;PUBMED_ID=18671879;trait_ID=37;trait=Drip loss;breed=duroc,pietrain;FlankMarkers;PTO_name=meat water holding capacity;Map_Type=Linkage;Model=Mendelian;Test_Base=chromosome-wise;peak_cM=18.88;Significance=Significant;LOD-score=2.19;P-value=0.003813;F-Stat=5.41
1	Meat_and_Carcass_eQTL	16576943	16717321	QTL_ID=8511;Name=Drip loss;Abbrev=DRIPL;PUBMED_ID=18671879;trait_ID=37;trait=Drip loss;breed=duroc,pietrain;FlankMarkers;PTO_name=meat water holding capacity;Map_Type=Linkage;Model=Mendelian;Test_Base=chromosome-wise;peak_cM=18.88;Significance=Significant;LOD-score=2.02;P-value=0.009464;F-Stat=4.98
1	Health_QTL	16114132	20064508	QTL_ID=12284;Name=Red cell distribution width;Abbrev=RCDW;PUBMED_ID=20584270;trait_ID=549;trait=Red cell distribution width;breed=large white,Landrace;FlankMarkers=SW1515,SW64;VTO_name=erythrocyte size trait;CMO_name=red blood cell distribution width;Map_Type=Linkage;Model=Mendelian;Test_Base=Comparison-wise;peak_cM=20;Significance=Significant;P-value=3.31E-05;Likelihood_Ratio=20.63
1	Meat_and_Carcass_QTL	16114132	36144885	QTL_ID=2787;Name=PH for Longissmus dorsi;Abbrev=pH;PUBMED_ID=16293120;trait_ID=313;trait=PH for Longissmus dorsi;FlankMarkers=SW1515,SW1851;VTO_name=muscle pH;PTO_name=meat pH;Map_Type=Linkage;peak_cM=21;Significance=Significant;F-Stat=6.91;Variance=1.8%;Dominance_Effect=0.01 ±;Additive_Effect=0.03 ±
1	Meat_and_Carcass_QTL	16114132	22514169	QTL_ID=2841;Name=Neck weight;Abbrev=NECKWT;PUBMED_ID=16978171;trait_ID=341;trait=Neck weight;FlankMarkers=SW1515,SW1332;PTO_name=neck weight;Map_Type=Linkage;peak_cM=29;Significance=Significant;F-Stat=6.63;Variance=3.7;Dominance_Effect=-0.22;Additive_Effect=-0.07
1	Production_QTL	16114132	52874641	QTL_ID=16844;Name=average daily gain;Abbrev=ADG;PUBMED_ID=21040563;trait_ID=144;trait=average daily gain;breed=meishan,pietrain,Wild boar;FlankMarkers=SWR485,SW2130;VTO_name=postnatal growth trait;CMO_name=average daily body weight gain;Map_Type=Linkage;Model=Mendelian;Test_Base=Comparison-wise;peak_cM=37.1;Significance=Significant;P-value=0.0001;F-Stat=3.27
1	Meat_and_Carcass_QTL	7964370	252283830	QTL_ID=5671;Name=Shoulder subcutaneous fat thickness;Abbrev=SHOUFATD;PUBMED_ID=17459017;trait_ID=321;trait=Shoulder subcutaneous fat thickness;breed=duroc,pietrain;FlankMarkers=SW1824,SW1957;VTO_name=subcutaneous adipose thickness;Map_Type=Linkage;Model=Mendelian;Test_Base=Genome-wise;peak_cM=41.1;Significance=Significant;P-value=<0.01;F-Stat=10.05;Variance=3.42;Dominance_Effect=0.04;Additive_Eff…
1	Meat_and_Carcass_QTL	7964370	257944209	QTL_ID=5670;Name=Average backfat thickness;Abbrev=BFT;PUBMED_ID=17459017;trait_ID=2;trait=Average backfat thickness;breed=duroc,pietrain;FlankMarkers=SW1824,S0155;VTO_name=subcutaneous adipose thickness;CMO_name=back fat thickness;Map_Type=Linkage;Model=Mendelian;Test_Base=Genome-wise;peak_cM=42.8;Significance=Significant;P-value=<0.01;F-Stat=10.59;Variance=3.59;Dominance_Effect=0.01;Additive_Eff…
1	Meat_and_Carcass_QTL	16114132	52874641	QTL_ID=868;Name=Ham weight;Abbrev=HAMWT;PUBMED_ID=ISU0007;trait_ID=216;trait=Ham weight;FlankMarkers=SWR485,S0008,SW2130;VTO_name=hindlimb mass;PTO_name=ham weight;Map_Type=Linkage;peak_cM=43.5;Significance=Significant;F-Stat=6.8;Variance=4.5;Dominance_Effect=-0.05;Additive_Effect=-0.30
1	Meat_and_Carcass_QTL	24647055	257944209	QTL_ID=5676;Name=Subcutanous fat area;Abbrev=FATAREA;PUBMED_ID=17459017;trait_ID=14;trait=Subcutanous fat area;breed=duroc,pietrain;FlankMarkers=SWR2300,S0155;VTO_name=subcutaneous adipose amount;PTO_name=dressed carcass fat content;Map_Type=Linkage;Model=Mendelian;Test_Base=Genome-wise;peak_cM=45.2;Significance=Significant;P-value=<0.01;F-Stat=16.05;Variance=5.35;Dominance_Effect=-0.01;Additive_…
1	Meat_and_Carcass_QTL	16114132	252283830	QTL_ID=5679;Name=Belly meat content;Abbrev=BYLEAN;PUBMED_ID=17459017;trait_ID=473;trait=Belly meat content;breed=duroc,pietrain;FlankMarkers=SW1515,SW1957;PTO_name=belly muscle percentage;Map_Type=Linkage;Model=Mendelian;Test_Base=Genome-wise;peak_cM=46.1;Significance=Significant;P-value=<0.01;F-Stat=10.35;Variance=3.52;Dominance_Effect=-0.03;Additive_Effect=-0.70
1	Health_QTL	20064508	274130998	QTL_ID=15047;Name=White blood cell counts;Abbrev=WBC;PUBMED_ID=22035003;trait_ID=99;trait=White blood cell counts;breed=Landrace,Korean native pig;FlankMarkers=SW64,SW373;VTO_name=leukocyte quantity;CMO_name=total white blood cell count;Map_Type=Linkage;Model=Mendelian;Test_Base=Genome-wise;peak_cM=52;Significance=Suggestive;LOD-score=2.4;F-Stat=11.1;Variance=1.5;Additive_Effect=0.708
1	Health_QTL	36144885	204653903	QTL_ID=9658;Name=PRRSV antibody titer;Abbrev=PRRSVAB;PUBMED_ID=19490209;trait_ID=617;trait=PRRSV antibody titer;breed=duroc;FlankMarkers=SW1851;VTO_name=blood immunoglobulin amount;CMO_name=antibody titer;Map_Type=Linkage;Model=Mendelian;Test_Base=Genome-wise;peak_cM=56.4;Significance=Significant;P-value=<0.01;F-Stat=15.0;Variance=16.3
1	Meat_and_Carcass_QTL	52874641	233806417	QTL_ID=12715;Name=External fat on ham;Abbrev=EFATHAM;PUBMED_ID=20667088;trait_ID=319;trait=External fat on ham;breed=meishan,Wild boar;FlankMarkers=SW2130;PTO_name=ham external fat weight;Map_Type=Linkage;Model=Mendelian;Test_Base=Genome-wise;peak_cM=57.2;Significance=Significant;P-value=<0.01;F-Stat=13.6;Variance=7.2;Dominance_Effect=0.03;Additive_Effect=-0.30
1	Production_QTL	52874641	233806417	QTL_ID=16886;Name=average daily gain;Abbrev=ADG;PUBMED_ID=21040563;trait_ID=144;trait=average daily gain;breed=pietrain,Wild boar;FlankMarkers=SW2130,S0082;VTO_name=postnatal growth trait;CMO_name=average daily body weight gain;Map_Type=Linkage;Model=-;peak_cM=58.5;Significance=Significant;P-value=<0.05
1	Meat_and_Carcass_eQTL	106187796	309614845	QTL_ID=7936;Name=Drip loss;Abbrev=DRIPL;PUBMED_ID=18671879;trait_ID=37;trait=Drip loss;breed=duroc,pietrain;FlankMarkers;PTO_name=meat water holding capacity;Map_Type=Linkage;Model=Mendelian;Test_Base=chromosome-wise;peak_cM=59.60;Significance=Significant;LOD-score=2.65;P-value=0.002216;F-Stat=6.67
1	Meat_and_Carcass_eQTL	106187796	309614845	QTL_ID=8063;Name=Drip loss;Abbrev=DRIPL;PUBMED_ID=18671879;trait_ID=37;trait=Drip loss;breed=duroc,pietrain;FlankMarkers;PTO_name=meat water holding capacity;Map_Type=Linkage;Model=Mendelian;Test_Base=chromosome-wise;peak_cM=59.60;Significance=Significant;LOD-score=2.43;P-value=0.000005;F-Stat=6.07
1	Meat_and_Carcass_eQTL	106187796	309614845	QTL_ID=8131;Name=Drip loss;Abbrev=DRIPL;PUBMED_ID=18671879;trait_ID=37;trait=Drip loss;breed=duroc,pietrain;FlankMarkers;PTO_name=meat water holding capacity;Map_Type=Linkage;Model=Mendelian;Test_Base=chromosome-wise;peak_cM=59.60;Significance=Significant;LOD-score=2.36;P-value=0.004373;F-Stat=5.87
1	Meat_and_Carcass_eQTL	106187796	309614845	QTL_ID=8300;Name=Drip loss;Abbrev=DRIPL;PUBMED_ID=18671879;trait_ID=37;trait=Drip loss;breed=duroc,pietrain;FlankMarkers;PTO_name=meat water holding capacity;Map_Type=Linkage;Model=Mendelian;Test_Base=chromosome-wise;peak_cM=59.60;Significance=Significant;LOD-score=2.19;P-value=0.006448;F-Stat=5.42
1	Meat_and_Carcass_eQTL	106187796	309614845	QTL_ID=8323;Name=Drip loss;Abbrev=DRIPL;PUBMED_ID=18671879;trait_ID=37;trait=Drip loss;breed=duroc,pietrain;FlankMarkers;PTO_name=meat water holding capacity;Map_Type=Linkage;Model=Mendelian;Test_Base=chromosome-wise;peak_cM=59.60;Significance=Significant;LOD-score=2.17;P-value=0.006792;F-Stat=5.36
1	Meat_and_Carcass_eQTL	106187796	309614845	QTL_ID=8382;Name=Drip loss;Abbrev=DRIPL;PUBMED_ID=18671879;trait_ID=37;trait=Drip loss;breed=duroc,pietrain;FlankMarkers;PTO_name=meat water holding capacity;Map_Type=Linkage;Model=Mendelian;Test_Base=chromosome-wise;peak_cM=59.60;Significance=Significant;LOD-score=2.12;P-value=0.007672;F-Stat=5.22
1	Meat_and_Carcass_eQTL	106187796	309614845	QTL_ID=8480;Name=Drip loss;Abbrev=DRIPL;PUBMED_ID=18671879;trait_ID=37;trait=Drip loss;breed=duroc,pietrain;FlankMarkers;PTO_name=meat water holding capacity;Map_Type=Linkage;Model=Mendelian;Test_Base=chromosome-wise;peak_cM=59.60;Significance=Significant;LOD-score=2.04;P-value=0.009058;F-Stat=5.03
1	Meat_and_Carcass_eQTL	106187796	309614845	QTL_ID=8564;Name=Drip loss;Abbrev=DRIPL;PUBMED_ID=18671879;trait_ID=37;trait=Drip loss;breed=duroc,pietrain;FlankMarkers;PTO_name=meat water holding capacity;Map_Type=Linkage;Model=Mendelian;Test_Base=chromosome-wise;peak_cM=59.60;Significance=Significant;LOD-score=1.99;P-value=0.007606;F-Stat=4.89
1	Meat_and_Carcass_eQTL	106187796	309614845	QTL_ID=8602;Name=Drip loss;Abbrev=DRIPL;PUBMED_ID=18671879;trait_ID=37;trait=Drip loss;breed=duroc,pietrain;FlankMarkers;PTO_name=meat water holding capacity;Map_Type=Linkage;Model=Mendelian;Test_Base=chromosome-wise;peak_cM=59.60;Significance=Significant;LOD-score=1.95;P-value=0.011184;F-Stat=4.79
1	Meat_and_Carcass_QTL	2701298	274130998	QTL_ID=38049;Name=Marbling;Abbrev=MARB;PUBMED_ID=25888076;trait_ID=17;trait=Marbling;breed=Landrace,Korean native pig;FlankMarkers=SW1514,SW373;VTO_name=intramuscular adipose amount;PTO_name=intramuscular fat content;Map_Type=Linkage;Model=Mendelian;Test_Base=Genome-wise;peak_cM=62.1;Significance=Significant;P-value=<0.05;F-Stat=14.6;Variance=1.7;Additive_Effect=-0.171
1	Meat_and_Carcass_QTL	105086765	274130998	QTL_ID=5669;Name=Conductivity 24 hours postmortem (ham);Abbrev=cond;PUBMED_ID=17459017;trait_ID=410;trait=Conductivity 24 hours postmortem (ham);breed=duroc,pietrain;FlankMarkers=S0312,SW373;VTO_name=skeletal muscle conductivity trait;PTO_name=meat conductivity;Map_Type=Linkage;Model=Mendelian;Test_Base=Genome-wise;peak_cM=63.5;Significance=Significant;P-value=<0.05;F-Stat=8.80;Variance=3.46;Domi…
1	Exterior_QTL	62261447	233806417	QTL_ID=8908;Name=Front feet conformation;Abbrev=FRFEETC;PUBMED_ID=ISU0038;trait_ID=118;trait=Front feet conformation;breed=large white,meishan;FlankMarkers=CGA,S0082;VTO_name=forelimb conformation trait;Map_Type=Linkage;Model=Mendelian;Test_Base=Chromosome-wise;peak_cM=65.6;Significance=Significant;P-value=<0.05;F-Stat=6.25;Variance=0.035;Dominance_Effect=-0.006;Additive_Effect=0.204
1	Exterior_QTL	106747450	233806417	QTL_ID=5646;Name=Ear erectness;Abbrev=EARER;PUBMED_ID=17459018;trait_ID=136;trait=Ear erectness;breed=large white,meishan;FlankMarkers=S0122,S0082;VTO_name=outer ear prominence;Map_Type=Linkage;Model=Mendelian;Test_Base=Genome-wise;peak_cM=68.1;Significance=Significant;P-value=<0.01;F-Stat=17.33;Dominance_Effect=-0.15;Additive_Effect=0.18
1	Exterior_QTL	106747450	233806417	QTL_ID=5651;Name=Ear erectness;Abbrev=EARER;PUBMED_ID=17459018;trait_ID=136;trait=Ear erectness;breed=large white,meishan;FlankMarkers=S0122,S0082;VTO_name=outer ear prominence;Map_Type=Linkage;Model=Mendelian;Test_Base=Genome-wise;peak_cM=68.1;Significance=Significant;P-value=<0.01;F-Stat=15.34;Dominance_Effect=-0.16;Additive_Effect=0.19
1	Meat_and_Carcass_QTL	35389848	230570794	QTL_ID=79;Name=Muscle fat content;Abbrev=MFCON;PUBMED_ID=11471059;trait_ID=354;trait=Muscle fat content;FlankMarkers=S0008,SW1616,SW1902;PTO_name=meat lipid content;Map_Type=Linkage;peak_cM=69.3;Significance=Suggestive;F-Stat=6.06;Variance=2.90;Dominance_Effect=0.13;Additive_Effect=0.08
1	Meat_and_Carcass_QTL	16114132	252283830	QTL_ID=5674;Name=backfat at last rib;Abbrev=LRIBF;PUBMED_ID=17459017;trait_ID=382;trait=backfat at last rib;breed=duroc,pietrain;FlankMarkers=SW1515,SW1957;VTO_name=subcutaneous adipose thickness;CMO_name=back fat thickness, last rib;Map_Type=Linkage;Model=Mendelian;Test_Base=Genome-wise;peak_cM=70.7;Significance=Significant;P-value=<0.01;F-Stat=9.26;Variance=3.16;Dominance_Effect=-0.04;Additive_…
1	Meat_and_Carcass_QTL	16114132	252283830	QTL_ID=5678;Name=Estimated carcass lean content;Abbrev=ECLC;PUBMED_ID=17459017;trait_ID=217;trait=Estimated carcass lean content;breed=duroc,pietrain;FlankMarkers=SW1515,SW1957;PTO_name=dressed carcass muscle content;Map_Type=Linkage;Model=Mendelian;Test_Base=Genome-wise;peak_cM=71.3;Significance=Significant;P-value=<0.01;F-Stat=10.04;Variance=3.42;Dominance_Effect=0.35;Additive_Effect=-0.56
1	Meat_and_Carcass_QTL	154329026	210644363	QTL_ID=5958;Name=Side fat thickness;Abbrev=BFS;PUBMED_ID=18712441;trait_ID=12;trait=Side fat thickness;breed=duroc,pietrain;FlankMarkers=SW2166,S0113;VTO_name=subcutaneous adipose thickness;Map_Type=Linkage;Model=Mendelian;Test_Base=Chromosome-wise;peak_cM=72.4;Significance=Significant;P-value=<0.05;Variance=5.13;Dominance_Effect=-0.09;Additive_Effect=0.11
1	Meat_and_Carcass_QTL	16114132	252283830	QTL_ID=5677;Name=Fat to meat ratio;Abbrev=FMR;PUBMED_ID=17459017;trait_ID=652;trait=Fat to meat ratio;breed=duroc,pietrain;FlankMarkers=SW1515,SW1957;PTO_name=dressed carcass fat-to-muscle ratio;Map_Type=Linkage;Model=Mendelian;Test_Base=Genome-wise;peak_cM=73.1;Significance=Significant;P-value=<0.01;F-Stat=10.02;Variance=3.47;Dominance_Effect=-0.01;Additive_Effect=0.02
1	Health_QTL	133275468	242497921	QTL_ID=12312;Name=Platelet distribution width;Abbrev=PLDWID;PUBMED_ID=20584270;trait_ID=513;trait=Platelet distribution width;breed=large white,Landrace;FlankMarkers=SW2185,SW1020;VTO_name=platelet size trait;CMO_name=platelet distribution width;Map_Type=Linkage;Model=Mendelian;Test_Base=Comparison-wise;peak_cM=75;Significance=Significant;P-value=1.48E-05;Likelihood_Ratio=22.24
1	Exterior_QTL	62261447	233806417	QTL_ID=8910;Name=Hind leg conformation;Abbrev=HLEGC;PUBMED_ID=ISU0038;trait_ID=128;trait=Hind leg conformation;breed=large white,meishan;FlankMarkers=CGA,S0082;VTO_name=hindlimb conformation trait;Map_Type=Linkage;Model=Mendelian;Test_Base=Comparison-wise;peak_cM=76;Significance=Significant;P-value=<0.05;F-Stat=4.08;Variance=0.061;Dominance_Effect=-0.100;Additive_Effect=0.121
1	Meat_and_Carcass_QTL	169149638	233806417	QTL_ID=12742;Name=Fat to meat ratio;Abbrev=FMR;PUBMED_ID=20667088;trait_ID=652;trait=Fat to meat ratio;breed=pietrain,Wild boar;FlankMarkers=SW307,S0082;PTO_name=dressed carcass fat-to-muscle ratio;Map_Type=Linkage;Model=Mendelian;Test_Base=Genome-wise;peak_cM=76.0;Significance=Significant;P-value=<0.01;F-Stat=10.6;Variance=6.0;Dominance_Effect=0.01;Additive_Effect=-0.06
1	Meat_and_Carcass_QTL	169149638	233806417	QTL_ID=12714;Name=Abdominal fat weight;Abbrev=ABDF;PUBMED_ID=20667088;trait_ID=1;trait=Abdominal fat weight;breed=pietrain,Wild boar;FlankMarkers=SW307,S0082;VTO_name=abdominal adipose amount;CMO_name=abdominal fat weight;Map_Type=Linkage;Model=Mendelian;Test_Base=Genome-wise;peak_cM=76.3;Significance=Significant;P-value=<0.05;F-Stat=9.2;Variance=5.1;Dominance_Effect=0.06;Additive_Effect=-0.09
1	Meat_and_Carcass_QTL	169149638	233806417	QTL_ID=12731;Name=backfat above muscle dorsi;Abbrev=SCF;PUBMED_ID=20667088;trait_ID=3;trait=backfat above muscle dorsi;breed=pietrain,Wild boar;FlankMarkers=SW307,S0082;VTO_name=subcutaneous adipose thickness;CMO_name=back fat thickness;Map_Type=Linkage;Model=Mendelian;Test_Base=Genome-wise;peak_cM=76.3;Significance=Significant;P-value=<0.01;F-Stat=14.8;Variance=8.3;Dominance_Effect=0.29;Additive…
1	Meat_and_Carcass_QTL	169149638	233806417	QTL_ID=12722;Name=Shoulder external fat weight;Abbrev=EFATSHO;PUBMED_ID=20667088;trait_ID=318;trait=Shoulder external fat weight;breed=pietrain,Wild boar;FlankMarkers=SW307,S0082;PTO_name=shoulder external fat weight;Map_Type=Linkage;Model=Mendelian;Test_Base=Genome-wise;peak_cM=76.7;Significance=Significant;P-value=<0.01;F-Stat=11.0;Variance=6.2;Dominance_Effect=0.00;Additive_Effect=-0.10
1	Meat_and_Carcass_QTL	169149638	233806417	QTL_ID=12736;Name=Subcutanous fat area;Abbrev=FATAREA;PUBMED_ID=20667088;trait_ID=14;trait=Subcutanous fat area;breed=pietrain,Wild boar;FlankMarkers=SW307,S0082;VTO_name=subcutaneous adipose amount;PTO_name=dressed carcass fat content;Map_Type=Linkage;Model=Mendelian;Test_Base=Genome-wise;peak_cM=76.7;Significance=Significant;P-value=<0.01;F-Stat=15.6;Variance=8.8;Dominance_Effect=0.25;Additive_…
1	Meat_and_Carcass_QTL	169149638	226764071	QTL_ID=18028;Name=Adipocyte diameter;Abbrev=ADIPDI;PUBMED_ID=21926318;trait_ID=656;trait=Adipocyte diameter;breed=meishan,pietrain,Wild boar;FlankMarkers=SW307,SW780;VTO_name=white adipocyte size trait;CMO_name=adipocyte diameter;Map_Type=Linkage;Model=-;peak_cM=76.9;Significance=Significant;F-Stat=3.65
1	Meat_and_Carcass_QTL	169149638	233806417	QTL_ID=12724;Name=Backfat weight;Abbrev=BFW;PUBMED_ID=20667088;trait_ID=221;trait=Backfat weight;breed=pietrain,Wild boar;FlankMarkers=SW307,S0082;VTO_name=subcutaneous adipose mass;CMO_name=back fat weight;Map_Type=Linkage;Model=Mendelian;Test_Base=Genome-wise;peak_cM=77.1;Significance=Significant;P-value=<0.01;F-Stat=19.6;Variance=10.9;Dominance_Effect=0.08;Additive_Effect=-0.33
1	Meat_and_Carcass_QTL	169149638	228164160	QTL_ID=3640;Name=Loin muscle area;Abbrev=LMA;PUBMED_ID=17965327;trait_ID=86;trait=Loin muscle area;FlankMarkers=SW974,S0331;VTO_name=longissimus thoracis muscle area;Map_Type=Linkage;peak_cM=77.3;Significance=Suggestive;F-Stat=8.83;Additive_Effect=-0.0055
1	Meat_and_Carcass_QTL	169149638	233806417	QTL_ID=12709;Name=Carcass weight (cold);Abbrev=CWT;PUBMED_ID=20667088;trait_ID=76;trait=Carcass weight (cold);breed=pietrain,Wild boar;FlankMarkers=SW307,S0082;PTO_name=dressed carcass weight;CMO_name=carcass weight;Map_Type=Linkage;Model=Mendelian;Test_Base=Genome-wise;peak_cM=77.4;Significance=Significant;P-value=<0.01;F-Stat=15.9;Variance=8.9;Dominance_Effect=0.65;Additive_Effect=-6.12
1	Meat_and_Carcass_QTL	169149638	233806417	QTL_ID=12717;Name=External fat on ham;Abbrev=EFATHAM;PUBMED_ID=20667088;trait_ID=319;trait=External fat on ham;breed=pietrain,Wild boar;FlankMarkers=SW307,S0082;PTO_name=ham external fat weight;Map_Type=Linkage;Model=Mendelian;Test_Base=Genome-wise;peak_cM=77.8;Significance=Significant;P-value=<0.01;F-Stat=20.7;Variance=11.5;Dominance_Effect=0.04;Additive_Effect=-0.26
1	Meat_and_Carcass_QTL	169149638	233806417	QTL_ID=12733;Name=Backfat at tenth rib;Abbrev=10RIBBFT;PUBMED_ID=20667088;trait_ID=7;trait=Backfat at tenth rib;breed=pietrain,Wild boar;FlankMarkers=SW307,S0082;VTO_name=subcutaneous adipose thickness;CMO_name=back fat thickness, 10th rib;Map_Type=Linkage;Model=Mendelian;Test_Base=Genome-wise;peak_cM=77.8;Significance=Significant;P-value=<0.01;F-Stat=14.1;Variance=7.9;Dominance_Effect=0.56;Addit…
1	Health_QTL	62261447	233806417	QTL_ID=611;Name=White blood cell counts;Abbrev=WBC;PUBMED_ID=9670960;trait_ID=99;trait=White blood cell counts;FlankMarkers=CGA,S0082;VTO_name=leukocyte quantity;CMO_name=total white blood cell count;Map_Type=Linkage;peak_cM=78;Significance=Suggestive;P-value=< 0.05;F-Stat=9.80;Dominance_Effect=-0.23;Additive_Effect=3.14
1	Exterior_QTL	162275821	311704372	QTL_ID=8742;Name=Umbilical hernia;Abbrev=UMBHERN;PUBMED_ID=19359506;trait_ID=596;trait=Umbilical hernia;breed=duroc,Erhualian;FlankMarkers=S0313;VTO_name=abdominal wall integrity trait;Map_Type=Linkage;Model=Mendelian;peak_cM=78.7;Significance=Significant;P-value=0.014
1	Meat_and_Carcass_QTL	162073157	233806417	QTL_ID=138;Name=Backfat at tenth rib;Abbrev=10RIBBFT;PUBMED_ID=10656927;trait_ID=7;trait=Backfat at tenth rib;FlankMarkers=S0313,S0082;VTO_name=subcutaneous adipose thickness;CMO_name=back fat thickness, 10th rib;Map_Type=Linkage;peak_cM=79;Significance=Significant;P-value=< 0.001
1	Production_QTL	162073157	233806417	QTL_ID=139;Name=average daily gain;Abbrev=ADG;PUBMED_ID=10656927;trait_ID=144;trait=average daily gain;FlankMarkers=S0313,S0082;VTO_name=postnatal growth trait;CMO_name=average daily body weight gain;Map_Type=Linkage;Test_Base=-;peak_cM=79;Significance=-;P-value=< 0.001
1	Production_QTL	162073157	233806417	QTL_ID=140;Name=average daily gain;Abbrev=ADG;PUBMED_ID=10656927;trait_ID=144;trait=average daily gain;FlankMarkers=S0313,S0082;VTO_name=postnatal growth trait;CMO_name=average daily body weight gain;Map_Type=Linkage;Test_Base=-;peak_cM=79;Significance=-;P-value=< 0.001
1	Production_QTL	162073157	233806417	QTL_ID=141;Name=Daily feed intake;Abbrev=FEEDIN;PUBMED_ID=10656927;trait_ID=320;trait=Daily feed intake;FlankMarkers=S0313,S0082;CMO_name=average daily food intake weight;Map_Type=Linkage;peak_cM=79;Significance=Significant;P-value=< 0.01
1	Production_QTL	169149638	226764071	QTL_ID=866;Name=Feed intake;Abbrev=FEEDIN;PUBMED_ID=ISU0007;trait_ID=143;trait=Feed intake;FlankMarkers=SW307,S0082,SW780;CMO_name=food intake measurement;Map_Type=Linkage;peak_cM=79.4;Significance=Significant;F-Stat=8.9;Variance=6.1;Dominance_Effect=7.67;Additive_Effect=-8.44
1	Meat_and_Carcass_eQTL	162857849	233723456	QTL_ID=8156;Name=Drip loss;Abbrev=DRIPL;PUBMED_ID=18671879;trait_ID=37;trait=Drip loss;breed=duroc,pietrain;FlankMarkers;PTO_name=meat water holding capacity;Map_Type=Linkage;Model=Mendelian;Test_Base=chromosome-wise;peak_cM=79.46;Significance=Significant;LOD-score=2.33;P-value=0.002898;F-Stat=5.80
1	Meat_and_Carcass_eQTL	162857849	233723456	QTL_ID=8348;Name=Drip loss;Abbrev=DRIPL;PUBMED_ID=18671879;trait_ID=37;trait=Drip loss;breed=duroc,pietrain;FlankMarkers;PTO_name=meat water holding capacity;Map_Type=Linkage;Model=Mendelian;Test_Base=chromosome-wise;peak_cM=79.46;Significance=Significant;LOD-score=2.15;P-value=0.007033;F-Stat=5.32
1	Meat_and_Carcass_eQTL	162857849	233723456	QTL_ID=7784;Name=Drip loss;Abbrev=DRIPL;PUBMED_ID=18671879;trait_ID=37;trait=Drip loss;breed=duroc,pietrain;FlankMarkers;PTO_name=meat water holding capacity;Map_Type=Linkage;Model=Mendelian;Test_Base=chromosome-wise;peak_cM=79.46;Significance=Significant;LOD-score=3.28;P-value=0.000523;F-Stat=8.42
1	Meat_and_Carcass_eQTL	162857849	233723456	QTL_ID=7861;Name=Drip loss;Abbrev=DRIPL;PUBMED_ID=18671879;trait_ID=37;trait=Drip loss;breed=duroc,pietrain;FlankMarkers;PTO_name=meat water holding capacity;Map_Type=Linkage;Model=Mendelian;Test_Base=chromosome-wise;peak_cM=79.46;Significance=Significant;LOD-score=2.77;P-value=0.001708;F-Stat=6.98
1	Meat_and_Carcass_eQTL	162857849	233723456	QTL_ID=8102;Name=Drip loss;Abbrev=DRIPL;PUBMED_ID=18671879;trait_ID=37;trait=Drip loss;breed=duroc,pietrain;FlankMarkers;PTO_name=meat water holding capacity;Map_Type=Linkage;Model=Mendelian;Test_Base=chromosome-wise;peak_cM=79.46;Significance=Significant;LOD-score=2.39;P-value=0.004411;F-Stat=5.95
1	Meat_and_Carcass_QTL	140728674	229018949	QTL_ID=4020;Name=Marbling;Abbrev=MARB;PUBMED_ID=16783645;trait_ID=17;trait=Marbling;FlankMarkers;VTO_name=intramuscular adipose amount;PTO_name=intramuscular fat content;Map_Type=Linkage;peak_cM=80.2;P-value=<0.05
1	Meat_and_Carcass_QTL	42824511	293329173	QTL_ID=31809;Name=Skin thickness;Abbrev=SKINT;PUBMED_ID=24796629;trait_ID=198;trait=Skin thickness;breed=duroc,Erhualian;FlankMarkers;VTO_name=skin thickness;Map_Type=Linkage;Model=Mendelian;Test_Base=Chromosome-wise;peak_cM=80.4;Significance=Significant;P-value=<0.05;F-Stat=8.36;Variance=0.07;Dominance_Effect=0.26;Additive_Effect=0.10
1	Meat_and_Carcass_QTL	169149638	257763699	QTL_ID=44;Name=backfat at last rib;Abbrev=LRIBF;PUBMED_ID=11471058;trait_ID=382;trait=backfat at last rib;FlankMarkers=S0331,S0113,S0320;VTO_name=subcutaneous adipose thickness;CMO_name=back fat thickness, last rib;Map_Type=Linkage;peak_cM=80.5;Significance=Suggestive;F-Stat=6.61;Variance=3.03;Dominance_Effect=0.06;Additive_Effect=0.04
1	Meat_and_Carcass_QTL	108714563	220801047	QTL_ID=3171;Name=Backfat weight;Abbrev=BFW;PUBMED_ID=16879346;trait_ID=221;trait=Backfat weight;FlankMarkers=SW2035,SW962,SW1311;VTO_name=subcutaneous adipose mass;CMO_name=back fat weight;Map_Type=Linkage;peak_cM=80.5;Significance=Significant;F-Stat=10;Additive_Effect=1.0
1	Meat_and_Carcass_QTL	85842604	257944209	QTL_ID=651;Name=Backfat at rump;Abbrev=BFTR;PUBMED_ID=12081803;trait_ID=289;trait=Backfat at rump;FlankMarkers=SW781,SW780,SW745;VTO_name=subcutaneous adipose thickness;CMO_name=back fat thickness;Map_Type=Linkage;peak_cM=81;Significance=Significant;LOD-score=4.100
1	Meat_and_Carcass_QTL	168669767	210644363	QTL_ID=1271;Name=Ham fat weight;Abbrev=HFATW;PUBMED_ID=16573530;trait_ID=466;trait=Ham fat weight;FlankMarkers=S0113,SW1431,SPIPSU;PTO_name=ham fat weight;Map_Type=Linkage;peak_cM=81;Significance=Significant;F-Stat=8.4;Variance=0.16;Dominance_Effect=0.08;Additive_Effect=0.16
1	Meat_and_Carcass_QTL	105086765	228164160	QTL_ID=3796;Name=Loin muscle area;Abbrev=LMA;PUBMED_ID=15318717;trait_ID=86;trait=Loin muscle area;FlankMarkers=S0312,SW974;VTO_name=longissimus thoracis muscle area;Map_Type=Linkage;peak_cM=81.1;Significance=Significant;P-value=<0.01;F-Stat=13.6;Additive_Effect=0.97
1	Meat_and_Carcass_QTL	167392293	226764071	QTL_ID=13264;Name=Liver weight;Abbrev=LIVWT;PUBMED_ID=20528845;trait_ID=322;trait=Liver weight;breed=duroc,Erhualian;FlankMarkers;VTO_name=liver mass;CMO_name=liver weight;Map_Type=Linkage;Model=Mendelian;Test_Base=Genome-wise;peak_cM=81.1;Significance=Significant;P-value=<0.05;F-Stat=11.2;Variance=2.2;Dominance_Effect=7.83;Additive_Effect=-42.00
1	Meat_and_Carcass_QTL	169149638	228164160	QTL_ID=2742;Name=Loin muscle area;Abbrev=LMA;PUBMED_ID=17965327;trait_ID=86;trait=Loin muscle area;FlankMarkers=SW974,S0331;VTO_name=longissimus thoracis muscle area;Map_Type=Linkage;Test_Base=-;peak_cM=82;Significance=-;F-Stat=4.55;Dominance_Effect=0.56;Additive_Effect=-0.66
1	Meat_and_Carcass_QTL	174394489	230570794	QTL_ID=1269;Name=Average backfat thickness;Abbrev=BFT;PUBMED_ID=16573530;trait_ID=2;trait=Average backfat thickness;FlankMarkers=SY10,S0020;VTO_name=subcutaneous adipose thickness;CMO_name=back fat thickness;Map_Type=Linkage;peak_cM=83;Significance=Significant;F-Stat=13.4;Variance=2.56;Dominance_Effect=0.40;Additive_Effect=1.07
1	Meat_and_Carcass_QTL	96293184	247820666	QTL_ID=2845;Name=Belly weight;Abbrev=BELLYWT;PUBMED_ID=16978171;trait_ID=74;trait=Belly weight;FlankMarkers=SW1430,SWR982;PTO_name=belly weight;Map_Type=Linkage;peak_cM=83;Significance=Significant;F-Stat=12.19;Variance=6.9;Dominance_Effect=-0.15;Additive_Effect=-0.17
1	Meat_and_Carcass_QTL	176184627	230570794	QTL_ID=12663;Name=CIE-a*;Abbrev=CIEa;PUBMED_ID=20495113;trait_ID=422;trait=CIE-a*;breed=danish landrace,duroc,large white;FlankMarkers;PTO_name=meat color redness;Map_Type=Linkage;Model=Mendelian;Test_Base=Chromosome-wise;peak_cM=83.1;Significance=Significant;P-value=<0.05;Variance=1.30;Likelihood_Ratio=11.37
1	Meat_and_Carcass_QTL	105086765	274130998	QTL_ID=3794;Name=backfat at last rib;Abbrev=LRIBF;PUBMED_ID=15318717;trait_ID=382;trait=backfat at last rib;FlankMarkers=S0312,SW373;VTO_name=subcutaneous adipose thickness;CMO_name=back fat thickness, last rib;Map_Type=Linkage;peak_cM=83.1;Significance=Significant;P-value=<0.01;F-Stat=21.8;Additive_Effect=-0.13
1	Meat_and_Carcass_QTL	105086765	228164160	QTL_ID=3795;Name=Backfat at tenth rib;Abbrev=10RIBBFT;PUBMED_ID=15318717;trait_ID=7;trait=Backfat at tenth rib;FlankMarkers=S0312,SW974;VTO_name=subcutaneous adipose thickness;CMO_name=back fat thickness, 10th rib;Map_Type=Linkage;peak_cM=84.1;Significance=Significant;P-value=<0.01;F-Stat=10.7;Additive_Effect=-0.11
1	Health_QTL	18004420	242497921	QTL_ID=7592;Name=Melanoma susceptibility;Abbrev=MELAN;PUBMED_ID=17066441;trait_ID=553;trait=Melanoma susceptibility;FlankMarkers=SW1020;CMO_name=disease process measurement;Map_Type=Linkage;Model=Mendelian;Test_Base=Chromosome-wise;peak_cM=85.0;Significance=Significant;P-value=<0.05
1	Meat_and_Carcass_QTL	105086765	274130998	QTL_ID=3793;Name=Average backfat thickness;Abbrev=BFT;PUBMED_ID=15318717;trait_ID=2;trait=Average backfat thickness;FlankMarkers=S0312,SW373;VTO_name=subcutaneous adipose thickness;CMO_name=back fat thickness;Map_Type=Linkage;peak_cM=85.1;Significance=Significant;P-value=<0.01;F-Stat=19.3;Additive_Effect=-0.12
1	Production_QTL	169149638	292955427	QTL_ID=3914;Name=average daily gain;Abbrev=ADG;PUBMED_ID=17121599;trait_ID=144;trait=average daily gain;FlankMarkers=S0331,SW1301;VTO_name=postnatal growth trait;CMO_name=average daily body weight gain;Map_Type=Linkage;peak_cM=86.1;Significance=Significant;P-value=<0.001
1	Meat_and_Carcass_QTL	133275468	220801047	QTL_ID=45;Name=Backfat at last lumbar;Abbrev=LUMBF;PUBMED_ID=11471058;trait_ID=10;trait=Backfat at last lumbar;FlankMarkers=SW2185,SWR982,SW1311;VTO_name=subcutaneous adipose thickness;CMO_name=back fat thickness, last lumbar vertebra;Map_Type=Linkage;peak_cM=86.2;Significance=Suggestive;F-Stat=6.96;Variance=3.12;Dominance_Effect=0.07;Additive_Effect=0.44
1	Meat_and_Carcass_QTL	169149638	265323610	QTL_ID=17996;Name=Average backfat thickness;Abbrev=BFT;PUBMED_ID=21926318;trait_ID=2;trait=Average backfat thickness;breed=meishan,pietrain,Wild boar;FlankMarkers=SW307,SW803;VTO_name=subcutaneous adipose thickness;CMO_name=back fat thickness;Map_Type=Linkage;Model=Mendelian;peak_cM=87;Significance=Significant;F-Stat=5.52
1	Health_QTL	15380966	242497921	QTL_ID=7567;Name=Melanoma susceptibility;Abbrev=MELAN;PUBMED_ID=17066441;trait_ID=553;trait=Melanoma susceptibility;FlankMarkers=SW1020;CMO_name=disease process measurement;Map_Type=Linkage;Model=Mendelian;Test_Base=Chromosome-wise;peak_cM=88;Significance=Significant;P-value=<0.05
1	Meat_and_Carcass_QTL	169149638	265323610	QTL_ID=16897;Name=Carcass weight (hot);Abbrev=HCWT;PUBMED_ID=21040563;trait_ID=77;trait=Carcass weight (hot);breed=pietrain,Wild boar;FlankMarkers=SW307,SW803;PTO_name=dressed carcass weight;CMO_name=carcass weight;Map_Type=Linkage;Model=-;peak_cM=88.4;Significance=Significant;P-value=<0.05
1	Production_QTL	7964370	292955427	QTL_ID=5680;Name=average daily gain;Abbrev=ADG;PUBMED_ID=17459017;trait_ID=144;trait=average daily gain;breed=duroc,pietrain;FlankMarkers=SW1824,SW1301;VTO_name=postnatal growth trait;CMO_name=average daily body weight gain;Map_Type=Linkage;Model=Mendelian;Test_Base=Genome-wise;peak_cM=88.9;Significance=Significant;P-value=<0.01;F-Stat=9.01;Variance=3.17;Dominance_Effect=-29.11;Additive_Effect=17…
1	Meat_and_Carcass_QTL	181255237	212599407	QTL_ID=4021;Name=Percentage type I fibers;Abbrev=FIB1P;PUBMED_ID=15644501;trait_ID=436;trait=Percentage type I fibers;FlankMarkers;VTO_name=type I muscle fiber quantity;Map_Type=Linkage;Test_Base=Genome-wise;peak_cM=91.2;Significance=Significant;P-value=<0.05;F-Stat=10.3;Dominance_Effect=-0.24;Additive_Effect=-0.88
1	Exterior_QTL	162073157	257944209	QTL_ID=8898;Name=Ear erectness;Abbrev=EARER;PUBMED_ID=19392826;trait_ID=136;trait=Ear erectness;breed=duroc,Erhualian;FlankMarkers=S0313,SW745;VTO_name=outer ear prominence;Map_Type=Linkage;Model=Mendelian;Test_Base=Genome-wise;peak_cM=91.6;Significance=Significant;P-value=<0.01;F-Stat=39.45;Variance=3.28;Dominance_Effect=0.04;Additive_Effect=-0.24
1	Meat_and_Carcass_QTL	163919363	234502051	QTL_ID=432;Name=Head weight;Abbrev=HEADWT;PUBMED_ID=12486399;trait_ID=83;trait=Head weight;FlankMarkers;VTO_name=head mass;Map_Type=Linkage;Test_Base=Genome-wise;peak_cM=92;P-value=<0.001;F-Stat=14.50;Variance=7.80;Dominance_Effect=0.13;Additive_Effect=0.16
1	Exterior_QTL	32319237	289379107	QTL_ID=17635;Name=Front feet conformation;Abbrev=FRFEETC;PUBMED_ID=21418602;trait_ID=118;trait=Front feet conformation;breed=duroc,pietrain;FlankMarkers=S0155;VTO_name=forelimb conformation trait;Map_Type=Linkage;Model=Mendelian;Test_Base=Chromosome-wise;peak_cM=93.9;Significance=Significant;P-value=<0.05;F-Stat=5.06;Variance=4.38;Dominance_Effect=0.16;Additive_Effect=-0.15
1	Exterior_QTL	204876452	257944209	QTL_ID=478;Name=Locomotion;Abbrev=LOC;PUBMED_ID=12350005;trait_ID=244;trait=Locomotion;FlankMarkers;VTO_name=locomotor activity trait;Map_Type=Linkage;peak_cM=94;F-Stat=9.10;Variance=8.60;Dominance_Effect=0.6;Additive_Effect=-5.50
1	Meat_and_Carcass_Association	204653903	205061662	QTL_ID=31526;Name=pH 24 hr post mortem (ham);Abbrev=pH;PUBMED_ID=24103193;trait_ID=200;trait=pH 24 hr post mortem (ham);breed=large white;FlankMarkers;PTO_name=meat pH;Map_Type=Linkage;Model=Mendelian;Test_Base=Comparison-wise;peak_cM=94.1;Significance=Significant;P-value=0.0071;gene_ID=100620619;gene_IDsrc=NCBIgene
1	Meat_and_Carcass_Association	204653903	205061662	QTL_ID=31527;Name=pH 24 hr post mortem (ham);Abbrev=pH;PUBMED_ID=24103193;trait_ID=200;trait=pH 24 hr post mortem (ham);breed=large white;FlankMarkers;PTO_name=meat pH;Map_Type=Linkage;Model=Mendelian;Test_Base=Comparison-wise;peak_cM=94.1;Significance=Significant;P-value=0.0086;gene_ID=100620619;gene_IDsrc=NCBIgene
1	Meat_and_Carcass_QTL	205061662	205308022	QTL_ID=12774;Name=NADP-malate dehydrogenase activity;Abbrev=NMDACT;PUBMED_ID=20667088;trait_ID=654;trait=NADP-malate dehydrogenase activity;breed=pietrain,Wild boar;FlankMarkers=SW803;VTO_name=NADP+-malate dehydrogenase activity;Map_Type=Linkage;Model=Mendelian;Test_Base=Genome-wise;peak_cM=94.3;Significance=Significant;P-value=<0.05;F-Stat=9.1;Variance=5.1;Dominance_Effect=-0.05;Additive_Effect=…
1	Meat_and_Carcass_eQTL	205165364	205411723	QTL_ID=7975;Name=Drip loss;Abbrev=DRIPL;PUBMED_ID=18671879;trait_ID=37;trait=Drip loss;breed=duroc,pietrain;FlankMarkers;PTO_name=meat water holding capacity;Map_Type=Linkage;Model=Mendelian;Test_Base=chromosome-wise;peak_cM=94.35;Significance=Significant;LOD-score=2.57;P-value=0.002713;F-Stat=6.43
1	Meat_and_Carcass_eQTL	205165364	205411723	QTL_ID=8160;Name=Drip loss;Abbrev=DRIPL;PUBMED_ID=18671879;trait_ID=37;trait=Drip loss;breed=duroc,pietrain;FlankMarkers;PTO_name=meat water holding capacity;Map_Type=Linkage;Model=Mendelian;Test_Base=chromosome-wise;peak_cM=94.35;Significance=Significant;LOD-score=2.33;P-value=0.004684;F-Stat=5.79
1	Meat_and_Carcass_eQTL	205165364	205411723	QTL_ID=8524;Name=Drip loss;Abbrev=DRIPL;PUBMED_ID=18671879;trait_ID=37;trait=Drip loss;breed=duroc,pietrain;FlankMarkers;PTO_name=meat water holding capacity;Map_Type=Linkage;Model=Mendelian;Test_Base=chromosome-wise;peak_cM=94.35;Significance=Significant;LOD-score=2.02;P-value=0.009631;F-Stat=4.96
1	Meat_and_Carcass_QTL	2701298	292955427	QTL_ID=38072;Name=Loin muscle area;Abbrev=LMA;PUBMED_ID=25888076;trait_ID=86;trait=Loin muscle area;breed=Landrace,Korean native pig;FlankMarkers=SW1514,SW1301;VTO_name=longissimus thoracis muscle area;Map_Type=Linkage;Model=Mendelian;Test_Base=Chromosome-wise;peak_cM=95.5;Significance=Significant;P-value=<0.05;F-Stat=8.4;Variance=0.8;Additive_Effect=-0.468
1	Reproduction_Association	204647840	204647880	QTL_ID=95487;Name=Number of stillborn;Abbrev=NSB;PUBMED_ID=26830357;trait_ID=287;trait=Number of stillborn;breed=large white;FlankMarkers=rs80797899;VTO_name=stillborn birth quantity;CMO_name=stillborn offspring number;Map_Type=Genome;Model=Mendelian;Test_Base=Experiment-wise;peak_cM=98.67;Significance=Significant;P-value=<0.05
1	Reproduction_Association	204871262	204871302	QTL_ID=95488;Name=Number of stillborn;Abbrev=NSB;PUBMED_ID=26830357;trait_ID=287;trait=Number of stillborn;breed=large white;FlankMarkers=rs81349835;VTO_name=stillborn birth quantity;CMO_name=stillborn offspring number;Map_Type=Genome;Model=Mendelian;Test_Base=Experiment-wise;peak_cM=98.78;Significance=Significant;P-value=<0.05;gene_ID=100152808;gene_IDsrc=NCBIgene
1	Reproduction_Association	204934892	204934932	QTL_ID=95489;Name=Number of stillborn;Abbrev=NSB;PUBMED_ID=26830357;trait_ID=287;trait=Number of stillborn;breed=large white;FlankMarkers=rs81246297;VTO_name=stillborn birth quantity;CMO_name=stillborn offspring number;Map_Type=Genome;Model=Mendelian;Test_Base=Experiment-wise;peak_cM=98.81;Significance=Significant;P-value=<0.05;gene_ID=100152808;gene_IDsrc=NCBIgene
1	Reproduction_Association	205020341	205020381	QTL_ID=95490;Name=Number of stillborn;Abbrev=NSB;PUBMED_ID=26830357;trait_ID=287;trait=Number of stillborn;breed=large white;FlankMarkers=rs81349840;VTO_name=stillborn birth quantity;CMO_name=stillborn offspring number;Map_Type=Genome;Model=Mendelian;Test_Base=Experiment-wise;peak_cM=98.85;Significance=Significant;P-value=<0.05;gene_ID=100511173;gene_IDsrc=NCBIgene
1	Meat_and_Carcass_Association	205120102	205120142	QTL_ID=21960;Name=Intramuscular fat content;Abbrev=IMF;PUBMED_ID=23724019;trait_ID=16;trait=Intramuscular fat content;breed=Sutai;FlankMarkers=rs81349847;VTO_name=intramuscular adipose amount;PTO_name=intramuscular fat content;Map_Type=Genome;Model=Mendelian;Test_Base=Comparison-wise;peak_cM=98.90;Significance=Significant;P-value=4.74E-6;Additive_Effect=-0.322;gene_ID=100511173;gene_IDsrc=NCBIgene
1	Reproduction_QTL	199128720	272692549	QTL_ID=520;Name=Age at puberty;Abbrev=AGEP;PUBMED_ID=10375216;trait_ID=168;trait=Age at puberty;FlankMarkers;VTO_name=onset of fertility;CMO_name=age of puberty;Map_Type=Linkage;peak_cM=105;F-Stat=6.60;Dominance_Effect=-5.49;Additive_Effect=9.35
1	Production_QTL	169149638	292955427	QTL_ID=3917;Name=average daily gain;Abbrev=ADG;PUBMED_ID=17121599;trait_ID=144;trait=average daily gain;FlankMarkers=S0331,SW1301;VTO_name=postnatal growth trait;CMO_name=average daily body weight gain;Map_Type=Linkage;peak_cM=105.8;Significance=Significant;P-value=0.017
1	Meat_and_Carcass_QTL	204653903	279476353	QTL_ID=798;Name=Backfat weight;Abbrev=BFW;PUBMED_ID=ISU0006;trait_ID=221;trait=Backfat weight;FlankMarkers;VTO_name=subcutaneous adipose mass;CMO_name=back fat weight;Map_Type=Linkage;peak_cM=110;Variance=5.9%
1	Reproduction_QTL	105873529	290457491	QTL_ID=5255;Name=Teat number;Abbrev=TNUM;PUBMED_ID=18651874;trait_ID=167;trait=Teat number;breed=large white,meishan;FlankMarkers;VTO_name=nipple quantity;CMO_name=teat number;Map_Type=Linkage;Model=Mendelian;Test_Base=Genome-wise;peak_cM=115.9;Significance=Significant;P-value=<0.01;F-Stat=13.1;Variance=4.43
1	Meat_and_Carcass_QTL	44131186	289788010	QTL_ID=21206;Name=Backfat at rump;Abbrev=BFTR;PUBMED_ID=22497573;trait_ID=289;trait=Backfat at rump;breed=duroc,Erhualian;FlankMarkers;VTO_name=subcutaneous adipose thickness;CMO_name=back fat thickness;Map_Type=Linkage;Model=Mendelian;Test_Base=Genome-wise;peak_cM=118.3;Significance=Significant;P-value=<0.01;F-Stat=11.04;Variance=1.00;Dominance_Effect=0.03;Additive_Effect=-0.14
1	Reproduction_QTL	45939845	292033322	QTL_ID=5223;Name=Teat number;Abbrev=TNUM;PUBMED_ID=18651874;trait_ID=167;trait=Teat number;breed=large white,meishan;FlankMarkers;VTO_name=nipple quantity;CMO_name=teat number;Map_Type=Linkage;Model=Mendelian;Test_Base=Genome-wise;peak_cM=121.3;Significance=Significant;P-value=<0.01;F-Stat=9.18;Variance=4.81;Dominance_Effect=0.05;Additive_Effect=0.53
1	Production_QTL	108714563	293277782	QTL_ID=5230;Name=Body weight (weaning);Abbrev=WWT;PUBMED_ID=18651874;trait_ID=199;trait=Body weight (weaning);breed=large white,meishan;FlankMarkers;VTO_name=body mass;CMO_name=body weight;Map_Type=Linkage;Model=Mendelian;Test_Base=Genome-wise;peak_cM=125;Significance=Significant;P-value=<0.01;F-Stat=9.70;Variance=5.57;Dominance_Effect=0.36;Additive_Effect=-0.63
1	Meat_and_Carcass_QTL	257944209	307576631	QTL_ID=80;Name=Drip loss;Abbrev=DRIPL;PUBMED_ID=11471059;trait_ID=37;trait=Drip loss;FlankMarkers=SW1462,S0056,TPS6871;PTO_name=meat water holding capacity;Map_Type=Linkage;peak_cM=127.1;Significance=Suggestive;F-Stat=7.15;Variance=4.66;Dominance_Effect=0.27;Additive_Effect=0.14
1	Meat_and_Carcass_QTL	2701298	292955427	QTL_ID=38050;Name=Loin fat percentage;Abbrev=LOINFP;PUBMED_ID=25888076;trait_ID=780;trait=Loin fat percentage;breed=Landrace,Korean native pig;FlankMarkers=SW1514,SW1301;PTO_name=loin fat percentage;Map_Type=Linkage;Model=Mendelian;Test_Base=Genome-wise;peak_cM=127.7;Significance=Significant;P-value=<0.01;F-Stat=19.8;Variance=2.0;Additive_Effect=-0.132
1	Meat_and_Carcass_QTL	45762028	290786847	QTL_ID=21207;Name=Leaf fat weight;Abbrev=LFW;PUBMED_ID=22497573;trait_ID=172;trait=Leaf fat weight;breed=duroc,Erhualian;FlankMarkers;VTO_name=internal adipose amount;Map_Type=Linkage;Model=Mendelian;Test_Base=Genome-wise;peak_cM=128.3;Significance=Significant;P-value=<0.01;F-Stat=10.62;Variance=1.06;Dominance_Effect=-0.01;Additive_Effect=-0.13
1	Meat_and_Carcass_QTL	10067182	292041505	QTL_ID=21208;Name=backfat at last rib;Abbrev=LRIBF;PUBMED_ID=22497573;trait_ID=382;trait=backfat at last rib;breed=duroc,Erhualian;FlankMarkers;VTO_name=subcutaneous adipose thickness;CMO_name=back fat thickness, last rib;Map_Type=Linkage;Model=Mendelian;Test_Base=Genome-wise;peak_cM=128.6;Significance=Significant;P-value=<0.01;F-Stat=11.86;Variance=1.32;Dominance_Effect=0.02;Additive_Effect=-0.13
1	Meat_and_Carcass_QTL	8025530	292730648	QTL_ID=21209;Name=Shoulder subcutaneous fat thickness;Abbrev=SHOUFATD;PUBMED_ID=22497573;trait_ID=321;trait=Shoulder subcutaneous fat thickness;breed=duroc,Erhualian;FlankMarkers;VTO_name=subcutaneous adipose thickness;Map_Type=Linkage;Model=Mendelian;Test_Base=Genome-wise;peak_cM=129.5;Significance=Significant;P-value=<0.05;F-Stat=9.46;Variance=1.21;Dominance_Effect=-0.03;Additive_Effect=-0.12
1	Meat_and_Carcass_QTL	16114132	292187438	QTL_ID=5217;Name=Shoulder subcutaneous fat thickness;Abbrev=SHOUFATD;PUBMED_ID=18651874;trait_ID=321;trait=Shoulder subcutaneous fat thickness;breed=large white,meishan;FlankMarkers;VTO_name=subcutaneous adipose thickness;Map_Type=Linkage;Model=Mendelian;Test_Base=Genome-wise;peak_cM=130.2;Significance=Significant;P-value=<0.01;F-Stat=8.06;Variance=6.27;Dominance_Effect=-3.11;Additive_Effect=-1.87
1	Production_QTL	24673417	292845492	QTL_ID=5262;Name=Body weight (weaning);Abbrev=WWT;PUBMED_ID=18651874;trait_ID=199;trait=Body weight (weaning);breed=large white,meishan;FlankMarkers;VTO_name=body mass;CMO_name=body weight;Map_Type=Linkage;Model=Mendelian;Test_Base=Genome-wise;peak_cM=136.7;Significance=Significant;P-value=<0.05;F-Stat=6.68;Variance=2.25
1	Meat_and_Carcass_QTL	70361295	292707685	QTL_ID=5206;Name=backfat at mid-back;Abbrev=BFM;PUBMED_ID=18651874;trait_ID=11;trait=backfat at mid-back;breed=large white,meishan;FlankMarkers;VTO_name=subcutaneous adipose thickness;CMO_name=back fat thickness, midpoint;Map_Type=Linkage;Model=Mendelian;Test_Base=Genome-wise;peak_cM=138.9;Significance=Significant;P-value=<0.01;F-Stat=8.98;Variance=4.67;Dominance_Effect=-0.91;Additive_Effect=-1.44
1	Meat_and_Carcass_QTL	16114132	292845492	QTL_ID=5237;Name=backfat above muscle dorsi;Abbrev=SCF;PUBMED_ID=18651874;trait_ID=3;trait=backfat above muscle dorsi;breed=large white,meishan;FlankMarkers;VTO_name=subcutaneous adipose thickness;CMO_name=back fat thickness;Map_Type=Linkage;Model=Mendelian;Test_Base=Chromosome-wise;peak_cM=140.4;Significance=Significant;P-value=<0.05;F-Stat=4.56;Variance=1.38
1	Production_QTL	271800234	307576631	QTL_ID=659;Name=average daily gain;Abbrev=ADG;PUBMED_ID=12081807;trait_ID=144;trait=average daily gain;FlankMarkers=SW1828,SW1301,(q-end);VTO_name=postnatal growth trait;CMO_name=average daily body weight gain;Map_Type=Linkage;Test_Base=-;peak_cM=140.5;Significance=-;F-Stat=7.79
1	Production_QTL	271800234	307576631	QTL_ID=660;Name=body weight (10 weeks);Abbrev=Wt;PUBMED_ID=12081807;trait_ID=181;trait=body weight (10 weeks);FlankMarkers=SW1828,SW1301,(q-end);VTO_name=body mass;CMO_name=body weight;Map_Type=Linkage;peak_cM=140.5;Significance=Significant;F-Stat=8.14
1	Production_QTL	271800234	307576631	QTL_ID=661;Name=body weight (13 weeks);Abbrev=Wt;PUBMED_ID=12081807;trait_ID=182;trait=body weight (13 weeks);FlankMarkers=SW1828,SW1301,(q-end);VTO_name=body mass;CMO_name=body weight;Map_Type=Linkage;peak_cM=140.5;Significance=Significant;F-Stat=11.10
1	Production_QTL	271800234	307576631	QTL_ID=662;Name=body weight (17 weeks);Abbrev=Wt;PUBMED_ID=12081807;trait_ID=183;trait=body weight (17 weeks);FlankMarkers=SW1828,SW1301,(q-end);VTO_name=body mass;CMO_name=body weight;Map_Type=Linkage;peak_cM=140.5;Significance=Significant;F-Stat=7.30
1	Reproduction_QTL	165580236	257944209	QTL_ID=7453;Name=Nonfunctional nipples;Abbrev=NNIP;PUBMED_ID=18219525;trait_ID=444;trait=Nonfunctional nipples;FlankMarkers=S0155,SW1301;VTO_name=nonfunctional nipple quantity;Map_Type=Linkage;Model=Mendelian;Test_Base=Chromosome-wise;peak_cM=140.5;Significance=Significant;P-value=<0.01
1	Meat_and_Carcass_QTL	294756973	311724687	QTL_ID=375;Name=Loin weight;Abbrev=LOINWT;PUBMED_ID=12486399;trait_ID=215;trait=Loin weight;FlankMarkers;PTO_name=loin weight;Map_Type=Linkage;Test_Base=Genome-wise;peak_cM=153;P-value=<0.001;F-Stat=13.80;Variance=6.80;Dominance_Effect=0.17;Additive_Effect=-0.15
1	Meat_and_Carcass_QTL	293329173	311724687	QTL_ID=376;Name=Ham weight;Abbrev=HAMWT;PUBMED_ID=12486399;trait_ID=216;trait=Ham weight;FlankMarkers;VTO_name=hindlimb mass;PTO_name=ham weight;Map_Type=Linkage;Test_Base=Genome-wise;peak_cM=153;P-value=<0.01;F-Stat=12.20;Variance=4.10;Dominance_Effect=0.05;Additive_Effect=-0.08
1	Meat_and_Carcass_QTL	299038375	307576631	QTL_ID=377;Name=Loin and ham percentage in carcass;Abbrev=LHP;PUBMED_ID=12486399;trait_ID=218;trait=Loin and ham percentage in carcass;FlankMarkers;PTO_name=dressed carcass composition trait;Map_Type=Linkage;Test_Base=Genome-wise;peak_cM=153;P-value=<0.001;F-Stat=17.80;Variance=7.50;Dominance_Effect=0.76;Additive_Effect=-0.79
1	Meat_and_Carcass_QTL	292695065	307576631	QTL_ID=401;Name=Backfat weight;Abbrev=BFW;PUBMED_ID=12486399;trait_ID=221;trait=Backfat weight;FlankMarkers;VTO_name=subcutaneous adipose mass;CMO_name=back fat weight;Map_Type=Linkage;peak_cM=153;Significance=Suggestive;F-Stat=6.80;Variance=3.10;Dominance_Effect=-0.15;Additive_Effect=0.11
1	Meat_and_Carcass_QTL	294756973	311724687	QTL_ID=402;Name=Leaf fat weight;Abbrev=LFW;PUBMED_ID=12486399;trait_ID=172;trait=Leaf fat weight;FlankMarkers;VTO_name=internal adipose amount;Map_Type=Linkage;Test_Base=Genome-wise;peak_cM=153;P-value=<0.05;F-Stat=9.80;Variance=4.20;Dominance_Effect=-0.07;Additive_Effect=0.02
1	Meat_and_Carcass_QTL	306172623	315321322	QTL_ID=403;Name=Percentage of backfat and leaf fat in carcass;Abbrev=BLFATP;PUBMED_ID=12486399;trait_ID=222;trait=Percentage of backfat and leaf fat in carcass;FlankMarkers;VTO_name=white adipose amount;Map_Type=Linkage;Test_Base=Genome-wise;peak_cM=153;P-value=<0.05;F-Stat=9.60;Variance=4.30;Dominance_Effect=-0.82;Additive_Effect=0.54
2	Health_QTL	609757	162569375	QTL_ID=9612;Name=C3c concentration;Abbrev=C3C;PUBMED_ID=19490209;trait_ID=614;trait=C3c concentration;breed=duroc;FlankMarkers=SW2443;VTO_name=complement protein amount;Map_Type=Linkage;Model=Mendelian;Test_Base=Genome-wise;peak_cM=22.9;Significance=Significant;P-value=<0.01;F-Stat=10.4;Variance=11.7;Dominance_Effect=0.066;Additive_Effect=0.038
2	Health_QTL	609757	162569375	QTL_ID=9613;Name=C3c concentration;Abbrev=C3C;PUBMED_ID=19490209;trait_ID=614;trait=C3c concentration;breed=duroc;FlankMarkers=SW2443;VTO_name=complement protein amount;Map_Type=Linkage;Model=Mendelian;Test_Base=Genome-wise;peak_cM=25.2;Significance=Significant;P-value=<0.05;F-Stat=9.4;Variance=1.6;Dominance_Effect=0.051;Additive_Effect=0.036
2	Health_QTL	609757	162569375	QTL_ID=9614;Name=C3c concentration;Abbrev=C3C;PUBMED_ID=19490209;trait_ID=614;trait=C3c concentration;breed=duroc;FlankMarkers=SW2443;VTO_name=complement protein amount;Map_Type=Linkage;Model=Mendelian;Test_Base=Genome-wise;peak_cM=29.3;Significance=Significant;P-value=<0.05;F-Stat=8.3;Variance=9.4;Dominance_Effect=0.040;Additive_Effect=0.033
2	Health_QTL	38367026	162569375	QTL_ID=9615;Name=C3c concentration;Abbrev=C3C;PUBMED_ID=19490209;trait_ID=614;trait=C3c concentration;breed=duroc;FlankMarkers=SW1564;VTO_name=complement protein amount;Map_Type=Linkage;Model=Mendelian;Test_Base=Genome-wise;peak_cM=101.4;Significance=Significant;P-value=<0.05;F-Stat=11.2;Variance=18.6
2	Meat_and_Carcass_QTL	142363071	162569375	QTL_ID=433;Name=Head weight;Abbrev=HEADWT;PUBMED_ID=12486399;trait_ID=83;trait=Head weight;FlankMarkers;VTO_name=head mass;Map_Type=Linkage;peak_cM=122;Significance=Suggestive;P-value=<0.1;F-Stat=6.50;Variance=3.60;Dominance_Effect=-0.16;Additive_Effect=0.06
2	Meat_and_Carcass_QTL	157916972	162569375	QTL_ID=2799;Name=Total muscle fiber number;Abbrev=TNMF;PUBMED_ID=16526961;trait_ID=339;trait=Total muscle fiber number;FlankMarkers=BHMT,S0226;VTO_name=skeletal muscle fiber quantity;Map_Type=Linkage;peak_cM=141;Significance=Significant;F-Stat=5.9;Variance=4.9;Dominance_Effect=37.5;Additive_Effect=-78.2;gene_ID=397371;gene_IDsrc=NCBIgene
2	Meat_and_Carcass_QTL	157916972	162569375	QTL_ID=2800;Name=Number of muscle fibers per unit area;Abbrev=NUMMF;PUBMED_ID=16526961;trait_ID=338;trait=Number of muscle fibers per unit area;FlankMarkers=BHMT,S0226;VTO_name=skeletal muscle fiber morphology trait;CMO_name=skeletal muscle fiber density;Map_Type=Linkage;peak_cM=145;Significance=Significant;F-Stat=6.3;Variance=4.4;Dominance_Effect=67.8;Additive_Effect=-34.0;gene_ID=397371;gene_ID…
3	Meat_and_Carcass_QTL	93197958	122295139	QTL_ID=3844;Name=pH for Semispinalis Capitis;Abbrev=PH;PUBMED_ID=15473302;trait_ID=409;trait=pH for Semispinalis Capitis;FlankMarkers=SW2047,SW2408;VTO_name=muscle pH;PTO_name=meat pH;Map_Type=Linkage;Significance=Significant;P-value=<0.05;F-Stat=5.94;Variance=4.0;Dominance_Effect=0.29;Additive_Effect=-0.05
3	Health_QTL	46839405	100216075	QTL_ID=6320;Name=Blood pH;Abbrev=BLPH;PUBMED_ID=19076735;trait_ID=515;trait=Blood pH;breed=meishan,pietrain;FlankMarkers=SWR978,SW2570;VTO_name=blood acidity-alkalinity balance trait;CMO_name=blood pH;Map_Type=Linkage;Model=Mendelian;Test_Base=Genome-wise;Significance=Significant;P-value=<0.05;F-Stat=8.95;Variance=14.33;Dominance_Effect=0.01;Additive_Effect=-0.04
3	Health_QTL	46839405	100216075	QTL_ID=6342;Name=Base excess;Abbrev=BASEEX;PUBMED_ID=19076735;trait_ID=520;trait=Base excess;breed=meishan,pietrain;FlankMarkers=SWR978,SW2570;VTO_name=blood acidity-alkalinity balance trait;CMO_name=base excess;Map_Type=Linkage;Model=Mendelian;Test_Base=Genome-wise;Significance=Significant;P-value=<0.05;F-Stat=9.18;Variance=14.91;Dominance_Effect=2.03;Additive_Effect=-1.91
3	Health_QTL	100216075	143758669	QTL_ID=6343;Name=Base excess;Abbrev=BASEEX;PUBMED_ID=19076735;trait_ID=520;trait=Base excess;breed=meishan,pietrain;FlankMarkers=SW2570,SW349;VTO_name=blood acidity-alkalinity balance trait;CMO_name=base excess;Map_Type=Linkage;Model=Mendelian;Test_Base=Genome-wise;Significance=Significant;P-value=<0.05;F-Stat=9.03;Variance=14.83;Dominance_Effect=3.41;Additive_Effect=-1.99
3	Health_QTL	46839405	100216075	QTL_ID=6361;Name=Lactate level;Abbrev=BLACT;PUBMED_ID=19016680;trait_ID=523;trait=Lactate level;breed=meishan,pietrain;FlankMarkers=SWR978,SW2570;VTO_name=blood lactate amount;CMO_name=blood lactate level;Map_Type=Linkage;Model=Mendelian;Test_Base=Genome-wise;Significance=Significant;P-value=<0.001;F-Stat=14.34;Variance=20.99;Dominance_Effect=-1.53;Additive_Effect=1.85
3	Health_QTL	14776389	62780348	QTL_ID=9642;Name=Haptoglobin concentration;Abbrev=HAPT;PUBMED_ID=19490209;trait_ID=615;trait=Haptoglobin concentration;breed=duroc;FlankMarkers=SW72,S0164;VTO_name=blood haptoglobin amount;CMO_name=blood haptoglobin level;Map_Type=Linkage;Model=Mendelian;Test_Base=Genome-wise;Significance=Significant;P-value=<0.05;F-Stat=7.9;Variance=9.7;Dominance_Effect=0.541;Additive_Effect=-0.033
3	Health_Association	87632418	117221188	QTL_ID=11560;Name=Salmonella count in liver;Abbrev=SECTLIV;PUBMED_ID=19496771;trait_ID=97;trait=Salmonella count in liver;breed=large white;FlankMarkers=SW833;VTO_name=response to bacterial infection trait;Map_Type=Linkage;Model=Mendelian;Significance=Significant;P-value=0.006
3	Health_QTL	100216075	143758669	QTL_ID=6367;Name=Creatinine level;Abbrev=CREAT;PUBMED_ID=19016680;trait_ID=524;trait=Creatinine level;breed=meishan,pietrain;FlankMarkers=SW2570,SW349;VTO_name=blood creatinine amount;CMO_name=serum creatinine level;Map_Type=Linkage;Model=Mendelian;Test_Base=Chromosome-wise;Significance=Significant;P-value=<0.05;F-Stat=5.64;Variance=9.99;Dominance_Effect=-4.81;Additive_Effect=5.91
3	Health_QTL	100216075	143758669	QTL_ID=6387;Name=Sodium level;Abbrev=BSOD;PUBMED_ID=19016680;trait_ID=528;trait=Sodium level;breed=meishan,pietrain;FlankMarkers=SW2570,SW349;VTO_name=blood sodium amount;CMO_name=blood sodium level;Map_Type=Linkage;Model=Mendelian;Test_Base=Chromosome-wise;Significance=Significant;P-value=<0.05;F-Stat=5.83;Variance=10.15;Dominance_Effect=-1.91;Additive_Effect=0.89
3	Meat_and_Carcass_QTL	100934652	101551719	QTL_ID=7258;Name=Average backfat thickness;Abbrev=BFT;PUBMED_ID=17264233;trait_ID=2;trait=Average backfat thickness;breed=chester white,large white,meishan,yorkshire,Landrace;FlankMarkers;VTO_name=subcutaneous adipose thickness;CMO_name=back fat thickness;Map_Type=Linkage;Model=Mendelian;Test_Base=Comparison-wise;Significance=Significant;P-value=0.016
3	Meat_and_Carcass_QTL	31261211	93197958	QTL_ID=29691;Name=Carcass weight (hot);Abbrev=HCWT;PUBMED_ID=24797173;trait_ID=77;trait=Carcass weight (hot);breed=Landrace,Korean native pig;FlankMarkers=SW487,SW2047;PTO_name=dressed carcass weight;CMO_name=carcass weight;Map_Type=Linkage;Model=Mendelian;Test_Base=Genome-wise;Significance=Significant;P-value=<0.05;F-Stat=8.9;Variance=1.8;Dominance_Effect=3.80;Additive_Effect=-0.28
3	Reproduction_QTL	100787895	101222209	QTL_ID=31847;Name=Corpus luteum number;Abbrev=CLN;PUBMED_ID=24987066;trait_ID=160;trait=Corpus luteum number;breed=duroc,yorkshire,Landrace;FlankMarkers=rs81373880,rs81373940;VTO_name=corpus luteum quantity;Map_Type=Genome;Model=Mendelian;Test_Base=Comparison-wise;Significance=Significant;P-value=0.005;Variance=0.27
3	Health_QTL	14776389	62780348	QTL_ID=17716;Name=HDL cholesterol;Abbrev=HDL;PUBMED_ID=21752294;trait_ID=574;trait=HDL cholesterol;breed=duroc,pietrain;FlankMarkers=SW72,SW72,S0164;VTO_name=blood HDL cholesterol amount;CMO_name=blood high density lipoprotein cholesterol level;Map_Type=Linkage;Model=Mendelian;Test_Base=Chromosome-wise;peak_cM=17.8;Significance=Significant;P-value=<0.05;F-Stat=4.54;Variance=3.08;Dominance_Effect=…
3	Meat_and_Carcass_QTL	14776389	62780348	QTL_ID=5692;Name=Drip loss;Abbrev=DRIPL;PUBMED_ID=17459017;trait_ID=37;trait=Drip loss;breed=duroc,pietrain;FlankMarkers=SW72,SW72,S0164;PTO_name=meat water holding capacity;Map_Type=Linkage;Model=Mendelian;Test_Base=Chromosome-wise;peak_cM=17.8;Significance=Significant;P-value=<0.05;F-Stat=4.66;Variance=2.92;Dominance_Effect=-0.07;Additive_Effect=0.24
3	Production_QTL	14776389	62780348	QTL_ID=5694;Name=Body weight (birth);Abbrev=BW;PUBMED_ID=17459017;trait_ID=153;trait=Body weight (birth);breed=duroc,pietrain;FlankMarkers=SW72,SW72,S0164;VTO_name=body mass;CMO_name=body weight;Map_Type=Linkage;Model=Mendelian;Test_Base=Chromosome-wise;peak_cM=17.8;Significance=Significant;P-value=<0.05;F-Stat=5.80;Variance=2.02;Dominance_Effect=0.06;Additive_Effect=-0.04
3	Meat_and_Carcass_QTL	1456046	140360108	QTL_ID=38078;Name=Shear force;Abbrev=SHEAR;PUBMED_ID=25888076;trait_ID=42;trait=Shear force;breed=Landrace,Korean native pig;FlankMarkers=APR22,SW2532;PTO_name=meat tenderness;Map_Type=Linkage;Model=Mendelian;Test_Base=Chromosome-wise;peak_cM=25.4;Significance=Significant;P-value=<0.05;F-Stat=8.2;Variance=0.9;Additive_Effect=-0.152
3	Health_QTL	1456046	98066155	QTL_ID=15085;Name=Lactate dehydrogenase level;Abbrev=LDH;PUBMED_ID=22496488;trait_ID=769;trait=Lactate dehydrogenase level;FlankMarkers=APR22,SW2047;VTO_name=blood lactate dehydrogenase amount;CMO_name=blood lactate dehydrogenase activity level;Map_Type=Linkage;Model=Mendelian;Test_Base=Genome-wise;peak_cM=29;Significance=Suggestive;LOD-score=1.8;F-Stat=8.3;Variance=0.9;Additive_Effect=47.217
3	Exterior_QTL	14776389	62780348	QTL_ID=17639;Name=Osteochondrosis score;Abbrev=OSTEO;PUBMED_ID=21418602;trait_ID=135;trait=Osteochondrosis score;breed=duroc,pietrain;FlankMarkers=SW72,S0164;VTO_name=joint morphology trait;CMO_name=disease process measurement;Map_Type=Linkage;Model=Mendelian;Test_Base=Chromosome-wise;peak_cM=34.4;Significance=Significant;P-value=<0.05;F-Stat=6.17;Variance=5.45;Dominance_Effect=0.70;Additive_Effe…
3	Reproduction_QTL	4571903	82495610	QTL_ID=515;Name=Corpus luteum number;Abbrev=CLN;PUBMED_ID=10375216;trait_ID=160;trait=Corpus luteum number;FlankMarkers;VTO_name=corpus luteum quantity;Map_Type=Linkage;peak_cM=36;F-Stat=12.72;Additive_Effect=-2.20
3	Meat_and_Carcass_QTL	14776389	62780348	QTL_ID=2802;Name=Number of muscle fibers per unit area;Abbrev=NUMMF;PUBMED_ID=16526961;trait_ID=338;trait=Number of muscle fibers per unit area;FlankMarkers=SW72,S0164;VTO_name=skeletal muscle fiber morphology trait;CMO_name=skeletal muscle fiber density;Map_Type=Linkage;peak_cM=37;Significance=Significant;F-Stat=6.9;Variance=3.7;Dominance_Effect=-36.9;Additive_Effect=-51.5
3	Reproduction_QTL	30144110	87077830	QTL_ID=6465;Name=Left teat number;Abbrev=LTNUM;PUBMED_ID=19226448;trait_ID=536;trait=Left teat number;breed=duroc,Erhualian;FlankMarkers;VTO_name=nipple quantity;CMO_name=teat number, left;Map_Type=Linkage;Model=Mendelian;Test_Base=Genome-wise;peak_cM=41.4;Significance=Significant;P-value=<0.01;F-Stat=18.64;Variance=0.83;Additive_Effect=-0.13
3	Production_QTL	4656907	140465858	QTL_ID=5234;Name=Body weight (end of test);Abbrev=BW;PUBMED_ID=18651874;trait_ID=474;trait=Body weight (end of test);breed=large white,meishan;FlankMarkers;VTO_name=body mass;CMO_name=body weight;Map_Type=Linkage;Model=Mendelian;Test_Base=Chromosome-wise;peak_cM=42.1;Significance=Significant;P-value=<0.05;F-Stat=4.38;Variance=1.33
3	Production_QTL	21947993	76622784	QTL_ID=3106;Name=Feed conversion ratio;Abbrev=FEEDCON;PUBMED_ID=16879361;trait_ID=150;trait=Feed conversion ratio;FlankMarkers=S0206,SW828;VTO_name=food conversion trait;CMO_name=feed conversion ratio;Map_Type=Linkage;peak_cM=45.7;Significance=Significant;P-value=<0.05;F-Stat=6.0;Dominance_Effect=-0.191;Additive_Effect=0.232
3	Meat_and_Carcass_QTL	21824455	122295139	QTL_ID=3815;Name=Off-Flavor Score;Abbrev=OFFFLAV;PUBMED_ID=15318717;trait_ID=174;trait=Off-Flavor Score;FlankMarkers=SW1443,SW2408;PTO_name=meat flavor intensity;Map_Type=Linkage;peak_cM=54.1;Significance=Significant;P-value=<0.01;F-Stat=10.7;Additive_Effect=-0.24
3	Meat_and_Carcass_QTL	21947993	76622784	QTL_ID=3101;Name=Loin muscle area;Abbrev=LMA;PUBMED_ID=16879361;trait_ID=86;trait=Loin muscle area;FlankMarkers=S0206,SW828;VTO_name=longissimus thoracis muscle area;Map_Type=Linkage;peak_cM=54.4;Significance=Significant;P-value=<0.05;F-Stat=8.8;Dominance_Effect=2.221;Additive_Effect=-0.787
3	Production_QTL	46610085	76622784	QTL_ID=16847;Name=average daily gain;Abbrev=ADG;PUBMED_ID=21040563;trait_ID=144;trait=average daily gain;breed=meishan,pietrain,Wild boar;FlankMarkers=SW828;VTO_name=postnatal growth trait;CMO_name=average daily body weight gain;Map_Type=Linkage;Model=Mendelian;Test_Base=Comparison-wise;peak_cM=55.4;Significance=Significant;P-value=0.0006;F-Stat=5.39
3	Meat_and_Carcass_QTL	38238763	76622784	QTL_ID=16862;Name=Carcass weight (hot);Abbrev=HCWT;PUBMED_ID=21040563;trait_ID=77;trait=Carcass weight (hot);breed=meishan,pietrain,Wild boar;FlankMarkers=SW828;PTO_name=dressed carcass weight;CMO_name=carcass weight;Map_Type=Linkage;Model=Mendelian;Test_Base=Comparison-wise;peak_cM=55.4;Significance=Significant;P-value=0.0064;F-Stat=3.01
3	Production_QTL	46610085	76622784	QTL_ID=16884;Name=average daily gain;Abbrev=ADG;PUBMED_ID=21040563;trait_ID=144;trait=average daily gain;breed=meishan,pietrain;FlankMarkers=SW828;VTO_name=postnatal growth trait;CMO_name=average daily body weight gain;Map_Type=Linkage;Model=-;peak_cM=55.4;Significance=Significant;P-value=<0.05
3	Meat_and_Carcass_QTL	14776389	62780348	QTL_ID=2803;Name=Number of capillaries per type I fiber;Abbrev=NUMC;PUBMED_ID=16526961;trait_ID=565;trait=Number of capillaries per type I fiber;FlankMarkers=SW72,S0164;CMO_name=number of capillaries per skeletal muscle fiber;Map_Type=Linkage;peak_cM=57;Significance=Significant;F-Stat=5.7;Variance=10.7;Dominance_Effect=0.34;Additive_Effect=0.07
3	Health_QTL	38238763	62780348	QTL_ID=12286;Name=Mean corpuscular volume;Abbrev=MCV;PUBMED_ID=20584270;trait_ID=548;trait=Mean corpuscular volume;breed=large white,Landrace;FlankMarkers=SW2618,SW836;VTO_name=erythrocyte size trait;CMO_name=mean corpuscular volume;Map_Type=Linkage;Model=Mendelian;Test_Base=Comparison-wise;peak_cM=57;Significance=Significant;P-value=1.51E-04;Likelihood_Ratio=17.59
3	Production_QTL	21947993	76622784	QTL_ID=879;Name=average daily gain;Abbrev=ADG;PUBMED_ID=ISU0008;trait_ID=144;trait=average daily gain;FlankMarkers=S0206,SW902,SW828;VTO_name=postnatal growth trait;CMO_name=average daily body weight gain;Map_Type=Linkage;peak_cM=58.4;Significance=Significant;F-Stat=5.6;Variance=3.4;Dominance_Effect=30.9;Additive_Effect=-21.9
3	Meat_and_Carcass_QTL	21947993	76622784	QTL_ID=3102;Name=Ham meat weight;Abbrev=HMEATWT;PUBMED_ID=16879361;trait_ID=346;trait=Ham meat weight;FlankMarkers=S0206,SW828;VTO_name=hindlimb muscle mass;PTO_name=ham muscle weight;Map_Type=Linkage;peak_cM=58.6;Significance=Significant;P-value=<0.05;F-Stat=8.5;Dominance_Effect=0.581;Additive_Effect=-0.143
3	Production_QTL	14776389	62780348	QTL_ID=5938;Name=Body weight (birth);Abbrev=BW;PUBMED_ID=18712441;trait_ID=153;trait=Body weight (birth);breed=duroc,pietrain;FlankMarkers=SW72,S0164;VTO_name=body mass;CMO_name=body weight;Map_Type=Linkage;Model=Mendelian;Test_Base=Chromosome-wise;peak_cM=59.4;Significance=Significant;P-value=<0.05;Variance=3.72;Dominance_Effect=0.06;Additive_Effect=-0.08
3	Meat_and_Carcass_QTL	21824455	115140252	QTL_ID=3946;Name=Carcass length;Abbrev=CRCL;PUBMED_ID=17121599;trait_ID=75;trait=Carcass length;FlankMarkers=SW1443;PTO_name=dressed carcass length;CMO_name=carcass length;Map_Type=Linkage;peak_cM=59.9;Significance=Suggestive;P-value=0.62
3	Meat_and_Carcass_QTL	21947993	76622784	QTL_ID=3097;Name=Loin and neck meat weight;Abbrev=LNWT;PUBMED_ID=16879361;trait_ID=314;trait=Loin and neck meat weight;FlankMarkers=S0206,SW828;PTO_name=dressed carcass composition trait;Map_Type=Linkage;peak_cM=59.9;Significance=Significant;P-value=<0.01;F-Stat=12.0;Dominance_Effect=0.528;Additive_Effect=-0.286
3	Meat_and_Carcass_QTL	21947993	76622784	QTL_ID=3098;Name=Shoulder meat weight;Abbrev=SMWT;PUBMED_ID=16879361;trait_ID=316;trait=Shoulder meat weight;FlankMarkers=S0206,SW828;VTO_name=forelimb muscle mass;PTO_name=shoulder muscle weight;Map_Type=Linkage;peak_cM=59.9;Significance=Significant;P-value=<0.01;F-Stat=10.4;Dominance_Effect=0.324;Additive_Effect=-0.072
3	Meat_and_Carcass_QTL	57222361	76622784	QTL_ID=892;Name=Liver weight;Abbrev=LIVWT;PUBMED_ID=ISU0008;trait_ID=322;trait=Liver weight;FlankMarkers=Sw902,SW828;VTO_name=liver mass;CMO_name=liver weight;Map_Type=Linkage;peak_cM=60.5;Significance=Significant;F-Stat=5.4;Variance=3.4;Dominance_Effect=43.3;Additive_Effect=-53.5
3	Reproduction_QTL	14776389	102773204	QTL_ID=7455;Name=Nonfunctional nipples;Abbrev=NNIP;PUBMED_ID=18219525;trait_ID=444;trait=Nonfunctional nipples;FlankMarkers=SW72,S0164;VTO_name=nonfunctional nipple quantity;Map_Type=Linkage;Model=Mendelian;Test_Base=Experiment-wise;peak_cM=60.5;Significance=Significant;P-value=<0.01
3	Reproduction_QTL	14776389	100216075	QTL_ID=7472;Name=Nonfunctional nipples;Abbrev=NNIP;PUBMED_ID=18219525;trait_ID=444;trait=Nonfunctional nipples;breed=german landrace,large white;FlankMarkers=SW72,S0164,SW2570;VTO_name=nonfunctional nipple quantity;Map_Type=Linkage;Model=Mendelian;Test_Base=Chromosome-wise;peak_cM=60.5;Significance=Significant;P-value=0.02
3	Meat_and_Carcass_QTL	21947993	76622784	QTL_ID=3100;Name=Carcass length;Abbrev=CRCL;PUBMED_ID=16879361;trait_ID=75;trait=Carcass length;FlankMarkers=S0206,SW828;PTO_name=dressed carcass length;CMO_name=carcass length;Map_Type=Linkage;peak_cM=61.3;Significance=Significant;P-value=<0.05;F-Stat=9.2;Dominance_Effect=2.868;Additive_Effect=-0.675
3	Meat_and_Carcass_QTL	21947993	76622784	QTL_ID=3104;Name=Ham weight;Abbrev=HAMWT;PUBMED_ID=16879361;trait_ID=216;trait=Ham weight;FlankMarkers=S0206,SW828;VTO_name=hindlimb mass;PTO_name=ham weight;Map_Type=Linkage;peak_cM=61.3;Significance=Significant;P-value=<0.05;F-Stat=6.2;Dominance_Effect=0.716;Additive_Effect=-0.152
3	Meat_and_Carcass_QTL	1456046	140360108	QTL_ID=38077;Name=Loin muscle area;Abbrev=LMA;PUBMED_ID=25888076;trait_ID=86;trait=Loin muscle area;breed=Landrace,Korean native pig;FlankMarkers=APR22,SW2532;VTO_name=longissimus thoracis muscle area;Map_Type=Linkage;Model=Mendelian;Test_Base=Chromosome-wise;peak_cM=63.8;Significance=Significant;P-value=<0.05;F-Stat=6.1;Variance=1.2;Dominance_Effect=1.337;Additive_Effect=-0.049
3	Production_QTL	21947993	76622784	QTL_ID=3099;Name=average daily gain;Abbrev=ADG;PUBMED_ID=16879361;trait_ID=144;trait=average daily gain;FlankMarkers=S0206,SW828;VTO_name=postnatal growth trait;CMO_name=average daily body weight gain;Map_Type=Linkage;peak_cM=64.0;Significance=Significant;P-value=<0.01;F-Stat=10.3;Dominance_Effect=52.804;Additive_Effect=-28.872
3	Meat_and_Carcass_QTL	21947993	76622784	QTL_ID=3103;Name=Carcass weight (cold);Abbrev=CWT;PUBMED_ID=16879361;trait_ID=76;trait=Carcass weight (cold);FlankMarkers=S0206,SW828;PTO_name=dressed carcass weight;CMO_name=carcass weight;Map_Type=Linkage;peak_cM=64.0;Significance=Significant;P-value=<0.05;F-Stat=7.2;Dominance_Effect=2.638;Additive_Effect=-0.785
3	Meat_and_Carcass_QTL	21947993	76622784	QTL_ID=3105;Name=Head weight;Abbrev=HEADWT;PUBMED_ID=16879361;trait_ID=83;trait=Head weight;FlankMarkers=S0206,SW828;VTO_name=head mass;Map_Type=Linkage;peak_cM=64.0;Significance=Significant;P-value=<0.05;F-Stat=6.1;Dominance_Effect=0.300;Additive_Effect=-0.081
3	Meat_and_Carcass_QTL	21947993	76622784	QTL_ID=3108;Name=Lean cuts percentage;Abbrev=LEANCUTP;PUBMED_ID=16879361;trait_ID=281;trait=Lean cuts percentage;FlankMarkers=S0206,SW828;PTO_name=dressed carcass composition trait;Map_Type=Linkage;peak_cM=64.0;Significance=Significant;P-value=<0.05;F-Stat=5.6;Dominance_Effect=-0.172;Additive_Effect=0.401
3	Meat_and_Carcass_QTL	57222361	119745261	QTL_ID=895;Name=pH 45 minutes post mortem;Abbrev=pH;PUBMED_ID=ISU0008;trait_ID=31;trait=pH 45 minutes post mortem;FlankMarkers=SW902,SW828,SW314;PTO_name=meat pH;Map_Type=Linkage;peak_cM=64.8;Significance=Significant;F-Stat=6;Variance=3.4;Dominance_Effect=0.062;Additive_Effect=0.036
3	Meat_and_Carcass_QTL	31261211	115061532	QTL_ID=596;Name=Fat androstenone level;Abbrev=FANDRO;PUBMED_ID=12643481;trait_ID=92;trait=Fat androstenone level;FlankMarkers=SW487,SW102,S0372;VTO_name=adipose androstenone amount;Map_Type=Linkage;Test_Base=-;peak_cM=66.4;Significance=-;P-value=< 0.001;F-Stat=17.00;Variance=11.00;Dominance_Effect=0.05;Additive_Effect=0.42
3	Meat_and_Carcass_QTL	31261211	115061532	QTL_ID=597;Name=Fat androstenone level;Abbrev=FANDRO;PUBMED_ID=12643481;trait_ID=92;trait=Fat androstenone level;FlankMarkers=SW487,SW102,S0372;VTO_name=adipose androstenone amount;Map_Type=Linkage;Test_Base=-;peak_cM=66.4;Significance=-;P-value=< 0.05;F-Stat=10.92;Variance=7.90;Dominance_Effect=0.27;Additive_Effect=0.37
3	Production_QTL	20575481	76010586	QTL_ID=172;Name=body weight (17 weeks);Abbrev=Wt;PUBMED_ID=11403749;trait_ID=183;trait=body weight (17 weeks);FlankMarkers=-,SW102,-;VTO_name=body mass;CMO_name=body weight;Map_Type=Linkage;peak_cM=66.4;Significance=Significant;F-Stat=6.30
3	Meat_and_Carcass_QTL	15370065	131728891	QTL_ID=3227;Name=pH 45 minutes post mortem;Abbrev=pH;PUBMED_ID=17965326;trait_ID=31;trait=pH 45 minutes post mortem;FlankMarkers=SW2047,ACTG2;PTO_name=meat pH;Map_Type=Linkage;peak_cM=66.5;Significance=Significant;LOD-score=4.15;F-Stat=6.49;Dominance_Effect=-0.02;Additive_Effect=-0.06;gene_ID=120892;gene_IDsrc=NCBIgene
3	Production_QTL	76622784	119745261	QTL_ID=894;Name=Body weight (3 weeks);Abbrev=21DWT;PUBMED_ID=ISU0008;trait_ID=180;trait=Body weight (3 weeks);FlankMarkers=Sw828,SW314;VTO_name=body mass;CMO_name=body weight;Map_Type=Linkage;peak_cM=67.9;Significance=Significant;F-Stat=6.2;Variance=3.5;Dominance_Effect=-0.05;Additive_Effect=2.48
3	Meat_and_Carcass_QTL	76622784	119745261	QTL_ID=887;Name=Shoulder external fat weight;Abbrev=EFATSHO;PUBMED_ID=ISU0008;trait_ID=318;trait=Shoulder external fat weight;FlankMarkers=SW828,SW314;PTO_name=shoulder external fat weight;Map_Type=Linkage;peak_cM=68.6;Significance=Significant;F-Stat=7.5;Variance=4.9;Dominance_Effect=-0.08;Additive_Effect=-0.07
3	Exterior_QTL	56047063	101551719	QTL_ID=11852;Name=Feet and leg conformation;Abbrev=FLCONF;PUBMED_ID=20163669;trait_ID=117;trait=Feet and leg conformation;breed=Landrace;FlankMarkers=S0094,S0352;VTO_name=limb conformation trait;Map_Type=Linkage;Model=Mendelian;Test_Base=Chromosome-wise;peak_cM=68.9;Significance=Significant;P-value=<0.05;F-Stat=3.6;Variance=0.10;Additive_Effect=0.93
3	Production_QTL	57222361	115140252	QTL_ID=8946;Name=Physis score;Abbrev=PHYSC;PUBMED_ID=ISU0038;trait_ID=601;trait=Physis score;breed=large white,meishan;FlankMarkers=SW902,S0167;VTO_name=epiphyseal plate morphology trait;Map_Type=Linkage;Model=Mendelian;Test_Base=Comparison-wise;peak_cM=70;Significance=Significant;P-value=<0.05;F-Stat=4.55;Variance=0.028;Dominance_Effect=0.460;Additive_Effect=-0.160
3	Meat_and_Carcass_QTL	76622784	119745261	QTL_ID=884;Name=Average backfat thickness;Abbrev=BFT;PUBMED_ID=ISU0008;trait_ID=2;trait=Average backfat thickness;FlankMarkers=SW828,SW314;VTO_name=subcutaneous adipose thickness;CMO_name=back fat thickness;Map_Type=Linkage;peak_cM=70.2;Significance=Significant;F-Stat=8.8;Variance=5.6;Dominance_Effect=-2.56;Additive_Effect=-1.54
3	Meat_and_Carcass_QTL	76622784	119745261	QTL_ID=886;Name=Lean meat percentage;Abbrev=LEANP;PUBMED_ID=ISU0008;trait_ID=84;trait=Lean meat percentage;FlankMarkers=SW828,Sw314;PTO_name=dressed carcass muscle percentage;Map_Type=Linkage;peak_cM=70.2;Significance=Significant;F-Stat=7.5;Variance=4.7;Dominance_Effect=1.59;Additive_Effect=0.94
3	Meat_and_Carcass_QTL	76622784	119745261	QTL_ID=881;Name=Backfat thickness between 3rd and 4th rib;Abbrev=34RIBBFT;PUBMED_ID=ISU0008;trait_ID=8;trait=Backfat thickness between 3rd and 4th rib;FlankMarkers=SW828,SW314;VTO_name=subcutaneous adipose thickness;CMO_name=back fat thickness;Map_Type=Linkage;peak_cM=71.1;Significance=Significant;F-Stat=9.1;Variance=5.9;Dominance_Effect=-3.45;Additive_Effect=-1.68
3	Production_QTL	25777024	100508792	QTL_ID=21220;Name=Body weight (34 weeks);Abbrev=Wt;PUBMED_ID=22497573;trait_ID=772;trait=Body weight (34 weeks);breed=duroc,Erhualian;FlankMarkers;VTO_name=body mass;CMO_name=body weight;Map_Type=Linkage;Model=Mendelian;Test_Base=Genome-wise;peak_cM=71.6;Significance=Significant;P-value=<0.01;F-Stat=23.25;Variance=3.56;Dominance_Effect=2.40;Additive_Effect=4.46
3	Meat_and_Carcass_QTL	76622784	119745261	QTL_ID=880;Name=Fat percentage in carcass;Abbrev=FPIC;PUBMED_ID=ISU0008;trait_ID=13;trait=Fat percentage in carcass;FlankMarkers=SW828,SW314;PTO_name=dressed carcass fat percentage;Map_Type=Linkage;peak_cM=72;Significance=Significant;F-Stat=9.3;Variance=9;Dominance_Effect=-1.46;Additive_Effect=-0.89
3	Production_QTL	34143639	98066155	QTL_ID=173;Name=average daily gain;Abbrev=ADG;PUBMED_ID=11403749;trait_ID=144;trait=average daily gain;FlankMarkers=-,S0372,-;VTO_name=postnatal growth trait;CMO_name=average daily body weight gain;Map_Type=Linkage;Test_Base=-;peak_cM=73;Significance=-;F-Stat=7.00
3	Meat_and_Carcass_QTL	76622784	119745261	QTL_ID=882;Name=Dressing percentage;Abbrev=DRESS%;PUBMED_ID=ISU0008;trait_ID=223;trait=Dressing percentage;FlankMarkers=Sw828,SW314;PTO_name=dressing percentage;Map_Type=Linkage;peak_cM=73.8;Significance=Significant;F-Stat=8.9;Variance=5.8;Dominance_Effect=0.34;Additive_Effect=0.69
3	Meat_and_Carcass_QTL	76622784	119745261	QTL_ID=885;Name=Backfat weight;Abbrev=BFW;PUBMED_ID=ISU0008;trait_ID=221;trait=Backfat weight;FlankMarkers=SW828,SW314;VTO_name=subcutaneous adipose mass;CMO_name=back fat weight;Map_Type=Linkage;peak_cM=74.7;Significance=Significant;F-Stat=8.4;Variance=5.4;Dominance_Effect=-0.13;Additive_Effect=-0.22
3	Meat_and_Carcass_QTL	76622784	119745261	QTL_ID=889;Name=External fat on ham;Abbrev=EFATHAM;PUBMED_ID=ISU0008;trait_ID=319;trait=External fat on ham;FlankMarkers=Sw828,SW314;PTO_name=ham external fat weight;Map_Type=Linkage;peak_cM=74.7;Significance=Significant;F-Stat=7.1;Variance=4.5;Dominance_Effect=-0.13;Additive_Effect=-0.15
3	Meat_and_Carcass_QTL	93197958	122295139	QTL_ID=21359;Name=pH 45 minutes post mortem;Abbrev=pH;PUBMED_ID=22303314;trait_ID=31;trait=pH 45 minutes post mortem;breed=duroc,pietrain;FlankMarkers=SW2047,SW2408;PTO_name=meat pH;Map_Type=Linkage;Model=Mendelian;Test_Base=Chromosome-wise;peak_cM=75.4;Significance=Significant;P-value=1.20E-4;Dominance_Effect=0.00;Additive_Effect=-0.04
3	Meat_and_Carcass_QTL	21947993	115061496	QTL_ID=7037;Name=Diameter of type IIb muscle fibers;Abbrev=FIB2BDIAM;PUBMED_ID=18641172;trait_ID=552;trait=Diameter of type IIb muscle fibers;breed=iberian,Landrace;FlankMarkers=S0206,S0216;VTO_name=skeletal muscle fiber size trait;Map_Type=Linkage;Model=Epistatic;Test_Base=Comparison-wise;peak_cM=76.2;Significance=Significant;P-value=0.00023;Likelihood_Ratio=21.67
3	Meat_and_Carcass_QTL	89293708	104731402	QTL_ID=4039;Name=CIE-b*;Abbrev=CIEb;PUBMED_ID=15644501;trait_ID=423;trait=CIE-b*;FlankMarkers;PTO_name=meat color yellowness;Map_Type=Linkage;Test_Base=Genome-wise;peak_cM=76.4;Significance=Significant;P-value=<0.05;F-Stat=9.8;Dominance_Effect=0.07;Additive_Effect=0.32
3	Meat_and_Carcass_QTL	76622784	143758669	QTL_ID=18011;Name=Fat protein content;Abbrev=PCFAT;PUBMED_ID=21926318;trait_ID=653;trait=Fat protein content;breed=meishan,pietrain,Wild boar;FlankMarkers=SW828,SW349;VTO_name=adipose protein amount;Map_Type=Linkage;Model=Maternally imprinted;peak_cM=81;Significance=Significant;F-Stat=3.24
3	Production_QTL	100216075	127042542	QTL_ID=17638;Name=Bone mineral density;Abbrev=BMD;PUBMED_ID=21418602;trait_ID=741;trait=Bone mineral density;breed=duroc,pietrain;FlankMarkers=SW2570,S0002;VTO_name=bone mineral mass;CMO_name=bone mineral density;Map_Type=Linkage;Model=Mendelian;Test_Base=Chromosome-wise;peak_cM=81.7;Significance=Significant;P-value=<0.01;F-Stat=6.77;Variance=6.09;Dominance_Effect=-0.02;Additive_Effect=-0.04
3	Meat_and_Carcass_QTL	93197958	122295139	QTL_ID=3228;Name=Loin weight;Abbrev=LOINWT;PUBMED_ID=17965326;trait_ID=215;trait=Loin weight;FlankMarkers=SW2408,SW2047;PTO_name=loin weight;Map_Type=Linkage;peak_cM=85.7;Significance=Significant;LOD-score=4.22;F-Stat=6.60;Dominance_Effect=-0.21;Additive_Effect=0.06
3	Meat_and_Carcass_QTL	93197958	122295139	QTL_ID=21360;Name=Loin weight;Abbrev=LOINWT;PUBMED_ID=22303314;trait_ID=215;trait=Loin weight;breed=duroc,pietrain;FlankMarkers=SW2047,SW2408;PTO_name=loin weight;Map_Type=Linkage;Model=Mendelian;Test_Base=Comparison-wise;peak_cM=86;Significance=Significant;P-value=4.37E-4;Dominance_Effect=-0.20;Additive_Effect=0.02
3	Meat_and_Carcass_QTL	76622784	119745261	QTL_ID=883;Name=Dressing percentage;Abbrev=DRESS%;PUBMED_ID=ISU0008;trait_ID=223;trait=Dressing percentage;FlankMarkers=SW828,SW314;PTO_name=dressing percentage;Map_Type=Linkage;peak_cM=88.1;Significance=Significant;F-Stat=8.8;Variance=5.7;Dominance_Effect=0.17;Additive_Effect=0.40
3	Meat_and_Carcass_QTL	14776389	127042542	QTL_ID=5693;Name=Side fat thickness;Abbrev=BFS;PUBMED_ID=17459017;trait_ID=12;trait=Side fat thickness;breed=duroc,pietrain;FlankMarkers=SW72,S0002;VTO_name=subcutaneous adipose thickness;Map_Type=Linkage;Model=Mendelian;Test_Base=Genome-wise;peak_cM=88.3;Significance=Significant;P-value=<0.05;F-Stat=8.32;Variance=2.85;Dominance_Effect=0.34;Additive_Effect=-0.11
3	Health_QTL	62780348	118796463	QTL_ID=15067;Name=Triglyceride level;Abbrev=TRIGL;PUBMED_ID=22496488;trait_ID=576;trait=Triglyceride level;FlankMarkers=SW1066,SW730;VTO_name=blood triglyceride amount;CMO_name=blood triglyceride level;Map_Type=Linkage;Model=Mendelian;Test_Base=Genome-wise;peak_cM=91;Significance=Suggestive;LOD-score=1.8;F-Stat=8.2;Variance=0.8;Additive_Effect=-1.854
3	Meat_and_Carcass_QTL	6188004	140360108	QTL_ID=38079;Name=Cooking loss;Abbrev=COOKL;PUBMED_ID=25888076;trait_ID=36;trait=Cooking loss;breed=Landrace,Korean native pig;FlankMarkers=SW2021,SW2532;PTO_name=meat water holding capacity;Map_Type=Linkage;Model=Mendelian;Test_Base=Chromosome-wise;peak_cM=95.9;Significance=Significant;P-value=<0.05;F-Stat=5.9;Variance=1.2;Dominance_Effect=1.024;Additive_Effect=-0.141
3	Health_QTL	100216075	127042542	QTL_ID=17614;Name=Toll-like receptor 2 level;Abbrev=TLR2;PUBMED_ID=21199392;trait_ID=738;trait=Toll-like receptor 2 level;breed=duroc,pietrain;FlankMarkers=SW2570,S0002;VTO_name=toll-like receptor 2 protein amount;Map_Type=Linkage;Model=Mendelian;Test_Base=Chromosome-wise;peak_cM=98.9;Significance=Significant;P-value=<0.05;F-Stat=5.8;Variance=3.0;Dominance_Effect=-0.25;Additive_Effect=-0.08
3	Meat_and_Carcass_QTL	76884637	143758669	QTL_ID=3935;Name=Ham fat thickness;Abbrev=HFT;PUBMED_ID=17121599;trait_ID=427;trait=Ham fat thickness;FlankMarkers=SW102,SW349;PTO_name=ham fat thickness;Map_Type=Linkage;peak_cM=103.4;Significance=Significant;P-value=<0.001
3	Reproduction_QTL	1456046	130209174	QTL_ID=5224;Name=Teat number;Abbrev=TNUM;PUBMED_ID=18651874;trait_ID=167;trait=Teat number;breed=large white,meishan;FlankMarkers;VTO_name=nipple quantity;CMO_name=teat number;Map_Type=Linkage;Model=Mendelian;Test_Base=Chromosome-wise;peak_cM=105.8;Significance=Significant;P-value=<0.05;F-Stat=4.38;Variance=1.99;Dominance_Effect=0.19;Additive_Effect=-0.21
3	Meat_and_Carcass_QTL	1456046	140360108	QTL_ID=38081;Name=Meat color chroma;Abbrev=CHROMA;PUBMED_ID=25888076;trait_ID=459;trait=Meat color chroma;breed=Landrace,Korean native pig;FlankMarkers=APR22,SW2532;PTO_name=meat color;Map_Type=Linkage;Model=Mendelian;Test_Base=Chromosome-wise;peak_cM=120.1;Significance=Significant;P-value=<0.05;F-Stat=7.2;Variance=0.8;Additive_Effect=-0.085
3	Meat_and_Carcass_QTL	1456046	140360108	QTL_ID=38080;Name=CIE-b*;Abbrev=CIEb;PUBMED_ID=25888076;trait_ID=423;trait=CIE-b*;breed=Landrace,Korean native pig;FlankMarkers=APR22,SW2532;PTO_name=meat color yellowness;Map_Type=Linkage;Model=Mendelian;Test_Base=Chromosome-wise;peak_cM=128.9;Significance=Significant;P-value=<0.05;F-Stat=11.3;Variance=1.2;Additive_Effect=-0.055
4	Meat_and_Carcass_Association	79881	2580313	QTL_ID=121907;Name=Backfat between 3rd and 4th last ribs;Abbrev=SCF;PUBMED_ID=24225222;trait_ID=442;trait=Backfat between 3rd and 4th last ribs;breed=duroc;FlankMarkers;VTO_name=subcutaneous adipose thickness;CMO_name=back fat thickness;Map_Type=Genome;Model=Mendelian;Test_Base=Experiment-wise;Significance=Significant;P-value=0.01
4	Health_QTL	139015407	139989597	QTL_ID=31797;Name=PRRS viral load;Abbrev=PRRSVL;PUBMED_ID=24592976;trait_ID=856;trait=PRRS viral load;breed=duroc,large white,pietrain,yorkshire,Landrace;FlankMarkers=rs80851838,rs80819471;VTO_name=response to viral infection trait;Map_Type=Genome;Model=Mendelian;Test_Base=-;Significance=Significant;Variance=13.2
4	Health_QTL	139015407	139989597	QTL_ID=31801;Name=PRRSV susceptibility;Abbrev=PRRSVS;PUBMED_ID=24592976;trait_ID=779;trait=PRRSV susceptibility;breed=duroc,large white,pietrain,yorkshire,Landrace;FlankMarkers=rs80851838,rs80819471;CMO_name=disease process measurement;Map_Type=Genome;Model=Mendelian;Test_Base=-;Significance=Significant;Variance=9.14
4	Reproduction_QTL	137303297	137553659	QTL_ID=31856;Name=Corpus luteum number;Abbrev=CLN;PUBMED_ID=24987066;trait_ID=160;trait=Corpus luteum number;breed=duroc,yorkshire,Landrace;FlankMarkers=rs80997745,rs81262397;VTO_name=corpus luteum quantity;Map_Type=Genome;Model=Mendelian;Test_Base=Comparison-wise;Significance=Significant;P-value=<0.001;Variance=1.25
4	Health_QTL	139058720	140420777	QTL_ID=25291;Name=PRRS viral load;Abbrev=PRRSVL;PUBMED_ID=23914972;trait_ID=856;trait=PRRS viral load;breed=duroc,large white,yorkshire,Landrace;FlankMarkers=rs80895834,rs80819854;VTO_name=response to viral infection trait;Map_Type=Genome;Model=Mendelian;Test_Base=-;Significance=Significant;Variance=10.9
4	Health_QTL	139058720	140420777	QTL_ID=25296;Name=PRRS viral load;Abbrev=PRRSVL;PUBMED_ID=23914972;trait_ID=856;trait=PRRS viral load;breed=duroc,large white,yorkshire,Landrace;FlankMarkers=rs80895834,rs80819854;VTO_name=response to viral infection trait;Map_Type=Genome;Model=Mendelian;Test_Base=-;Significance=Suggestive;Variance=1.3
4	Health_QTL	139058720	140420777	QTL_ID=25292;Name=PRRS viral load;Abbrev=PRRSVL;PUBMED_ID=23914972;trait_ID=856;trait=PRRS viral load;breed=duroc,large white,yorkshire,Landrace;FlankMarkers=rs80895834,rs80819854;VTO_name=response to viral infection trait;Map_Type=Genome;Model=Mendelian;Test_Base=-;Significance=Significant;Variance=15.1
4	Health_QTL	139058720	140420777	QTL_ID=25298;Name=PRRS viral load;Abbrev=PRRSVL;PUBMED_ID=23914972;trait_ID=856;trait=PRRS viral load;breed=duroc,large white,yorkshire,Landrace;FlankMarkers=rs80895834,rs80819854;VTO_name=response to viral infection trait;Map_Type=Genome;Model=Mendelian;Test_Base=-;Significance=Suggestive;Variance=0.77
4	Health_QTL	139058720	140420777	QTL_ID=25297;Name=PRRS viral load;Abbrev=PRRSVL;PUBMED_ID=23914972;trait_ID=856;trait=PRRS viral load;breed=duroc,large white,yorkshire,Landrace;FlankMarkers=rs80895834,rs80819854;VTO_name=response to viral infection trait;Map_Type=Genome;Model=Mendelian;Test_Base=-;Significance=Significant;Variance=6.5
4	Health_QTL	139058720	140420777	QTL_ID=25295;Name=PRRS viral load;Abbrev=PRRSVL;PUBMED_ID=23914972;trait_ID=856;trait=PRRS viral load;breed=duroc,large white,yorkshire,Landrace;FlankMarkers=rs80895834,rs80819854;VTO_name=response to viral infection trait;Map_Type=Genome;Model=Mendelian;Test_Base=-;Significance=Suggestive;Variance=2.2
4	Health_QTL	139058720	140420777	QTL_ID=25294;Name=PRRSV susceptibility;Abbrev=PRRSVS;PUBMED_ID=23914972;trait_ID=779;trait=PRRSV susceptibility;breed=duroc,large white,yorkshire,Landrace;FlankMarkers=rs80895834,rs80819854;CMO_name=disease process measurement;Map_Type=Genome;Model=Mendelian;Test_Base=-;Significance=Significant;Variance=11.3
4	Health_QTL	139058720	140420777	QTL_ID=25293;Name=PRRSV susceptibility;Abbrev=PRRSVS;PUBMED_ID=23914972;trait_ID=779;trait=PRRSV susceptibility;breed=duroc,large white,yorkshire,Landrace;FlankMarkers=rs80895834,rs80819854;CMO_name=disease process measurement;Map_Type=Genome;Model=Mendelian;Test_Base=-;Significance=Significant;Variance=5.0
4	Meat_and_Carcass_QTL	131971	12618993	QTL_ID=3230;Name=Loin muscle area;Abbrev=LMA;PUBMED_ID=17965326;trait_ID=86;trait=Loin muscle area;FlankMarkers=S0301,SW2404;VTO_name=longissimus thoracis muscle area;Map_Type=Linkage;Significance=Suggestive;LOD-score=3.02;F-Stat=4.71;Dominance_Effect=-1.09;Additive_Effect=-0.33
4	Production_QTL	131971	134902449	QTL_ID=3757;Name=average daily gain;Abbrev=ADG;PUBMED_ID=12807783;trait_ID=144;trait=average daily gain;FlankMarkers;VTO_name=postnatal growth trait;CMO_name=average daily body weight gain;Map_Type=Linkage;Test_Base=-;Significance=-;P-value=0.04
4	Production_QTL	131971	134902449	QTL_ID=3758;Name=average daily gain;Abbrev=ADG;PUBMED_ID=12807783;trait_ID=144;trait=average daily gain;FlankMarkers;VTO_name=postnatal growth trait;CMO_name=average daily body weight gain;Map_Type=Linkage;Test_Base=-;Significance=-;P-value=0.009
4	Meat_and_Carcass_QTL	131971	134902449	QTL_ID=3759;Name=Average backfat thickness;Abbrev=BFT;PUBMED_ID=12807783;trait_ID=2;trait=Average backfat thickness;FlankMarkers;VTO_name=subcutaneous adipose thickness;CMO_name=back fat thickness;Map_Type=Linkage;Test_Base=-;Significance=-;P-value=0.04
4	Production_QTL	131971	134902449	QTL_ID=3771;Name=average daily gain;Abbrev=ADG;PUBMED_ID=12807783;trait_ID=144;trait=average daily gain;FlankMarkers;VTO_name=postnatal growth trait;CMO_name=average daily body weight gain;Map_Type=Linkage;Test_Base=-;Significance=-;P-value=0.035
4	Meat_and_Carcass_QTL	131971	12618993	QTL_ID=3849;Name=Water holding capacity;Abbrev=WHC;PUBMED_ID=15473302;trait_ID=44;trait=Water holding capacity;FlankMarkers=SW2404,SW835;PTO_name=meat water holding capacity;Map_Type=Linkage;Significance=Significant;P-value=<0.05;F-Stat=5.82;Variance=24.01;Dominance_Effect=3.31;Additive_Effect=-2.48
4	Meat_and_Carcass_QTL	52626380	140378854	QTL_ID=3871;Name=Intramuscular fat content;Abbrev=IMF;PUBMED_ID=11808631;trait_ID=16;trait=Intramuscular fat content;FlankMarkers=SW35,SW856;VTO_name=intramuscular adipose amount;PTO_name=intramuscular fat content;Map_Type=Linkage;Significance=Significant;P-value=<0.05
4	Meat_and_Carcass_QTL	71310074	140378854	QTL_ID=3933;Name=Shear force at first peak;Abbrev=SF1P;PUBMED_ID=17121599;trait_ID=425;trait=Shear force at first peak;FlankMarkers=SW839,SW856;PTO_name=meat tenderness;Map_Type=Linkage;Significance=Significant;P-value=0.029
4	Meat_and_Carcass_QTL	71310074	140378854	QTL_ID=3934;Name=Total shear work;Abbrev=TSW;PUBMED_ID=17121599;trait_ID=426;trait=Total shear work;FlankMarkers=SW839,SW856;PTO_name=meat tenderness;Map_Type=Linkage;Significance=Significant;P-value=0.029
4	Exterior_QTL	124310794	140378854	QTL_ID=3948;Name=Vertebra number;Abbrev=VNUM;PUBMED_ID=17121599;trait_ID=197;trait=Vertebra number;FlankMarkers=SW58,SW856;VTO_name=vertebra quantity;CMO_name=vertebrae number;Map_Type=Linkage;Significance=Suggestive;P-value=0.11
4	Health_QTL	139058720	140420777	QTL_ID=21346;Name=PRRS viral load;Abbrev=PRRSVL;PUBMED_ID=22205662;trait_ID=856;trait=PRRS viral load;FlankMarkers=rs80895834,rs80819854;VTO_name=response to viral infection trait;Map_Type=Genome;Model=Mendelian;Test_Base=-;Significance=Significant;Variance=15.7
4	Health_QTL	139058720	140420777	QTL_ID=21349;Name=PRRSV susceptibility;Abbrev=PRRSVS;PUBMED_ID=22205662;trait_ID=779;trait=PRRSV susceptibility;FlankMarkers=rs80895834,rs80819854;CMO_name=disease process measurement;Map_Type=Genome;Model=Mendelian;Significance=Significant;Variance=11.2
4	Health_QTL	120509810	140378854	QTL_ID=6378;Name=Calcium level;Abbrev=BCAL;PUBMED_ID=19016680;trait_ID=526;trait=Calcium level;breed=meishan,pietrain;FlankMarkers=SW2435,SW856;VTO_name=blood calcium amount;CMO_name=blood calcium level;Map_Type=Linkage;Model=Mendelian;Test_Base=Chromosome-wise;Significance=Significant;P-value=<0.05;F-Stat=5.67;Variance=9.71;Dominance_Effect=-0.03;Additive_Effect=-0.01
4	Reproduction_QTL	102054630	140378854	QTL_ID=7473;Name=Nonfunctional nipples;Abbrev=NNIP;PUBMED_ID=18219525;trait_ID=444;trait=Nonfunctional nipples;breed=german landrace,large white;FlankMarkers=S0214,SW856;VTO_name=nonfunctional nipple quantity;Map_Type=Linkage;Model=Mendelian;Test_Base=Chromosome-wise;Significance=Significant;P-value=0.02
4	Meat_and_Carcass_QTL	131971	22799207	QTL_ID=15874;Name=Linoleic acid content;Abbrev=FA-C18:2;PUBMED_ID=22221022;trait_ID=93;trait=Linoleic acid content;breed=duroc;FlankMarkers=SW2409;PTO_name=meat fatty acid cis-9,cis-12-C18:2 content;Map_Type=Linkage;Model=Mendelian;Test_Base=Genome-wise;Significance=Suggestive;LOD-score=1.79
4	Meat_and_Carcass_Association	1346272	1346372	QTL_ID=65393;Name=Intramuscular fat content;Abbrev=IMF;PUBMED_ID=25498336;trait_ID=16;trait=Intramuscular fat content;FlankMarkers;VTO_name=intramuscular adipose amount;PTO_name=intramuscular fat content;Map_Type=Genome;Model=Mendelian;Test_Base=-;Significance=Significant;P-value=0.036;gene_ID=100515895;gene_IDsrc=NCBIgene
4	Meat_and_Carcass_Association	1345901	1346001	QTL_ID=65394;Name=Intramuscular fat content;Abbrev=IMF;PUBMED_ID=25498336;trait_ID=16;trait=Intramuscular fat content;FlankMarkers;VTO_name=intramuscular adipose amount;PTO_name=intramuscular fat content;Map_Type=Genome;Model=Mendelian;Test_Base=-;Significance=Significant;P-value=0.041;gene_ID=100515895;gene_IDsrc=NCBIgene
4	Meat_and_Carcass_Association	1344970	1345070	QTL_ID=65395;Name=Average backfat thickness;Abbrev=BFT;PUBMED_ID=25498336;trait_ID=2;trait=Average backfat thickness;FlankMarkers;VTO_name=subcutaneous adipose thickness;CMO_name=back fat thickness;Map_Type=Genome;Model=Mendelian;Test_Base=-;Significance=Significant;P-value=<0.001;gene_ID=100515895;gene_IDsrc=NCBIgene
4	Meat_and_Carcass_Association	1344579	1344679	QTL_ID=65396;Name=Average backfat thickness;Abbrev=BFT;PUBMED_ID=25498336;trait_ID=2;trait=Average backfat thickness;FlankMarkers;VTO_name=subcutaneous adipose thickness;CMO_name=back fat thickness;Map_Type=Genome;Model=Mendelian;Test_Base=-;Significance=Significant;P-value=<0.01;gene_ID=100515895;gene_IDsrc=NCBIgene
4	Meat_and_Carcass_QTL	441080	1983730	QTL_ID=65051;Name=Fat percentage in carcass;Abbrev=FPIC;PUBMED_ID=25359100;trait_ID=13;trait=Fat percentage in carcass;breed=duroc,iberian,large black,pietrain,Wild boar,Hampshire,Swabian Hall;FlankMarkers;PTO_name=dressed carcass fat percentage;Map_Type=Genome;Model=Mendelian;Test_Base=Genome-wise;Significance=Significant;Likelihood_Ratio=34.16
4	Meat_and_Carcass_QTL	441080	1983730	QTL_ID=65052;Name=Lean meat percentage;Abbrev=LEANP;PUBMED_ID=25359100;trait_ID=84;trait=Lean meat percentage;breed=duroc,iberian,large black,pietrain,Wild boar,Hampshire,Swabian Hall;FlankMarkers;PTO_name=dressed carcass muscle percentage;Map_Type=Genome;Model=Mendelian;Test_Base=Genome-wise;Significance=Significant;Likelihood_Ratio=33.08
4	Meat_and_Carcass_QTL	492622	1983730	QTL_ID=65053;Name=Fat weight (total);Abbrev=FATWT;PUBMED_ID=25359100;trait_ID=307;trait=Fat weight (total);breed=duroc,iberian,large black,pietrain,Wild boar,Hampshire,Swabian Hall;FlankMarkers;VTO_name=white adipose mass;CMO_name=total body fat weight;Map_Type=Genome;Model=Mendelian;Test_Base=Genome-wise;Significance=Significant;Likelihood_Ratio=36.66
4	Meat_and_Carcass_QTL	131971	75369864	QTL_ID=3093;Name=Average backfat thickness;Abbrev=BFT;PUBMED_ID=8134840;trait_ID=2;trait=Average backfat thickness;FlankMarkers=S0001,ATP1A1;VTO_name=subcutaneous adipose thickness;CMO_name=back fat thickness;Map_Type=Linkage;peak_cM=3.68;Significance=Significant;F-Stat=18;Variance=17.6;Dominance_Effect=1.47;Additive_Effect=2.3;gene_ID=18821;gene_IDsrc=NCBIgene
4	Production_QTL	131971	5253532	QTL_ID=5940;Name=average daily gain;Abbrev=ADG;PUBMED_ID=18712441;trait_ID=144;trait=average daily gain;breed=duroc,pietrain;FlankMarkers=S0227;VTO_name=postnatal growth trait;CMO_name=average daily body weight gain;Map_Type=Linkage;Model=Mendelian;Test_Base=Genome-wise;peak_cM=4.1;Significance=Significant;P-value=<0.05;Variance=4.30
4	Health_QTL	131971	5544744	QTL_ID=21836;Name=Enterotoxigenic E. coli susceptibility;Abbrev=ETEC;PUBMED_ID=22444814;trait_ID=663;trait=Enterotoxigenic E. coli susceptibility;breed=duroc,Erhualian;FlankMarkers=SW2404,SW2509;CMO_name=disease process measurement;Map_Type=Linkage;Model=Mendelian;Test_Base=Genome-wise;peak_cM=6.7;Significance=Significant;P-value=<0.01;F-Stat=11.73;Variance=10.54
4	Meat_and_Carcass_QTL	131971	12618993	QTL_ID=3231;Name=Carcass weight (hot);Abbrev=HCWT;PUBMED_ID=17965326;trait_ID=77;trait=Carcass weight (hot);FlankMarkers=S0301,SW2404;PTO_name=dressed carcass weight;CMO_name=carcass weight;Map_Type=Linkage;peak_cM=11.1;Significance=Significant;LOD-score=4.53;F-Stat=7.14;Dominance_Effect=0.94;Additive_Effect=-2.18
4	Production_QTL	131971	12618993	QTL_ID=3232;Name=Body weight (slaughter);Abbrev=ENDWT;PUBMED_ID=17965326;trait_ID=154;trait=Body weight (slaughter);FlankMarkers=S0301,SW2404;VTO_name=body mass;CMO_name=body weight;Map_Type=Linkage;peak_cM=12.1;Significance=Significant;LOD-score=4.19;F-Stat=6.56;Dominance_Effect=0.76;Additive_Effect=-2.7
4	Production_QTL	131971	12618993	QTL_ID=3641;Name=Loin eye area linear;Abbrev=LEAL;PUBMED_ID=17965327;trait_ID=391;trait=Loin eye area linear;FlankMarkers=S0301,SW2404;VTO_name=longissimus thoracis muscle area;Map_Type=Linkage;peak_cM=15.8;Significance=Suggestive;F-Stat=7.41;Additive_Effect=-0.0282
4	Meat_and_Carcass_QTL	131971	12618993	QTL_ID=3642;Name=Total lean tissue linear;Abbrev=Leanl;PUBMED_ID=17965327;trait_ID=392;trait=Total lean tissue linear;FlankMarkers=S0301,SW2404;VTO_name=body lean mass;Map_Type=Linkage;peak_cM=18.6;Significance=Suggestive;F-Stat=9.9;Additive_Effect=-0.0044
4	Meat_and_Carcass_QTL	131971	80511752	QTL_ID=12492;Name=Heart weight;Abbrev=HWT;PUBMED_ID=ISU0042;trait_ID=282;trait=Heart weight;FlankMarkers;VTO_name=heart mass;CMO_name=heart weight;Map_Type=Linkage;Model=n/a;Test_Base=Chromosome-wise;peak_cM=90;F-Stat=5.77;Additive_Effect=-0.012
4	Meat_and_Carcass_QTL	131971	30881715	QTL_ID=12482;Name=Backfat at last lumbar;Abbrev=LUMBF;PUBMED_ID=ISU0042;trait_ID=10;trait=Backfat at last lumbar;FlankMarkers;VTO_name=subcutaneous adipose thickness;CMO_name=back fat thickness, last lumbar vertebra;Map_Type=Linkage;Model=n/a;Test_Base=Chromosome-wise;peak_cM=95;Significance=Significant;F-Stat=7.83;Additive_Effect=2.573
4	Meat_and_Carcass_QTL	131971	24608091	QTL_ID=12495;Name=Ham meat weight;Abbrev=HMEATWT;PUBMED_ID=ISU0042;trait_ID=346;trait=Ham meat weight;FlankMarkers;VTO_name=hindlimb muscle mass;PTO_name=ham muscle weight;Map_Type=Linkage;Model=n/a;Test_Base=Genome-wise;peak_cM=96;F-Stat=10.57;Additive_Effect=-0.195
4	Meat_and_Carcass_QTL	131971	62356198	QTL_ID=12481;Name=backfat at last rib;Abbrev=LRIBF;PUBMED_ID=ISU0042;trait_ID=382;trait=backfat at last rib;FlankMarkers;VTO_name=subcutaneous adipose thickness;CMO_name=back fat thickness, last rib;Map_Type=Linkage;Model=n/a;Test_Base=Chromosome-wise;peak_cM=100;Significance=Significant;F-Stat=5.90;Additive_Effect=1.804
4	Meat_and_Carcass_QTL	131971	24608091	QTL_ID=12483;Name=backfat at P2 position;Abbrev=BFT;PUBMED_ID=ISU0042;trait_ID=5;trait=backfat at P2 position;FlankMarkers;VTO_name=subcutaneous adipose thickness;CMO_name=back fat thickness;Map_Type=Linkage;Model=n/a;Test_Base=Genome-wise;peak_cM=112;Significance=Significant;F-Stat=8.99;Additive_Effect=1.555
4	Meat_and_Carcass_QTL	131971	17547518	QTL_ID=12487;Name=Shoulder meat weight;Abbrev=SMWT;PUBMED_ID=ISU0042;trait_ID=316;trait=Shoulder meat weight;FlankMarkers;VTO_name=forelimb muscle mass;PTO_name=shoulder muscle weight;Map_Type=Linkage;Model=n/a;Test_Base=Genome-wise;peak_cM=118;Significance=Significant;F-Stat=10.32;Additive_Effect=-0.180
4	Meat_and_Carcass_QTL	124310794	140378854	QTL_ID=50;Name=Carcass weight (cold);Abbrev=CWT;PUBMED_ID=11471058;trait_ID=76;trait=Carcass weight (cold);FlankMarkers=SW270,SW58,SW2066,SW856,-;PTO_name=dressed carcass weight;CMO_name=carcass weight;Map_Type=Linkage;peak_cM=121;Significance=Suggestive;Significance=Significant;F-Stat=11.76;Variance=5.97;Dominance_Effect=0.25;Additive_Effect=0.16
4	Meat_and_Carcass_QTL	106510877	140378854	QTL_ID=3804;Name=Carcass weight (cold);Abbrev=CWT;PUBMED_ID=15318717;trait_ID=76;trait=Carcass weight (cold);FlankMarkers=SW512,SW856;PTO_name=dressed carcass weight;CMO_name=carcass weight;Map_Type=Linkage;Test_Base=Genome-wise;peak_cM=126.5;Significance=Significant;P-value=<0.01;F-Stat=18.2;Additive_Effect=0.49
4	Health_Association	139260653	139260693	QTL_ID=107560;Name=Platelet count;Abbrev=PLTCT;PUBMED_ID=27434032;trait_ID=512;trait=Platelet count;breed=german landrace;FlankMarkers=rs81380889;VTO_name=platelet quantity;CMO_name=platelet count;Map_Type=Genome;Model=Mendelian;Test_Base=Experiment-wise;peak_cM=127.88;Significance=Significant;Variance=3.79
4	Health_Association	139666799	139666839	QTL_ID=25302;Name=PRRS viral load;Abbrev=PRRSVL;PUBMED_ID=23914972;trait_ID=856;trait=PRRS viral load;breed=duroc,yorkshire,Landrace;FlankMarkers=rs80800372;VTO_name=response to viral infection trait;Map_Type=Genome;Model=Mendelian;Test_Base=-;peak_cM=128.25;Significance=Significant;P-value=<0.001
4	Production_Association	139666799	139666839	QTL_ID=101299;Name=average daily gain;Abbrev=ADG;PUBMED_ID=26850549;trait_ID=144;trait=average daily gain;breed=large white,Landrace;FlankMarkers=rs80800372;VTO_name=postnatal growth trait;CMO_name=average daily body weight gain;Map_Type=Genome;Model=Mendelian;Test_Base=-;peak_cM=128.25;Significance=Significant;P-value=<0.05;gene_ID=100151938;gene_IDsrc=NCBIgene
4	Production_Association	139666799	139666839	QTL_ID=101300;Name=average daily gain;Abbrev=ADG;PUBMED_ID=26850549;trait_ID=144;trait=average daily gain;breed=duroc;FlankMarkers=rs80800372;VTO_name=postnatal growth trait;CMO_name=average daily body weight gain;Map_Type=Genome;Model=Mendelian;Test_Base=-;peak_cM=128.25;Significance=Significant;P-value=<0.05;gene_ID=100151938;gene_IDsrc=NCBIgene
4	Production_Association	139666799	139666839	QTL_ID=101301;Name=average daily gain;Abbrev=ADG;PUBMED_ID=26850549;trait_ID=144;trait=average daily gain;breed=duroc;FlankMarkers=rs80800372;VTO_name=postnatal growth trait;CMO_name=average daily body weight gain;Map_Type=Genome;Model=Mendelian;Test_Base=-;peak_cM=128.25;Significance=Significant;P-value=<0.05;gene_ID=100151938;gene_IDsrc=NCBIgene
4	Production_Association	139666799	139666839	QTL_ID=101302;Name=average daily gain;Abbrev=ADG;PUBMED_ID=26850549;trait_ID=144;trait=average daily gain;breed=large white,Landrace;FlankMarkers=rs80800372;VTO_name=postnatal growth trait;CMO_name=average daily body weight gain;Map_Type=Genome;Model=Mendelian;Test_Base=-;peak_cM=128.25;Significance=Significant;P-value=<0.05;gene_ID=100151938;gene_IDsrc=NCBIgene
4	Production_Association	139666799	139666839	QTL_ID=101303;Name=average daily gain;Abbrev=ADG;PUBMED_ID=26850549;trait_ID=144;trait=average daily gain;breed=large white,Landrace;FlankMarkers=rs80800372;VTO_name=postnatal growth trait;CMO_name=average daily body weight gain;Map_Type=Genome;Model=Mendelian;Test_Base=-;peak_cM=128.25;Significance=Significant;P-value=<0.05;gene_ID=100151938;gene_IDsrc=NCBIgene
4	Health_Association	139058720	140420777	QTL_ID=25301;Name=PRRSV susceptibility;Abbrev=PRRSVS;PUBMED_ID=23914972;trait_ID=779;trait=PRRSV susceptibility;breed=duroc,yorkshire,Landrace;FlankMarkers=rs80800372;CMO_name=disease process measurement;Map_Type=Genome;Model=Mendelian;Test_Base=-;peak_cM=128.32;Significance=Significant;P-value=<0.03
4	Health_Association	139058720	140420777	QTL_ID=25300;Name=PRRS viral load;Abbrev=PRRSVL;PUBMED_ID=23914972;trait_ID=856;trait=PRRS viral load;breed=duroc,large white,yorkshire,Landrace;FlankMarkers=rs80800372;VTO_name=response to viral infection trait;Map_Type=Genome;Model=Mendelian;Test_Base=-;peak_cM=128.32;Significance=Significant;P-value=<0.03
4	Health_Association	139058720	140420777	QTL_ID=25299;Name=PRRSV susceptibility;Abbrev=PRRSVS;PUBMED_ID=23914972;trait_ID=779;trait=PRRSV susceptibility;breed=duroc,large white,yorkshire,Landrace;FlankMarkers=rs80800372;CMO_name=disease process measurement;Map_Type=Genome;Model=Mendelian;Test_Base=-;peak_cM=128.32;Significance=Significant;P-value=<0.0004
4	Production_Association	139058720	140420777	QTL_ID=27964;Name=Feed conversion ratio;Abbrev=FEEDCON;PUBMED_ID=23296815;trait_ID=150;trait=Feed conversion ratio;breed=duroc;FlankMarkers=rs321941024;VTO_name=food conversion trait;CMO_name=feed conversion ratio;Map_Type=Genome;Model=Mendelian;Test_Base=-;peak_cM=128.32;Significance=Significant;Bayes-value=>10
4	Production_Association	139058720	140420777	QTL_ID=27966;Name=Feed conversion ratio;Abbrev=FEEDCON;PUBMED_ID=23296815;trait_ID=150;trait=Feed conversion ratio;breed=duroc;FlankMarkers=rs81241157;VTO_name=food conversion trait;CMO_name=feed conversion ratio;Map_Type=Genome;Model=Mendelian;Test_Base=-;peak_cM=128.32;Significance=Significant;Bayes-value=>10
4	Production_Association	139058720	140420777	QTL_ID=27967;Name=Feed conversion ratio;Abbrev=FEEDCON;PUBMED_ID=23296815;trait_ID=150;trait=Feed conversion ratio;breed=duroc;FlankMarkers=rs80995486;VTO_name=food conversion trait;CMO_name=feed conversion ratio;Map_Type=Genome;Model=Mendelian;Test_Base=-;peak_cM=128.32;Significance=Significant;Bayes-value=>10
4	Production_Association	139058720	140420777	QTL_ID=27968;Name=Feed conversion ratio;Abbrev=FEEDCON;PUBMED_ID=23296815;trait_ID=150;trait=Feed conversion ratio;breed=duroc;FlankMarkers=rs80964747;VTO_name=food conversion trait;CMO_name=feed conversion ratio;Map_Type=Genome;Model=Mendelian;Test_Base=-;peak_cM=128.32;Significance=Significant;Bayes-value=>10
4	Production_Association	139058720	140420777	QTL_ID=27969;Name=Feed conversion ratio;Abbrev=FEEDCON;PUBMED_ID=23296815;trait_ID=150;trait=Feed conversion ratio;breed=duroc;FlankMarkers=rs80977814;VTO_name=food conversion trait;CMO_name=feed conversion ratio;Map_Type=Genome;Model=Mendelian;Test_Base=-;peak_cM=128.32;Significance=Significant;Bayes-value=>10
4	Production_Association	139058720	140420777	QTL_ID=27970;Name=Feed conversion ratio;Abbrev=FEEDCON;PUBMED_ID=23296815;trait_ID=150;trait=Feed conversion ratio;breed=duroc;FlankMarkers=rs81380039;VTO_name=food conversion trait;CMO_name=feed conversion ratio;Map_Type=Genome;Model=Mendelian;Test_Base=-;peak_cM=128.32;Significance=Significant;Bayes-value=>10
4	Health_Association	139058720	140420777	QTL_ID=27438;Name=Platelet-large cell ratio;Abbrev=PLCR;PUBMED_ID=24674592;trait_ID=801;trait=Platelet-large cell ratio;breed=Sutai;FlankMarkers=rs81380924;VTO_name=platelet size trait;Map_Type=Genome;Model=Mendelian;Test_Base=Comparison-wise;peak_cM=128.32;Significance=Significant;P-value=2.02E-05
4	Health_Association	139058720	140420777	QTL_ID=27439;Name=Red blood cell count;Abbrev=RBC;PUBMED_ID=24674592;trait_ID=475;trait=Red blood cell count;breed=Sutai;FlankMarkers=rs80902274;VTO_name=erythrocyte quantity;CMO_name=red blood cell count;Map_Type=Genome;Model=Mendelian;Test_Base=Comparison-wise;peak_cM=128.32;Significance=Significant;P-value=3.78E-06
4	Health_Association	139058720	140420777	QTL_ID=27442;Name=Red blood cell count;Abbrev=RBC;PUBMED_ID=24674592;trait_ID=475;trait=Red blood cell count;breed=Sutai;FlankMarkers=rs80827375;VTO_name=erythrocyte quantity;CMO_name=red blood cell count;Map_Type=Genome;Model=Mendelian;Test_Base=Comparison-wise;peak_cM=128.32;Significance=Significant;P-value=2.24E-05
4	Health_Association	139058720	140420777	QTL_ID=27685;Name=Mean corpuscular hemoglobin content;Abbrev=MCH;PUBMED_ID=24674592;trait_ID=476;trait=Mean corpuscular hemoglobin content;breed=Sutai;FlankMarkers=rs80793147;CMO_name=mean corpuscular hemoglobin level;Map_Type=Genome;Model=Mendelian;Test_Base=Comparison-wise;peak_cM=128.32;Significance=Significant;P-value=9.96E-06
4	Health_Association	139058720	140420777	QTL_ID=27686;Name=Mean corpuscular hemoglobin content;Abbrev=MCH;PUBMED_ID=24674592;trait_ID=476;trait=Mean corpuscular hemoglobin content;breed=Sutai;FlankMarkers=rs80968449;CMO_name=mean corpuscular hemoglobin level;Map_Type=Genome;Model=Mendelian;Test_Base=Comparison-wise;peak_cM=128.32;Significance=Significant;P-value=9.96E-06
4	Health_Association	139058720	140420777	QTL_ID=27687;Name=Mean corpuscular hemoglobin content;Abbrev=MCH;PUBMED_ID=24674592;trait_ID=476;trait=Mean corpuscular hemoglobin content;breed=Sutai;FlankMarkers=rs80893482;CMO_name=mean corpuscular hemoglobin level;Map_Type=Genome;Model=Mendelian;Test_Base=Comparison-wise;peak_cM=128.32;Significance=Significant;P-value=9.96E-06
4	Health_Association	139058720	140420777	QTL_ID=27688;Name=Mean corpuscular hemoglobin content;Abbrev=MCH;PUBMED_ID=24674592;trait_ID=476;trait=Mean corpuscular hemoglobin content;breed=Sutai;FlankMarkers=rs80830393;CMO_name=mean corpuscular hemoglobin level;Map_Type=Genome;Model=Mendelian;Test_Base=Comparison-wise;peak_cM=128.32;Significance=Significant;P-value=9.96E-06
4	Health_Association	139058720	140420777	QTL_ID=27689;Name=Mean corpuscular hemoglobin content;Abbrev=MCH;PUBMED_ID=24674592;trait_ID=476;trait=Mean corpuscular hemoglobin content;breed=Sutai;FlankMarkers=rs80892999;CMO_name=mean corpuscular hemoglobin level;Map_Type=Genome;Model=Mendelian;Test_Base=Comparison-wise;peak_cM=128.32;Significance=Significant;P-value=7.68E-06
4	Health_Association	139058720	140420777	QTL_ID=27690;Name=Mean corpuscular hemoglobin content;Abbrev=MCH;PUBMED_ID=24674592;trait_ID=476;trait=Mean corpuscular hemoglobin content;breed=Sutai;FlankMarkers=rs80935690;CMO_name=mean corpuscular hemoglobin level;Map_Type=Genome;Model=Mendelian;Test_Base=Comparison-wise;peak_cM=128.32;Significance=Significant;P-value=7.68E-06
4	Health_Association	139058720	140420777	QTL_ID=27691;Name=Mean corpuscular hemoglobin content;Abbrev=MCH;PUBMED_ID=24674592;trait_ID=476;trait=Mean corpuscular hemoglobin content;breed=Sutai;FlankMarkers=rs80851771;CMO_name=mean corpuscular hemoglobin level;Map_Type=Genome;Model=Mendelian;Test_Base=Comparison-wise;peak_cM=128.32;Significance=Significant;P-value=7.68E-06
4	Health_Association	139058720	140420777	QTL_ID=27692;Name=Mean corpuscular hemoglobin content;Abbrev=MCH;PUBMED_ID=24674592;trait_ID=476;trait=Mean corpuscular hemoglobin content;breed=Sutai;FlankMarkers=rs80925360;CMO_name=mean corpuscular hemoglobin level;Map_Type=Genome;Model=Mendelian;Test_Base=Comparison-wise;peak_cM=128.32;Significance=Significant;P-value=8.14E-06
4	Health_Association	139058720	140420777	QTL_ID=27693;Name=Mean corpuscular hemoglobin content;Abbrev=MCH;PUBMED_ID=24674592;trait_ID=476;trait=Mean corpuscular hemoglobin content;breed=Sutai;FlankMarkers=rs80797306;CMO_name=mean corpuscular hemoglobin level;Map_Type=Genome;Model=Mendelian;Test_Base=Comparison-wise;peak_cM=128.32;Significance=Significant;P-value=8.14E-06
4	Health_Association	139058720	140420777	QTL_ID=27694;Name=Mean corpuscular hemoglobin content;Abbrev=MCH;PUBMED_ID=24674592;trait_ID=476;trait=Mean corpuscular hemoglobin content;breed=Sutai;FlankMarkers=rs80974878;CMO_name=mean corpuscular hemoglobin level;Map_Type=Genome;Model=Mendelian;Test_Base=Comparison-wise;peak_cM=128.32;Significance=Significant;P-value=8.14E-06
4	Health_Association	139058720	140420777	QTL_ID=27695;Name=Mean corpuscular hemoglobin content;Abbrev=MCH;PUBMED_ID=24674592;trait_ID=476;trait=Mean corpuscular hemoglobin content;breed=Sutai;FlankMarkers=rs80866732;CMO_name=mean corpuscular hemoglobin level;Map_Type=Genome;Model=Mendelian;Test_Base=Comparison-wise;peak_cM=128.32;Significance=Significant;P-value=8.14E-06
4	Health_Association	139058720	140420777	QTL_ID=27696;Name=Mean corpuscular hemoglobin content;Abbrev=MCH;PUBMED_ID=24674592;trait_ID=476;trait=Mean corpuscular hemoglobin content;breed=Sutai;FlankMarkers=rs80876417;CMO_name=mean corpuscular hemoglobin level;Map_Type=Genome;Model=Mendelian;Test_Base=Comparison-wise;peak_cM=128.32;Significance=Significant;P-value=8.14E-06
4	Health_Association	139058720	140420777	QTL_ID=27697;Name=Mean corpuscular hemoglobin content;Abbrev=MCH;PUBMED_ID=24674592;trait_ID=476;trait=Mean corpuscular hemoglobin content;breed=Sutai;FlankMarkers=rs80880654;CMO_name=mean corpuscular hemoglobin level;Map_Type=Genome;Model=Mendelian;Test_Base=Comparison-wise;peak_cM=128.32;Significance=Significant;P-value=8.63E-06
4	Health_Association	139058720	140420777	QTL_ID=27698;Name=Mean corpuscular hemoglobin content;Abbrev=MCH;PUBMED_ID=24674592;trait_ID=476;trait=Mean corpuscular hemoglobin content;breed=Sutai;FlankMarkers=rs80796376;CMO_name=mean corpuscular hemoglobin level;Map_Type=Genome;Model=Mendelian;Test_Base=Comparison-wise;peak_cM=128.32;Significance=Significant;P-value=8.63E-06
4	Health_Association	139058720	140420777	QTL_ID=27699;Name=Mean corpuscular hemoglobin content;Abbrev=MCH;PUBMED_ID=24674592;trait_ID=476;trait=Mean corpuscular hemoglobin content;breed=Sutai;FlankMarkers=rs80970367;CMO_name=mean corpuscular hemoglobin level;Map_Type=Genome;Model=Mendelian;Test_Base=Comparison-wise;peak_cM=128.32;Significance=Significant;P-value=8.57E-06
4	Health_Association	139058720	140420777	QTL_ID=27299;Name=hematocrit;Abbrev=HCT;PUBMED_ID=24674592;trait_ID=455;trait=hematocrit;breed=Sutai;FlankMarkers=rs80902274;CMO_name=hematocrit;Map_Type=Genome;Model=Mendelian;Test_Base=Comparison-wise;peak_cM=128.32;Significance=Significant;P-value=3.19E-06
4	Health_Association	139058720	140420777	QTL_ID=27301;Name=hematocrit;Abbrev=HCT;PUBMED_ID=24674592;trait_ID=455;trait=hematocrit;breed=Sutai;FlankMarkers=rs328626336;CMO_name=hematocrit;Map_Type=Genome;Model=Mendelian;Test_Base=Comparison-wise;peak_cM=128.32;Significance=Significant;P-value=1.21E-05
4	Health_Association	139875337	139875377	QTL_ID=31795;Name=PRRS viral load;Abbrev=PRRSVL;PUBMED_ID=24592976;trait_ID=856;trait=PRRS viral load;breed=duroc,large white,pietrain,yorkshire,Landrace;FlankMarkers=rs80881545;VTO_name=response to viral infection trait;Map_Type=Genome;Model=Mendelian;Test_Base=-;peak_cM=128.44;Significance=Significant;P-value=0.03
4	Reproduction_QTL	139717540	140099803	QTL_ID=37442;Name=Teat number;Abbrev=TNUM;PUBMED_ID=24981054;trait_ID=167;trait=Teat number;breed=large white;FlankMarkers=rs80868308,rs80868308,rs80860108;VTO_name=nipple quantity;CMO_name=teat number;Map_Type=Genome;Model=Mendelian;Test_Base=-;peak_cM=128.47;Significance=Suggestive;Variance=0.04;Bayes-value=15.4
4	Health_Association	139943664	139943704	QTL_ID=31796;Name=PRRS viral load;Abbrev=PRRSVL;PUBMED_ID=24592976;trait_ID=856;trait=PRRS viral load;breed=duroc,large white,pietrain,yorkshire,Landrace;FlankMarkers=rs80974336;VTO_name=response to viral infection trait;Map_Type=Genome;Model=Mendelian;Test_Base=-;peak_cM=128.50;Significance=Significant;P-value=0.03
4	Meat_and_Carcass_QTL	131971	21843126	QTL_ID=12486;Name=Loin muscle depth;Abbrev=LMDEP;PUBMED_ID=ISU0042;trait_ID=220;trait=Loin muscle depth;FlankMarkers;VTO_name=longissimus thoracis muscle thickness;Map_Type=Linkage;Model=n/a;Test_Base=Chromosome-wise;peak_cM=133;Significance=Significant;F-Stat=5.79;Additive_Effect=-5.387
4	Meat_and_Carcass_QTL	131971	20431754	QTL_ID=12490;Name=Loin muscle area;Abbrev=LMA;PUBMED_ID=ISU0042;trait_ID=86;trait=Loin muscle area;FlankMarkers;VTO_name=longissimus thoracis muscle area;Map_Type=Linkage;Model=n/a;peak_cM=133;F-Stat=6.49;Additive_Effect=-3.597
5	Meat_and_Carcass_QTL	19558279	63117217	QTL_ID=3991;Name=CIE-a*;Abbrev=CIEa;PUBMED_ID=17121599;trait_ID=422;trait=CIE-a*;FlankMarkers=SW2425,S0005;PTO_name=meat color redness;Map_Type=Linkage;Significance=Suggestive;P-value=0.52
5	Exterior_QTL	7985523	34660429	QTL_ID=5906;Name=Time spent feeding;Abbrev=FEEDT;PUBMED_ID=19291137;trait_ID=502;trait=Time spent feeding;breed=meishan,pietrain;FlankMarkers=SW1482,SWR453;VTO_name=eating behavior trait;Map_Type=Linkage;Model=Mendelian;Test_Base=Genome-wise;Significance=Significant;P-value=<0.05;F-Stat=9.57;Variance=16.9;Dominance_Effect=-105.5;Additive_Effect=-210.9
5	Health_QTL	44572091	85756451	QTL_ID=9643;Name=Haptoglobin concentration;Abbrev=HAPT;PUBMED_ID=19490209;trait_ID=615;trait=Haptoglobin concentration;breed=duroc;FlankMarkers=SW1134,IGF1;VTO_name=blood haptoglobin amount;CMO_name=blood haptoglobin level;Map_Type=Linkage;Model=Mendelian;Test_Base=Genome-wise;Significance=Significant;P-value=<0.05;F-Stat=8.7;Variance=9.8;Dominance_Effect=-0.190;Additive_Effect=0.041
5	Reproduction_QTL	231749	108789684	QTL_ID=18128;Name=Number of stillborn;Abbrev=NSB;PUBMED_ID=22221021;trait_ID=287;trait=Number of stillborn;breed=large white,Landrace;FlankMarkers=rs80891996,rs81387178;VTO_name=stillborn birth quantity;CMO_name=stillborn offspring number;Map_Type=Genome;Model=Mendelian;Significance=Significant;P-value=0.004
5	Production_QTL	7985523	82096612	QTL_ID=29692;Name=body weight (10 weeks);Abbrev=Wt;PUBMED_ID=24797173;trait_ID=181;trait=body weight (10 weeks);breed=Landrace,Korean native pig;FlankMarkers=SW1482,SW963;VTO_name=body mass;CMO_name=body weight;Map_Type=Linkage;Model=Mendelian;Test_Base=Genome-wise;Significance=Significant;P-value=<0.05;F-Stat=9.6;Variance=1.9;Dominance_Effect=0.78;Additive_Effect=-0.81
5	Production_QTL	7985523	82096612	QTL_ID=29693;Name=Body weight (20 weeks);Abbrev=Wt;PUBMED_ID=24797173;trait_ID=803;trait=Body weight (20 weeks);breed=Landrace,Korean native pig;FlankMarkers=SW1482,SW963;VTO_name=body mass;CMO_name=body weight;Map_Type=Linkage;Model=Mendelian;Test_Base=Genome-wise;Significance=Significant;P-value=<0.01;F-Stat=22.4;Variance=4.2;Dominance_Effect=2.20;Additive_Effect=-2.32
5	Meat_and_Carcass_QTL	19558279	91679838	QTL_ID=29694;Name=Carcass weight (hot);Abbrev=HCWT;PUBMED_ID=24797173;trait_ID=77;trait=Carcass weight (hot);breed=Landrace,Korean native pig;FlankMarkers=SW2425,SWR1526;PTO_name=dressed carcass weight;CMO_name=carcass weight;Map_Type=Linkage;Model=Mendelian;Test_Base=Genome-wise;Significance=Significant;P-value=<0.01;F-Stat=15.1;Variance=3.0;Dominance_Effect=2.12;Additive_Effect=-2.91
5	Meat_and_Carcass_Association	33971	9428425	QTL_ID=121909;Name=Backfat between 3rd and 4th last ribs;Abbrev=SCF;PUBMED_ID=24225222;trait_ID=442;trait=Backfat between 3rd and 4th last ribs;breed=duroc;FlankMarkers;VTO_name=subcutaneous adipose thickness;CMO_name=back fat thickness;Map_Type=Genome;Model=Mendelian;Test_Base=Experiment-wise;Significance=Significant;P-value=0.003
5	Meat_and_Carcass_QTL	3688083	94410037	QTL_ID=38085;Name=Loin muscle area;Abbrev=LMA;PUBMED_ID=25888076;trait_ID=86;trait=Loin muscle area;breed=Landrace,Korean native pig;FlankMarkers=SW413,SW413,SW1982;VTO_name=longissimus thoracis muscle area;Map_Type=Linkage;Model=Mendelian;Test_Base=Genome-wise;peak_cM=8.4;Significance=Significant;P-value=<0.05;F-Stat=11.4;Variance=1.1;Additive_Effect=-0.846
5	Production_Association	9292531	9292571	QTL_ID=28832;Name=average daily gain;Abbrev=ADG;PUBMED_ID=24663154;trait_ID=144;trait=average daily gain;breed=large white;FlankMarkers=rs81385962;VTO_name=postnatal growth trait;CMO_name=average daily body weight gain;Map_Type=Genome;Model=Mendelian;Test_Base=Experiment-wise;peak_cM=10.36;Significance=Significant;P-value=2.75E-3
5	Reproduction_QTL	9654779	10287492	QTL_ID=7212;Name=Seminiferous tubule diameter;Abbrev=SEMTD;PUBMED_ID=18599669;trait_ID=547;trait=Seminiferous tubule diameter;breed=duroc,Erhualian;FlankMarkers;VTO_name=seminiferous tubule diameter;Map_Type=Linkage;Model=Mendelian;Test_Base=Chromosome-wise;peak_cM=23.0;Significance=Significant;P-value=<0.05;F-Stat=4.72;Variance=8.44;Dominance_Effect=-0.53;Additive_Effect=-0.09
5	Health_QTL	3722572	34660429	QTL_ID=17840;Name=CD4-positive leukocyte percentage;Abbrev=CD4LP;PUBMED_ID=21923905;trait_ID=743;trait=CD4-positive leukocyte percentage;breed=large white,Landrace,Songliao Black;FlankMarkers=SW491,SWR453;VTO_name=leukocyte quantity;Map_Type=Linkage;Model=Mendelian;Test_Base=Comparison-wise;peak_cM=24;Significance=Significant;P-value=0.009;Likelihood_Ratio=8.62
5	Meat_and_Carcass_QTL	3688083	34660429	QTL_ID=981;Name=Backfat at tenth rib;Abbrev=10RIBBFT;PUBMED_ID=ISU0011;trait_ID=7;trait=Backfat at tenth rib;FlankMarkers=SW413,SWR453;VTO_name=subcutaneous adipose thickness;CMO_name=back fat thickness, 10th rib;Map_Type=Linkage;peak_cM=24.4;Significance=Significant;F-Stat=6.3;Variance=3.6;Dominance_Effect=4.19;Additive_Effect=-0.64
5	Production_QTL	3688083	34660429	QTL_ID=979;Name=Feed intake;Abbrev=FEEDIN;PUBMED_ID=ISU0011;trait_ID=143;trait=Feed intake;FlankMarkers=SW413,SWR453;CMO_name=food intake measurement;Map_Type=Linkage;peak_cM=25.4;Significance=Significant;F-Stat=7.2;Variance=4.1;Dominance_Effect=22.86;Additive_Effect=-6.89
5	Health_QTL	3688083	19558279	QTL_ID=21322;Name=Hemolytic complement activity (alternative pathway);Abbrev=AH50;PUBMED_ID=22509953;trait_ID=612;trait=Hemolytic complement activity (alternative pathway);breed=Landrace;FlankMarkers=SW413,SW2425;VTO_name=complement alternative pathway physiology trait;Map_Type=Linkage;Model=Mendelian;Test_Base=Genome-wise;peak_cM=25.8;Significance=Suggestive;LOD-score=1.45
5	Reproduction_QTL	844337	34660429	QTL_ID=2927;Name=Teat number;Abbrev=TNUM;PUBMED_ID=16293122;trait_ID=167;trait=Teat number;FlankMarkers=SJ024,SWR453;VTO_name=nipple quantity;CMO_name=teat number;Map_Type=Linkage;peak_cM=29;Significance=Significant;P-value=<0.010
5	Meat_and_Carcass_QTL	3688083	35377762	QTL_ID=3805;Name=Drip loss;Abbrev=DRIPL;PUBMED_ID=15318717;trait_ID=37;trait=Drip loss;FlankMarkers=SW413,SW2;PTO_name=meat water holding capacity;Map_Type=Linkage;peak_cM=35.4;Significance=Significant;P-value=<0.01;F-Stat=12.6;Additive_Effect=0.28
5	Meat_and_Carcass_QTL	7985523	91051340	QTL_ID=38087;Name=CIE-b*;Abbrev=CIEb;PUBMED_ID=25888076;trait_ID=423;trait=CIE-b*;breed=Landrace,Korean native pig;FlankMarkers=SW1482,SW1383;PTO_name=meat color yellowness;Map_Type=Linkage;Model=Mendelian;Test_Base=Chromosome-wise;peak_cM=43.9;Significance=Significant;P-value=<0.05;F-Stat=7.81;Variance=0.8;Additive_Effect=-0.050
5	Meat_and_Carcass_QTL	844337	34660429	QTL_ID=17792;Name=CIE-L*;Abbrev=CIEL;PUBMED_ID=21875434;trait_ID=424;trait=CIE-L*;breed=duroc,large white,pietrain,Hampshire;FlankMarkers=SJ024,SWR453;PTO_name=meat color reflectivity;Map_Type=Linkage;Model=Mendelian;Test_Base=Genome-wise;peak_cM=49.5;Significance=Significant;P-value=<0.05;Variance=23.1;Likelihood_Ratio=12.6
5	Health_QTL	7985523	44572091	QTL_ID=9620;Name=C3c concentration;Abbrev=C3C;PUBMED_ID=19490209;trait_ID=614;trait=C3c concentration;breed=duroc;FlankMarkers=SW1482,SW1134;VTO_name=complement protein amount;Map_Type=Linkage;Model=Mendelian;Test_Base=Genome-wise;peak_cM=55.3;Significance=Significant;P-value=<0.05;F-Stat=6.1;Variance=1.5
5	Meat_and_Carcass_QTL	3722572	35377762	QTL_ID=31;Name=Backfat at last lumbar;Abbrev=LUMBF;PUBMED_ID=9781479;trait_ID=10;trait=Backfat at last lumbar;FlankMarkers=SW491,SWR453,SW1904;VTO_name=subcutaneous adipose thickness;CMO_name=back fat thickness, last lumbar vertebra;Map_Type=Linkage;peak_cM=57.9;Significance=Suggestive;F-Stat=7.59
5	Exterior_QTL	12849046	87904294	QTL_ID=5652;Name=Ear erectness;Abbrev=EARER;PUBMED_ID=17459018;trait_ID=136;trait=Ear erectness;breed=large white,meishan;FlankMarkers=SWR453;VTO_name=outer ear prominence;Map_Type=Linkage;Model=Mendelian;Test_Base=Genome-wise;peak_cM=59.2;Significance=Significant;P-value=<0.01;F-Stat=12.74;Dominance_Effect=-0.04;Additive_Effect=0.22
5	Exterior_QTL	14234697	86649149	QTL_ID=5647;Name=Ear erectness;Abbrev=EARER;PUBMED_ID=17459018;trait_ID=136;trait=Ear erectness;breed=large white,meishan;FlankMarkers=SWR453;VTO_name=outer ear prominence;Map_Type=Linkage;Model=Mendelian;Test_Base=Genome-wise;peak_cM=60.4;Significance=Significant;P-value=<0.01;F-Stat=15.01;Dominance_Effect=-0.06;Additive_Effect=0.20
5	Meat_and_Carcass_QTL	17363583	95652135	QTL_ID=21237;Name=Backfat at rump;Abbrev=BFTR;PUBMED_ID=22497573;trait_ID=289;trait=Backfat at rump;breed=duroc,Erhualian;FlankMarkers;VTO_name=subcutaneous adipose thickness;CMO_name=back fat thickness;Map_Type=Linkage;Model=Mendelian;Test_Base=Genome-wise;peak_cM=62;Significance=Significant;P-value=<0.01;F-Stat=17.49;Variance=1.58;Dominance_Effect=-0.07;Additive_Effect=-0.18
5	Meat_and_Carcass_QTL	12281569	69669779	QTL_ID=412;Name=Backfat thickness between 3rd and 4th rib;Abbrev=34RIBBFT;PUBMED_ID=12486399;trait_ID=8;trait=Backfat thickness between 3rd and 4th rib;FlankMarkers;VTO_name=subcutaneous adipose thickness;CMO_name=back fat thickness;Map_Type=Linkage;peak_cM=64;Significance=Suggestive;F-Stat=8.90;Variance=4.70;Dominance_Effect=0.13;Additive_Effect=1.24
5	Meat_and_Carcass_QTL	7985523	19558279	QTL_ID=2983;Name=Myofibril fragmentation index;Abbrev=MFI;PUBMED_ID=16441291;trait_ID=355;trait=Myofibril fragmentation index;FlankMarkers=SW1482,SW2425;PTO_name=meat tenderness;Map_Type=Linkage;peak_cM=65;Significance=Significant;P-value=0.00027;F-Stat=13.559
5	Meat_and_Carcass_QTL	12787566	95713319	QTL_ID=21236;Name=Backfat at first rib;Abbrev=1RIBBFT;PUBMED_ID=22497573;trait_ID=171;trait=Backfat at first rib;breed=duroc,Erhualian;FlankMarkers;VTO_name=subcutaneous adipose thickness;CMO_name=back fat thickness, 1st rib;Map_Type=Linkage;Model=Mendelian;Test_Base=Genome-wise;peak_cM=66.2;Significance=Significant;P-value=<0.01;F-Stat=13.13;Variance=1.15;Dominance_Effect=-0.08;Additive_Effect=-…
5	Exterior_QTL	34660429	86649149	QTL_ID=8861;Name=Ear area;Abbrev=EAREA;PUBMED_ID=19392826;trait_ID=599;trait=Ear area;breed=duroc,Erhualian;FlankMarkers=SWR453,SW1987;VTO_name=outer ear area;Map_Type=Linkage;Model=Mendelian;Test_Base=Genome-wise;peak_cM=66.5;Significance=Significant;P-value=<0.01;F-Stat=205.26;Variance=17.69;Dominance_Effect=2.93;Additive_Effect=26.22
5	Exterior_QTL	34660429	86649149	QTL_ID=8862;Name=Ear erectness;Abbrev=EARER;PUBMED_ID=19392826;trait_ID=136;trait=Ear erectness;breed=duroc,Erhualian;FlankMarkers=SWR453,SW1987;VTO_name=outer ear prominence;Map_Type=Linkage;Model=Mendelian;Test_Base=Genome-wise;peak_cM=66.5;Significance=Significant;P-value=<0.01;F-Stat=74.49;Variance=6.26;Dominance_Effect=-0.09;Additive_Effect=-0.30
5	Meat_and_Carcass_QTL	25236625	78579054	QTL_ID=3918;Name=CIE-b*;Abbrev=CIEb;PUBMED_ID=17121599;trait_ID=423;trait=CIE-b*;FlankMarkers=SW310;PTO_name=meat color yellowness;Map_Type=Linkage;peak_cM=67.5;P-value=0.01
5	Reproduction_QTL	11496289	77598894	QTL_ID=24288;Name=Teat number;Abbrev=TNUM;PUBMED_ID=24456574;trait_ID=167;trait=Teat number;breed=large white,meishan;FlankMarkers;VTO_name=nipple quantity;CMO_name=teat number;Map_Type=Linkage;Model=Mendelian;Test_Base=Genome-wise;peak_cM=68.7;Significance=Significant;P-value=<0.05;F-Stat=10.32;Dominance_Effect=0.12;Additive_Effect=-0.63;gene_IDsrc=HGNC
5	Meat_and_Carcass_QTL	18084252	100641204	QTL_ID=21239;Name=Shoulder subcutaneous fat thickness;Abbrev=SHOUFATD;PUBMED_ID=22497573;trait_ID=321;trait=Shoulder subcutaneous fat thickness;breed=duroc,Erhualian;FlankMarkers;VTO_name=subcutaneous adipose thickness;Map_Type=Linkage;Model=Mendelian;Test_Base=Genome-wise;peak_cM=69.4;Significance=Significant;P-value=<0.01;F-Stat=10.92;Variance=1.40;Dominance_Effect=-0.04;Additive_Effect=-0.13
5	Meat_and_Carcass_QTL	19558279	63117217	QTL_ID=985;Name=Liver weight;Abbrev=LIVWT;PUBMED_ID=ISU0011;trait_ID=322;trait=Liver weight;FlankMarkers=SW2425,S0005;VTO_name=liver mass;CMO_name=liver weight;Map_Type=Linkage;peak_cM=72.7;Significance=Significant;F-Stat=8.6;Variance=5.2;Dominance_Effect=27.2;Additive_Effect=46.3
5	Reproduction_QTL	22412792	63117217	QTL_ID=10619;Name=uterine horn length;Abbrev=UHL;PUBMED_ID=10341088;trait_ID=164;trait=uterine horn length;breed=meishan,yorkshire;FlankMarkers=SW332,S0005;VTO_name=uterine horn length;CMO_name=uterine horn length;Map_Type=Linkage;Model=Mendelian;Test_Base=Comparison-wise;peak_cM=74.3;Significance=Significant;P-value=0.00750;F-Stat=5.13;Variance=7.4;Dominance_Effect=-31.54;Additive_Effect=87.20
5	Meat_and_Carcass_QTL	19558279	63117217	QTL_ID=986;Name=Shoulder external fat weight;Abbrev=EFATSHO;PUBMED_ID=ISU0011;trait_ID=318;trait=Shoulder external fat weight;FlankMarkers=SW2425,S0005;PTO_name=shoulder external fat weight;Map_Type=Linkage;peak_cM=74.4;Significance=Significant;F-Stat=6.4;Variance=3.7;Dominance_Effect=0.07;Additive_Effect=0.06
5	Exterior_QTL	34660429	86649149	QTL_ID=8859;Name=Ear weight;Abbrev=EARWT;PUBMED_ID=19392826;trait_ID=600;trait=Ear weight;breed=duroc,Erhualian;FlankMarkers=SWR453,SW1987;VTO_name=outer ear size trait;Map_Type=Linkage;Model=Mendelian;Test_Base=Genome-wise;peak_cM=75.2;Significance=Significant;P-value=<0.01;F-Stat=191.00;Variance=13.46;Dominance_Effect=4.76;Additive_Effect=43.89
5	Exterior_QTL	34660429	86649149	QTL_ID=8860;Name=Ear area;Abbrev=EAREA;PUBMED_ID=19392826;trait_ID=599;trait=Ear area;breed=duroc,Erhualian;FlankMarkers=SWR453,SW1987;VTO_name=outer ear area;Map_Type=Linkage;Model=Mendelian;Test_Base=Genome-wise;peak_cM=75.2;Significance=Significant;P-value=<0.01;F-Stat=195.77;Variance=17.14;Dominance_Effect=2.38;Additive_Effect=27.59
5	Exterior_QTL	34660429	86649149	QTL_ID=8858;Name=Ear weight;Abbrev=EARWT;PUBMED_ID=19392826;trait_ID=600;trait=Ear weight;breed=duroc,Erhualian;FlankMarkers=SWR453,SW1987;VTO_name=outer ear size trait;Map_Type=Linkage;Model=Mendelian;Test_Base=Genome-wise;peak_cM=76.3;Significance=Significant;P-value=<0.01;F-Stat=177.49;Variance=12.73;Dominance_Effect=3.92;Additive_Effect=43.17
5	Meat_and_Carcass_QTL	19558279	63117217	QTL_ID=9573;Name=Linoleic acid content;Abbrev=FA-C18:2;PUBMED_ID=19648499;trait_ID=93;trait=Linoleic acid content;breed=duroc,meishan;FlankMarkers=SW70,S0005;PTO_name=meat fatty acid cis-9,cis-12-C18:2 content;Map_Type=Linkage;Model=Epistatic;Test_Base=Comparison-wise;peak_cM=76.3;Significance=Significant;P-value=0.000011;Likelihood_Ratio=22.9;Dominance_Effect=0.35;Additive_Effect=-0.39
5	Exterior_QTL	35377762	68893234	QTL_ID=8718;Name=Hind leg conformation;Abbrev=HLEGC;PUBMED_ID=19151150;trait_ID=128;trait=Hind leg conformation;breed=duroc,Erhualian;FlankMarkers;VTO_name=hindlimb conformation trait;Map_Type=Linkage;Model=Mendelian;Test_Base=Chromosome-wise;peak_cM=78.8;Significance=Significant;P-value=<0.05;F-Stat=8.32;Variance=0.91;Dominance_Effect=0.04;Additive_Effect=-0.08
5	Meat_and_Carcass_QTL	35377762	56295399	QTL_ID=2986;Name=Muscle moisture percentage;Abbrev=MMP;PUBMED_ID=16441291;trait_ID=52;trait=Muscle moisture percentage;FlankMarkers=SW1904,SW2003;VTO_name=muscle water amount;PTO_name=meat water content;Map_Type=Linkage;peak_cM=79;Significance=Significant;P-value=0.00015;F-Stat=14.735
5	Reproduction_QTL	33251630	69110631	QTL_ID=18378;Name=uterine horn weight;Abbrev=UHW;PUBMED_ID=21948608;trait_ID=163;trait=uterine horn weight;breed=large white,meishan;FlankMarkers;VTO_name=uterine horn mass;CMO_name=uterine horn weight;Map_Type=Linkage;Model=Mendelian;Test_Base=Genome-wise;peak_cM=79.3;Significance=Significant;P-value=<0.05;F-Stat=10.5;Variance=2.7;Dominance_Effect=0.07;Additive_Effect=0.05
5	Reproduction_QTL	33251630	69110631	QTL_ID=18380;Name=Reproductive tract weight;Abbrev=REPTWT;PUBMED_ID=21948608;trait_ID=754;trait=Reproductive tract weight;breed=large white,meishan;FlankMarkers;VTO_name=female reproductive system morphology trait;Map_Type=Linkage;Model=Mendelian;Test_Base=Chromosome-wise;peak_cM=79.3;Significance=Significant;P-value=<0.05;F-Stat=6.7;Variance=2.8;Dominance_Effect=0.20;Additive_Effect=0.16
5	Meat_and_Carcass_Association	7985523	63117217	QTL_ID=12083;Name=Meat color-b;Abbrev=MCOLOR-b;PUBMED_ID=17697135;trait_ID=25;trait=Meat color-b;breed=duroc,large white,Landrace;FlankMarkers=SW1482,S0005;PTO_name=meat color yellowness;Map_Type=Linkage;Model=Mendelian;Test_Base=Comparison-wise;peak_cM=79.9;Significance=Significant;P-value=0.004;gene_ID=100513206;gene_IDsrc=NCBIgene
5	Meat_and_Carcass_Association	7985523	63117217	QTL_ID=12084;Name=Meat color-L;Abbrev=MCOLOR-L;PUBMED_ID=17697135;trait_ID=26;trait=Meat color-L;breed=duroc,large white,Landrace;FlankMarkers=SW1482,S0005;PTO_name=meat color reflectivity;Map_Type=Linkage;Model=Mendelian;Test_Base=Comparison-wise;peak_cM=79.9;Significance=Significant;P-value=0.0004;gene_ID=100513206;gene_IDsrc=NCBIgene
5	Meat_and_Carcass_Association	7985523	63117217	QTL_ID=12085;Name=pH 24 hr post-mortem (loin);Abbrev=pH;PUBMED_ID=17697135;trait_ID=30;trait=pH 24 hr post-mortem (loin);breed=duroc,large white,Landrace;FlankMarkers=SW1482,S0005;PTO_name=meat pH;Map_Type=Linkage;Model=Mendelian;Test_Base=Comparison-wise;peak_cM=79.9;Significance=Significant;P-value=0.04;gene_ID=100513206;gene_IDsrc=NCBIgene
5	Meat_and_Carcass_Association	7985523	63117217	QTL_ID=12086;Name=Shear force;Abbrev=SHEAR;PUBMED_ID=17697135;trait_ID=42;trait=Shear force;breed=duroc,large white,Landrace;FlankMarkers=SW1482,S0005;PTO_name=meat tenderness;Map_Type=Linkage;Model=Mendelian;Test_Base=Comparison-wise;peak_cM=79.9;Significance=Significant;P-value=0.01;gene_ID=100513206;gene_IDsrc=NCBIgene
5	Meat_and_Carcass_QTL	35377762	63117217	QTL_ID=3235;Name=Backfat at first rib;Abbrev=1RIBBFT;PUBMED_ID=17965326;trait_ID=171;trait=Backfat at first rib;FlankMarkers=S0005,SW2;VTO_name=subcutaneous adipose thickness;CMO_name=back fat thickness, 1st rib;Map_Type=Linkage;peak_cM=80.3;Significance=Significant;LOD-score=4.0;F-Stat=6.28;Dominance_Effect=1.16;Additive_Effect=0.64
5	Meat_and_Carcass_QTL	19558279	63117217	QTL_ID=202;Name=Average backfat thickness;Abbrev=BFT;PUBMED_ID=11403749;trait_ID=2;trait=Average backfat thickness;FlankMarkers=SW2425,SW1134,S0005;VTO_name=subcutaneous adipose thickness;CMO_name=back fat thickness;Map_Type=Linkage;Test_Base=-;peak_cM=80.8;Significance=-;F-Stat=15.10
5	Meat_and_Carcass_QTL	19558279	63117217	QTL_ID=203;Name=Average backfat thickness;Abbrev=BFT;PUBMED_ID=11403749;trait_ID=2;trait=Average backfat thickness;FlankMarkers=SW2425,SW1134,S0005;VTO_name=subcutaneous adipose thickness;CMO_name=back fat thickness;Map_Type=Linkage;Test_Base=-;peak_cM=80.8;Significance=-;F-Stat=13.40
5	Meat_and_Carcass_QTL	19558279	63117217	QTL_ID=204;Name=Average backfat thickness;Abbrev=BFT;PUBMED_ID=11403749;trait_ID=2;trait=Average backfat thickness;FlankMarkers=SW2425,SW1134,S0005;VTO_name=subcutaneous adipose thickness;CMO_name=back fat thickness;Map_Type=Linkage;Test_Base=-;peak_cM=80.8;Significance=-;F-Stat=23.20
5	Meat_and_Carcass_QTL	35377762	56295399	QTL_ID=2987;Name=Taste intensity;Abbrev=ITASTE;PUBMED_ID=16441291;trait_ID=175;trait=Taste intensity;FlankMarkers=SW1904,SW2003;PTO_name=meat flavor intensity;Map_Type=Linkage;peak_cM=81;Significance=Significant;P-value=0.00039;F-Stat=12.804;Additive_Effect=0.11
5	Meat_and_Carcass_QTL	39602968	95972671	QTL_ID=5244;Name=backfat at mid-back;Abbrev=BFM;PUBMED_ID=18651874;trait_ID=11;trait=backfat at mid-back;breed=large white,meishan;FlankMarkers;VTO_name=subcutaneous adipose thickness;CMO_name=back fat thickness, midpoint;Map_Type=Linkage;Model=Mendelian;Test_Base=Genome-wise;peak_cM=81.5;Significance=Significant;P-value=<0.01;F-Stat=8.46;Variance=2.51
5	Meat_and_Carcass_QTL	25236625	78579054	QTL_ID=3920;Name=CIE-b*;Abbrev=CIEb;PUBMED_ID=17121599;trait_ID=423;trait=CIE-b*;FlankMarkers=SW310;PTO_name=meat color yellowness;Map_Type=Linkage;peak_cM=81.5;P-value=0.013
5	Health_QTL	19558279	82096612	QTL_ID=15049;Name=White blood cell counts;Abbrev=WBC;PUBMED_ID=22035003;trait_ID=99;trait=White blood cell counts;breed=Landrace,Korean native pig;FlankMarkers=SW2425,SW963;VTO_name=leukocyte quantity;CMO_name=total white blood cell count;Map_Type=Linkage;Model=Mendelian;Test_Base=Genome-wise;peak_cM=82.4;Significance=Suggestive;LOD-score=2.6;F-Stat=6.0;Variance=1.6;Dominance_Effect=0.344;Additiv…
5	Meat_and_Carcass_QTL	11303026	91671608	QTL_ID=5209;Name=backfat at mid-back;Abbrev=BFM;PUBMED_ID=18651874;trait_ID=11;trait=backfat at mid-back;breed=large white,meishan;FlankMarkers;VTO_name=subcutaneous adipose thickness;CMO_name=back fat thickness, midpoint;Map_Type=Linkage;Model=Mendelian;Test_Base=Genome-wise;peak_cM=82.5;Significance=Significant;P-value=<0.05;F-Stat=7.55;Variance=5.45;Dominance_Effect=-0.16;Additive_Effect=-1.04
5	Meat_and_Carcass_QTL	35377762	63117217	QTL_ID=12753;Name=Shoulder external fat weight;Abbrev=EFATSHO;PUBMED_ID=20667088;trait_ID=318;trait=Shoulder external fat weight;breed=meishan,Wild boar;FlankMarkers=SW2,S0005;PTO_name=shoulder external fat weight;Map_Type=Linkage;Model=Mendelian;Test_Base=Genome-wise;peak_cM=85.7;Significance=Significant;P-value=<0.05;F-Stat=10.1;Variance=5.3;Dominance_Effect=0.05;Additive_Effect=0.10
5	Meat_and_Carcass_QTL	3688083	91051340	QTL_ID=38088;Name=CIE-L*;Abbrev=CIEL;PUBMED_ID=25888076;trait_ID=424;trait=CIE-L*;breed=Landrace,Korean native pig;FlankMarkers=SW413,SW1383;PTO_name=meat color reflectivity;Map_Type=Linkage;Model=Mendelian;Test_Base=Chromosome-wise;peak_cM=87.1;Significance=Significant;P-value=<0.05;F-Stat=5.7;Variance=1.2;Additive_Effect=1.153
5	Meat_and_Carcass_QTL	25236625	78579054	QTL_ID=3919;Name=CIE-b*;Abbrev=CIEb;PUBMED_ID=17121599;trait_ID=423;trait=CIE-b*;FlankMarkers=SW310;PTO_name=meat color yellowness;Map_Type=Linkage;peak_cM=93.1;P-value=0.025
5	Meat_and_Carcass_QTL	7985523	109562487	QTL_ID=38086;Name=Marbling;Abbrev=MARB;PUBMED_ID=25888076;trait_ID=17;trait=Marbling;breed=Landrace,Korean native pig;FlankMarkers=SW1482,SW967;VTO_name=intramuscular adipose amount;PTO_name=intramuscular fat content;Map_Type=Linkage;Model=Mendelian;Test_Base=Chromosome-wise;peak_cM=95.2;Significance=Significant;P-value=<0.05;F-Stat=6;Variance=1.4;Dominance_Effect=-0.178;Additive_Effect=-0.090
5	Meat_and_Carcass_QTL	34883290	90130141	QTL_ID=3990;Name=pH 24 hr post-mortem (loin);Abbrev=pH;PUBMED_ID=17121599;trait_ID=30;trait=pH 24 hr post-mortem (loin);FlankMarkers=SW152;PTO_name=meat pH;Map_Type=Linkage;peak_cM=103.3;Significance=Suggestive;P-value=0.50
5	Meat_and_Carcass_QTL	33251630	94763337	QTL_ID=101;Name=pH 24 hr post-mortem (loin);Abbrev=pH;PUBMED_ID=11471059;trait_ID=30;trait=pH 24 hr post-mortem (loin);FlankMarkers=SW1633,SW904,SW1954;PTO_name=meat pH;Map_Type=Linkage;peak_cM=109.4;Significance=Suggestive;F-Stat=6.20;Variance=3.38;Dominance_Effect=0.17;Additive_Effect=0.01
5	Meat_and_Carcass_QTL	3688083	99658388	QTL_ID=5203;Name=backfat above muscle dorsi;Abbrev=SCF;PUBMED_ID=18651874;trait_ID=3;trait=backfat above muscle dorsi;breed=large white,meishan;FlankMarkers;VTO_name=subcutaneous adipose thickness;CMO_name=back fat thickness;Map_Type=Linkage;Model=Mendelian;Test_Base=Chromosome-wise;peak_cM=116.5;Significance=Significant;P-value=<0.05;F-Stat=5.01;Variance=2.52;Dominance_Effect=-1.21;Additive_Effe…
5	Meat_and_Carcass_QTL	3688083	97477986	QTL_ID=5238;Name=backfat above muscle dorsi;Abbrev=SCF;PUBMED_ID=18651874;trait_ID=3;trait=backfat above muscle dorsi;breed=large white,meishan;FlankMarkers;VTO_name=subcutaneous adipose thickness;CMO_name=back fat thickness;Map_Type=Linkage;Model=Mendelian;Test_Base=Chromosome-wise;peak_cM=117.5;Significance=Significant;P-value=<0.05;F-Stat=4.28;Variance=1.27
5	Meat_and_Carcass_QTL	3688083	106691183	QTL_ID=5219;Name=Shoulder subcutaneous fat thickness;Abbrev=SHOUFATD;PUBMED_ID=18651874;trait_ID=321;trait=Shoulder subcutaneous fat thickness;breed=large white,meishan;FlankMarkers;VTO_name=subcutaneous adipose thickness;Map_Type=Linkage;Model=Mendelian;Test_Base=Chromosome-wise;peak_cM=141.7;Significance=Significant;P-value=<0.05;F-Stat=4.74;Variance=3.32;Dominance_Effect=-1.74;Additive_Effect=…
5	Meat_and_Carcass_QTL	6801841	106691183	QTL_ID=5210;Name=backfat at mid-back;Abbrev=BFM;PUBMED_ID=18651874;trait_ID=11;trait=backfat at mid-back;breed=large white,meishan;FlankMarkers;VTO_name=subcutaneous adipose thickness;CMO_name=back fat thickness, midpoint;Map_Type=Linkage;Model=Mendelian;Test_Base=Chromosome-wise;peak_cM=144.8;Significance=Significant;P-value=<0.05;F-Stat=5.85;Variance=4.04;Dominance_Effect=-0.80;Additive_Effect=…
6	Production_QTL	74531339	117131464	QTL_ID=4131;Name=average daily gain;Abbrev=ADG;PUBMED_ID=12968689;trait_ID=144;trait=average daily gain;FlankMarkers=SW316,S0003;VTO_name=postnatal growth trait;CMO_name=average daily body weight gain;Map_Type=Linkage;Significance=Significant;P-value=<0.01
6	Production_QTL	74531339	117131464	QTL_ID=4132;Name=average daily gain;Abbrev=ADG;PUBMED_ID=12968689;trait_ID=144;trait=average daily gain;FlankMarkers=SW316,S0003;VTO_name=postnatal growth trait;CMO_name=average daily body weight gain;Map_Type=Linkage;Significance=Significant;P-value=<0.05
6	Meat_and_Carcass_QTL	74531339	117131464	QTL_ID=4133;Name=Carcass length;Abbrev=CRCL;PUBMED_ID=12968689;trait_ID=75;trait=Carcass length;FlankMarkers=SW316,S0003;PTO_name=dressed carcass length;CMO_name=carcass length;Map_Type=Linkage;Significance=Significant;P-value=<0.05
6	Meat_and_Carcass_QTL	74531339	117131464	QTL_ID=4134;Name=Lean meat percentage;Abbrev=LEANP;PUBMED_ID=12968689;trait_ID=84;trait=Lean meat percentage;FlankMarkers=SW316,S0003;PTO_name=dressed carcass muscle percentage;Map_Type=Linkage;Significance=Significant;P-value=<0.05
6	Meat_and_Carcass_QTL	74531339	117131464	QTL_ID=4135;Name=PH for Longissmus dorsi;Abbrev=pH;PUBMED_ID=12968689;trait_ID=313;trait=PH for Longissmus dorsi;FlankMarkers=SW316,S0003;VTO_name=muscle pH;PTO_name=meat pH;Map_Type=Linkage;Significance=Significant;P-value=<0.05
6	Meat_and_Carcass_QTL	74531339	117131464	QTL_ID=4136;Name=PH for Longissmus dorsi;Abbrev=pH;PUBMED_ID=12968689;trait_ID=313;trait=PH for Longissmus dorsi;FlankMarkers=SW316,S0003;VTO_name=muscle pH;PTO_name=meat pH;Map_Type=Linkage;Significance=Significant;P-value=<0.01
6	Meat_and_Carcass_QTL	74531339	117131464	QTL_ID=4137;Name=pH for Semimembranosus;Abbrev=pH;PUBMED_ID=12968689;trait_ID=403;trait=pH for Semimembranosus;FlankMarkers=SW316,S0003;VTO_name=muscle pH;PTO_name=meat pH;Map_Type=Linkage;Significance=Significant;P-value=<0.05
6	Meat_and_Carcass_QTL	74531339	117131464	QTL_ID=4138;Name=pH for Semimembranosus;Abbrev=pH;PUBMED_ID=12968689;trait_ID=403;trait=pH for Semimembranosus;FlankMarkers=SW316,S0003;VTO_name=muscle pH;PTO_name=meat pH;Map_Type=Linkage;Significance=Significant;P-value=<0.05
6	Meat_and_Carcass_QTL	74531339	117131464	QTL_ID=4139;Name=PH for Longissmus dorsi;Abbrev=pH;PUBMED_ID=12968689;trait_ID=313;trait=PH for Longissmus dorsi;FlankMarkers=SW316,S0003;VTO_name=muscle pH;PTO_name=meat pH;Map_Type=Linkage;Significance=Significant;P-value=<0.05
6	Meat_and_Carcass_QTL	74531339	117131464	QTL_ID=4140;Name=Conductivity 45 minutes post-mortem;Abbrev=COND;PUBMED_ID=12968689;trait_ID=32;trait=Conductivity 45 minutes post-mortem;FlankMarkers=SW316,S0003;VTO_name=skeletal muscle conductivity trait;PTO_name=meat conductivity;Map_Type=Linkage;Significance=Significant;P-value=<0.05
6	Meat_and_Carcass_QTL	74531339	117131464	QTL_ID=4141;Name=Conductivity 24 hours postmortem (loin);Abbrev=cond;PUBMED_ID=12968689;trait_ID=411;trait=Conductivity 24 hours postmortem (loin);FlankMarkers=SW316,S0003;VTO_name=skeletal muscle conductivity trait;PTO_name=meat conductivity;Map_Type=Linkage;Significance=Significant;P-value=<0.05
6	Meat_and_Carcass_QTL	74531339	117131464	QTL_ID=4193;Name=Conductivity 24 hours postmortem (loin);Abbrev=cond;PUBMED_ID=12807782;trait_ID=411;trait=Conductivity 24 hours postmortem (loin);FlankMarkers=SW316,S0003;VTO_name=skeletal muscle conductivity trait;PTO_name=meat conductivity;Map_Type=Linkage;Significance=Significant;P-value=<0.01
6	Meat_and_Carcass_QTL	74531339	117131464	QTL_ID=4194;Name=Conductivity 45 minutes post-mortem;Abbrev=COND;PUBMED_ID=12807782;trait_ID=32;trait=Conductivity 45 minutes post-mortem;FlankMarkers=SW316,S0003;VTO_name=skeletal muscle conductivity trait;PTO_name=meat conductivity;Map_Type=Linkage;Significance=Significant;P-value=<0.05
6	Production_QTL	74531339	117131464	QTL_ID=3674;Name=average daily gain;Abbrev=ADG;PUBMED_ID=12807782;trait_ID=144;trait=average daily gain;FlankMarkers=Sw316,S0003;VTO_name=postnatal growth trait;CMO_name=average daily body weight gain;Map_Type=Linkage;Significance=Significant;P-value=.05
6	Meat_and_Carcass_QTL	74531339	117131464	QTL_ID=3675;Name=backfat at last rib;Abbrev=LRIBF;PUBMED_ID=12807782;trait_ID=382;trait=backfat at last rib;FlankMarkers=Sw316,S0003;VTO_name=subcutaneous adipose thickness;CMO_name=back fat thickness, last rib;Map_Type=Linkage;Significance=Significant;P-value=.05
6	Meat_and_Carcass_QTL	74531339	117131464	QTL_ID=3696;Name=Carcass weight (hot);Abbrev=HCWT;PUBMED_ID=12807782;trait_ID=77;trait=Carcass weight (hot);FlankMarkers=Sw316,S0003;PTO_name=dressed carcass weight;CMO_name=carcass weight;Map_Type=Linkage;Significance=Significant;P-value=.05
6	Meat_and_Carcass_QTL	74531339	117131464	QTL_ID=3697;Name=Carcass length;Abbrev=CRCL;PUBMED_ID=12807782;trait_ID=75;trait=Carcass length;FlankMarkers=Sw316,S0003;PTO_name=dressed carcass length;CMO_name=carcass length;Map_Type=Linkage;Significance=Significant;P-value=.01
6	Meat_and_Carcass_QTL	74531339	117131464	QTL_ID=3698;Name=PH for Longissmus dorsi;Abbrev=pH;PUBMED_ID=12807782;trait_ID=313;trait=PH for Longissmus dorsi;FlankMarkers=Sw316,S0003;VTO_name=muscle pH;PTO_name=meat pH;Map_Type=Linkage;Significance=Significant;P-value=.01
6	Meat_and_Carcass_QTL	74531339	117131464	QTL_ID=3699;Name=pH for Semimembranosus;Abbrev=pH;PUBMED_ID=12807782;trait_ID=403;trait=pH for Semimembranosus;FlankMarkers=Sw316,S0003;VTO_name=muscle pH;PTO_name=meat pH;Map_Type=Linkage;Significance=Significant;P-value=.01
6	Meat_and_Carcass_QTL	37262531	85846150	QTL_ID=3845;Name=PH for Longissmus dorsi;Abbrev=pH;PUBMED_ID=15473302;trait_ID=313;trait=PH for Longissmus dorsi;FlankMarkers=SW133,SW1473;VTO_name=muscle pH;PTO_name=meat pH;Map_Type=Linkage;Significance=Suggestive;F-Stat=5.58;Dominance_Effect=0.42;Additive_Effect=-0.01
6	Meat_and_Carcass_QTL	37262531	85846150	QTL_ID=3850;Name=Water holding capacity;Abbrev=WHC;PUBMED_ID=15473302;trait_ID=44;trait=Water holding capacity;FlankMarkers=SW133,SW1473;PTO_name=meat water holding capacity;Map_Type=Linkage;Significance=Significant;P-value=<0.05;F-Stat=5.38;Variance=14.09;Dominance_Effect=3.68;Additive_Effect=-1.90
6	Meat_and_Carcass_QTL	78052071	129740986	QTL_ID=3950;Name=Ham fat thickness;Abbrev=HFT;PUBMED_ID=17121599;trait_ID=427;trait=Ham fat thickness;FlankMarkers=S0228,SW824;PTO_name=ham fat thickness;Map_Type=Linkage;Significance=Suggestive;P-value=0.52
6	Health_QTL	34464154	129740986	QTL_ID=6347;Name=Alkaline phosphatase activity;Abbrev=ALPA;PUBMED_ID=19016680;trait_ID=522;trait=Alkaline phosphatase activity;breed=meishan,pietrain;FlankMarkers=SW492,SW824;CMO_name=serum alkaline phosphatase activity level;Map_Type=Linkage;Model=Mendelian;Test_Base=Chromosome-wise;Significance=Significant;P-value=<0.05;F-Stat=6.72;Variance=11.21;Dominance_Effect=-72.49;Additive_Effect=52.50
6	Exterior_QTL	34464154	129740986	QTL_ID=5911;Name=Time spent feeding;Abbrev=FEEDT;PUBMED_ID=19291137;trait_ID=502;trait=Time spent feeding;breed=meishan,pietrain;FlankMarkers=SW492,SW824;VTO_name=eating behavior trait;Map_Type=Linkage;Model=Mendelian;Test_Base=Chromosome-wise;Significance=Significant;P-value=<0.05;F-Stat=5.69;Variance=12.3;Dominance_Effect=-169.2;Additive_Effect=278.8
6	Exterior_QTL	94382869	146365886	QTL_ID=21724;Name=Ear erectness;Abbrev=EARER;PUBMED_ID=15481537;trait_ID=136;trait=Ear erectness;FlankMarkers=SW1881,SW322;VTO_name=outer ear prominence;Map_Type=Linkage;Model=-;Test_Base=Genome-wise;Significance=Significant;F-Stat=3.57
6	Meat_and_Carcass_QTL	94382869	146365886	QTL_ID=18630;Name=Fat area percentage in carcass;Abbrev=FAPC;PUBMED_ID=22435620;trait_ID=761;trait=Fat area percentage in carcass;breed=duroc;FlankMarkers=SW1881,SW322;PTO_name=dressed carcass fat content;Map_Type=Linkage;Model=Mendelian;Test_Base=Genome-wise;Significance=Significant;LOD-score=3.89
6	Meat_and_Carcass_QTL	94382869	146365886	QTL_ID=18635;Name=Fat area percentage in carcass;Abbrev=FAPC;PUBMED_ID=22435620;trait_ID=761;trait=Fat area percentage in carcass;breed=duroc;FlankMarkers=SW1881,SW322;PTO_name=dressed carcass fat content;Map_Type=Linkage;Model=Mendelian;Test_Base=Genome-wise;Significance=Significant;LOD-score=3.76
6	Meat_and_Carcass_QTL	94382869	146365886	QTL_ID=18637;Name=Fat area percentage in carcass;Abbrev=FAPC;PUBMED_ID=22435620;trait_ID=761;trait=Fat area percentage in carcass;breed=duroc;FlankMarkers=SW1881,SW322;PTO_name=dressed carcass fat content;Map_Type=Linkage;Model=Mendelian;Test_Base=Genome-wise;Significance=Significant;LOD-score=3.46
6	Meat_and_Carcass_QTL	94382869	146365886	QTL_ID=18642;Name=Fat area percentage in carcass;Abbrev=FAPC;PUBMED_ID=22435620;trait_ID=761;trait=Fat area percentage in carcass;breed=duroc;FlankMarkers=SW1881,SW322;PTO_name=dressed carcass fat content;Map_Type=Linkage;Model=Mendelian;Test_Base=Genome-wise;Significance=Suggestive;LOD-score=2.25
6	Health_QTL	94382869	146365886	QTL_ID=18643;Name=Leptin level;Abbrev=LEPT;PUBMED_ID=22435620;trait_ID=762;trait=Leptin level;breed=duroc;FlankMarkers=SW1881,SW322;VTO_name=blood leptin amount;CMO_name=blood leptin level;Map_Type=Linkage;Model=Mendelian;Test_Base=Genome-wise;Significance=Significant;LOD-score=2.87
6	Reproduction_QTL	103322887	104186476	QTL_ID=18119;Name=Number of stillborn;Abbrev=NSB;PUBMED_ID=22221021;trait_ID=287;trait=Number of stillborn;breed=large white,Landrace;FlankMarkers=rs81232669,rs81288933;VTO_name=stillborn birth quantity;CMO_name=stillborn offspring number;Map_Type=Genome;Model=Mendelian;Significance=Significant;P-value=<0.001
6	Health_QTL	34464154	129740986	QTL_ID=6376;Name=Calcium level;Abbrev=BCAL;PUBMED_ID=19016680;trait_ID=526;trait=Calcium level;breed=meishan,pietrain;FlankMarkers=SW492,SW824;VTO_name=blood calcium amount;CMO_name=blood calcium level;Map_Type=Linkage;Model=Mendelian;Test_Base=Chromosome-wise;Significance=Significant;P-value=<0.05;F-Stat=6.1;Variance=10.47;Dominance_Effect=0.03;Additive_Effect=0.04
6	Meat_and_Carcass_QTL	94382869	146365886	QTL_ID=2870;Name=Shoulder meat weight;Abbrev=SMWT;PUBMED_ID=16978171;trait_ID=316;trait=Shoulder meat weight;FlankMarkers=MP35;VTO_name=forelimb muscle mass;PTO_name=shoulder muscle weight;Map_Type=Linkage;F-Stat=7.47;Variance=4.1;Dominance_Effect=-0.21;Additive_Effect=0.08
6	Health_QTL	66465212	117131464	QTL_ID=9610;Name=Hemolytic complement activity (classical pathway);Abbrev=CH50;PUBMED_ID=19490209;trait_ID=613;trait=Hemolytic complement activity (classical pathway);breed=duroc;FlankMarkers=S0059,S0003;VTO_name=complement classical pathway physiology trait;Map_Type=Linkage;Model=Mendelian;Test_Base=Genome-wise;Significance=Significant;P-value=<0.05;F-Stat=4.4;Variance=3.6
6	Health_Association	9957192	129740986	QTL_ID=11562;Name=Salmonella count in spleen;Abbrev=SECTSPL;PUBMED_ID=19496771;trait_ID=98;trait=Salmonella count in spleen;breed=large white;FlankMarkers=SW824;VTO_name=response to bacterial infection trait;Map_Type=Linkage;Model=Mendelian;Significance=Significant;P-value=0.045
6	Production_QTL	44290269	146365886	QTL_ID=29696;Name=Body weight (20 weeks);Abbrev=Wt;PUBMED_ID=24797173;trait_ID=803;trait=Body weight (20 weeks);breed=Landrace,Korean native pig;FlankMarkers=SW1376,SW322;VTO_name=body mass;CMO_name=body weight;Map_Type=Linkage;Model=Mendelian;Test_Base=Genome-wise;Significance=Significant;P-value=<0.01;F-Stat=14.9;Variance=2.8;Dominance_Effect=-1.35;Additive_Effect=-1.93
6	Meat_and_Carcass_QTL	44290269	146365886	QTL_ID=29697;Name=Carcass weight (hot);Abbrev=HCWT;PUBMED_ID=24797173;trait_ID=77;trait=Carcass weight (hot);breed=Landrace,Korean native pig;FlankMarkers=SW1376,SW322;PTO_name=dressed carcass weight;CMO_name=carcass weight;Map_Type=Linkage;Model=Mendelian;Test_Base=Genome-wise;Significance=Significant;P-value=<0.01;F-Stat=21.4;Variance=2.1;Additive_Effect=-2.46
6	Exterior_QTL	103034132	103881022	QTL_ID=64695;Name=Thoracic vertebra number;Abbrev=TVNUM;PUBMED_ID=26518887;trait_ID=294;trait=Thoracic vertebra number;breed=duroc,yorkshire,Landrace;FlankMarkers=rs81390725,rs80890998;VTO_name=thoracic vertebra quantity;CMO_name=thoracic vertebrae number;Map_Type=Genome;Model=Mendelian;Test_Base=-;Significance=Suggestive;Variance=0.59
6	Meat_and_Carcass_QTL	2352681	129740986	QTL_ID=3924;Name=CIE-a*;Abbrev=CIEa;PUBMED_ID=17121599;trait_ID=422;trait=CIE-a*;FlankMarkers=S0035,SW824;PTO_name=meat color redness;Map_Type=Linkage;peak_cM=8.3;Significance=Significant;P-value=0.039
6	Production_QTL	9242013	138477175	QTL_ID=5201;Name=Body weight (end of test);Abbrev=BW;PUBMED_ID=18651874;trait_ID=474;trait=Body weight (end of test);breed=large white,meishan;FlankMarkers;VTO_name=body mass;CMO_name=body weight;Map_Type=Linkage;Model=Mendelian;Test_Base=Chromosome-wise;peak_cM=26.4;Significance=Significant;P-value=<0.05;F-Stat=6.11;Variance=3.12;Dominance_Effect=-6.53;Additive_Effect=3.85
6	Reproduction_QTL	2352681	72944202	QTL_ID=24289;Name=Teat number;Abbrev=TNUM;PUBMED_ID=24456574;trait_ID=167;trait=Teat number;breed=large white,meishan;FlankMarkers=S0035;VTO_name=nipple quantity;CMO_name=teat number;Map_Type=Linkage;Model=Mendelian;Test_Base=Chromosome-wise;peak_cM=26.5;Significance=Significant;P-value=<0.05;F-Stat=5.19;Dominance_Effect=-0.33;Additive_Effect=-0.75;gene_IDsrc=HGNC
6	Meat_and_Carcass_QTL	2352681	129740986	QTL_ID=3921;Name=CIE-a*;Abbrev=CIEa;PUBMED_ID=17121599;trait_ID=422;trait=CIE-a*;FlankMarkers=S0035,SW824;PTO_name=meat color redness;Map_Type=Linkage;peak_cM=26.9;Significance=Significant;P-value=0.033
6	Health_QTL	9303695	83952943	QTL_ID=37574;Name=Actinobacillus pleuropneumoniae susceptibility;Abbrev=APSUS;PUBMED_ID=24445419;trait_ID=817;trait=Actinobacillus pleuropneumoniae susceptibility;breed=german landrace,Hampshire;FlankMarkers;CMO_name=disease process measurement;Map_Type=Linkage;Model=Mendelian;Test_Base=Chromosome-wise;peak_cM=28;Significance=Significant;P-value=<0.05;F-Stat=6.49;Variance=13.62;Dominance_Effect=9…
6	Health_QTL	9132652	83952943	QTL_ID=37566;Name=Actinobacillus pleuropneumoniae susceptibility;Abbrev=APSUS;PUBMED_ID=24445419;trait_ID=817;trait=Actinobacillus pleuropneumoniae susceptibility;breed=german landrace,Hampshire;FlankMarkers;CMO_name=disease process measurement;Map_Type=Linkage;Model=Mendelian;Test_Base=Chromosome-wise;peak_cM=30;Significance=Significant;P-value=<0.05;F-Stat=7.23;Variance=12.48;Dominance_Effect=3…
6	Meat_and_Carcass_QTL	2352681	129740986	QTL_ID=3923;Name=CIE-a*;Abbrev=CIEa;PUBMED_ID=17121599;trait_ID=422;trait=CIE-a*;FlankMarkers=S0035,SW824;PTO_name=meat color redness;Map_Type=Linkage;peak_cM=45.4;Significance=Significant;P-value=<0.001
6	Meat_and_Carcass_QTL	17750243	146365886	QTL_ID=38090;Name=Loin fat percentage;Abbrev=LOINFP;PUBMED_ID=25888076;trait_ID=780;trait=Loin fat percentage;breed=Landrace,Korean native pig;FlankMarkers=SW1841,SW322;PTO_name=loin fat percentage;Map_Type=Linkage;Model=Mendelian;Test_Base=Chromosome-wise;peak_cM=47.1;Significance=Significant;P-value=<0.05;F-Stat=11.3;Variance=1.2;Additive_Effect=0.070
6	Reproduction_QTL	19536155	157765593	QTL_ID=5226;Name=Teat number;Abbrev=TNUM;PUBMED_ID=18651874;trait_ID=167;trait=Teat number;breed=large white,meishan;FlankMarkers;VTO_name=nipple quantity;CMO_name=teat number;Map_Type=Linkage;Model=Mendelian;Test_Base=Chromosome-wise;peak_cM=47.1;Significance=Significant;P-value=<0.05;F-Stat=5.27;Variance=2.51;Dominance_Effect=0.14;Additive_Effect=0.33
6	Meat_and_Carcass_Association	44622343	44622383	QTL_ID=19387;Name=Carcass weight (hot);Abbrev=HCWT;PUBMED_ID=21107721;trait_ID=77;trait=Carcass weight (hot);breed=Landrace,Korean native pig;FlankMarkers=rs45431914;PTO_name=dressed carcass weight;CMO_name=carcass weight;Map_Type=Genome;Model=Mendelian;Test_Base=Comparison-wise;peak_cM=47.47;Significance=Significant;P-value=0.0029
6	Meat_and_Carcass_Association	44622343	44622383	QTL_ID=19451;Name=Hind leg weight;Abbrev=HLEGW;PUBMED_ID=21107721;trait_ID=767;trait=Hind leg weight;breed=Landrace,Korean native pig;FlankMarkers=rs45431914;VTO_name=hindlimb mass;Map_Type=Genome;Model=Mendelian;Test_Base=Experiment-wise;peak_cM=47.47;Significance=Significant;P-value=<0.05
6	Meat_and_Carcass_Association	44622343	44622383	QTL_ID=19452;Name=Belly weight;Abbrev=BELLYWT;PUBMED_ID=21107721;trait_ID=74;trait=Belly weight;breed=Landrace,Korean native pig;FlankMarkers=rs45431914;PTO_name=belly weight;Map_Type=Genome;Model=Mendelian;Test_Base=Comparison-wise;peak_cM=47.47;Significance=Significant;P-value=0.0022
6	Meat_and_Carcass_Association	44676699	44676739	QTL_ID=19388;Name=pH 24 hr post-mortem (loin);Abbrev=pH;PUBMED_ID=21107721;trait_ID=30;trait=pH 24 hr post-mortem (loin);breed=Landrace,Korean native pig;FlankMarkers=rs10720579;PTO_name=meat pH;Map_Type=Genome;Model=Mendelian;Test_Base=Comparison-wise;peak_cM=47.52;Significance=Significant;P-value=0.0023
6	Health_Association	45460866	45460906	QTL_ID=37836;Name=Mean platelet volume;Abbrev=MPVOL;PUBMED_ID=22548415;trait_ID=514;trait=Mean platelet volume;breed=large white,Landrace,Songliao Black;FlankMarkers=rs81266453;VTO_name=platelet size trait;CMO_name=mean platelet volume;Map_Type=Genome;Model=Mendelian;Test_Base=Chromosome-wise;peak_cM=48.36;Significance=Significant;P-value=<0.05
6	Health_Association	45508013	45508053	QTL_ID=37827;Name=Mean platelet volume;Abbrev=MPVOL;PUBMED_ID=22548415;trait_ID=514;trait=Mean platelet volume;breed=large white,Landrace,Songliao Black;FlankMarkers=rs81312601;VTO_name=platelet size trait;CMO_name=mean platelet volume;Map_Type=Genome;Model=Mendelian;Test_Base=Chromosome-wise;peak_cM=48.41;Significance=Significant;P-value=<0.05
6	Health_Association	45510347	45510387	QTL_ID=37834;Name=Mean platelet volume;Abbrev=MPVOL;PUBMED_ID=22548415;trait_ID=514;trait=Mean platelet volume;breed=large white,Landrace,Songliao Black;FlankMarkers=rs81322392;VTO_name=platelet size trait;CMO_name=mean platelet volume;Map_Type=Genome;Model=Mendelian;Test_Base=Chromosome-wise;peak_cM=48.41;Significance=Significant;P-value=<0.05;gene_ID=100513862;gene_IDsrc=NCBIgene
6	Health_Association	45510347	45510387	QTL_ID=27354;Name=Mean corpuscular hemoglobin concentration;Abbrev=MCHC;PUBMED_ID=24674592;trait_ID=643;trait=Mean corpuscular hemoglobin concentration;breed=Sutai;FlankMarkers=rs81322392;CMO_name=mean corpuscular hemoglobin concentration;Map_Type=Genome;Model=Mendelian;Test_Base=Comparison-wise;peak_cM=48.41;Significance=Significant;P-value=1.14E-05
6	Health_Association	45508013	45508053	QTL_ID=27364;Name=Mean corpuscular hemoglobin concentration;Abbrev=MCHC;PUBMED_ID=24674592;trait_ID=643;trait=Mean corpuscular hemoglobin concentration;breed=Sutai;FlankMarkers=rs81312601;CMO_name=mean corpuscular hemoglobin concentration;Map_Type=Genome;Model=Mendelian;Test_Base=Comparison-wise;peak_cM=48.41;Significance=Significant;P-value=1.36E-05
6	Health_Association	45537511	45537551	QTL_ID=27355;Name=Mean corpuscular hemoglobin concentration;Abbrev=MCHC;PUBMED_ID=24674592;trait_ID=643;trait=Mean corpuscular hemoglobin concentration;breed=Sutai;FlankMarkers=rs318991824;CMO_name=mean corpuscular hemoglobin concentration;Map_Type=Genome;Model=Mendelian;Test_Base=Comparison-wise;peak_cM=48.44;Significance=Significant;P-value=1.14E-05
6	Health_Association	45580280	45580320	QTL_ID=27356;Name=Mean corpuscular hemoglobin concentration;Abbrev=MCHC;PUBMED_ID=24674592;trait_ID=643;trait=Mean corpuscular hemoglobin concentration;breed=Sutai;FlankMarkers=rs81344816;CMO_name=mean corpuscular hemoglobin concentration;Map_Type=Genome;Model=Mendelian;Test_Base=Comparison-wise;peak_cM=48.49;Significance=Significant;P-value=1.14E-05
6	Health_Association	45580280	45580320	QTL_ID=37818;Name=Mean platelet volume;Abbrev=MPVOL;PUBMED_ID=22548415;trait_ID=514;trait=Mean platelet volume;breed=large white,Landrace,Songliao Black;FlankMarkers=rs81344816;VTO_name=platelet size trait;CMO_name=mean platelet volume;Map_Type=Genome;Model=Mendelian;Test_Base=Chromosome-wise;peak_cM=48.49;Significance=Significant;P-value=<0.05
6	Health_Association	45610408	45610448	QTL_ID=37819;Name=Mean platelet volume;Abbrev=MPVOL;PUBMED_ID=22548415;trait_ID=514;trait=Mean platelet volume;breed=large white,Landrace,Songliao Black;FlankMarkers=rs81326893;VTO_name=platelet size trait;CMO_name=mean platelet volume;Map_Type=Genome;Model=Mendelian;Test_Base=Chromosome-wise;peak_cM=48.52;Significance=Significant;P-value=<0.05;gene_ID=100515208;gene_IDsrc=NCBIgene
6	Health_Association	45609470	45609510	QTL_ID=37835;Name=Mean platelet volume;Abbrev=MPVOL;PUBMED_ID=22548415;trait_ID=514;trait=Mean platelet volume;breed=large white,Landrace,Songliao Black;FlankMarkers=rs81234941;VTO_name=platelet size trait;CMO_name=mean platelet volume;Map_Type=Genome;Model=Mendelian;Test_Base=Chromosome-wise;peak_cM=48.52;Significance=Significant;P-value=<0.05;gene_ID=100515208;gene_IDsrc=NCBIgene
6	Health_Association	45610408	45610448	QTL_ID=27357;Name=Mean corpuscular hemoglobin concentration;Abbrev=MCHC;PUBMED_ID=24674592;trait_ID=643;trait=Mean corpuscular hemoglobin concentration;breed=Sutai;FlankMarkers=rs81326893;CMO_name=mean corpuscular hemoglobin concentration;Map_Type=Genome;Model=Mendelian;Test_Base=Comparison-wise;peak_cM=48.52;Significance=Significant;P-value=1.14E-05
6	Health_Association	45609470	45609510	QTL_ID=27365;Name=Mean corpuscular hemoglobin concentration;Abbrev=MCHC;PUBMED_ID=24674592;trait_ID=643;trait=Mean corpuscular hemoglobin concentration;breed=Sutai;FlankMarkers=rs81234941;CMO_name=mean corpuscular hemoglobin concentration;Map_Type=Genome;Model=Mendelian;Test_Base=Comparison-wise;peak_cM=48.52;Significance=Significant;P-value=1.67E-05
6	Health_Association	45617792	45617832	QTL_ID=27358;Name=Mean corpuscular hemoglobin concentration;Abbrev=MCHC;PUBMED_ID=24674592;trait_ID=643;trait=Mean corpuscular hemoglobin concentration;breed=Sutai;FlankMarkers=rs327692991;CMO_name=mean corpuscular hemoglobin concentration;Map_Type=Genome;Model=Mendelian;Test_Base=Comparison-wise;peak_cM=48.53;Significance=Significant;P-value=1.14E-05
6	Health_Association	45617792	45617832	QTL_ID=37831;Name=Mean platelet volume;Abbrev=MPVOL;PUBMED_ID=22548415;trait_ID=514;trait=Mean platelet volume;breed=large white,Landrace,Songliao Black;FlankMarkers=rs327692991;VTO_name=platelet size trait;CMO_name=mean platelet volume;Map_Type=Genome;Model=Mendelian;Test_Base=Chromosome-wise;peak_cM=48.53;Significance=Significant;P-value=<0.05;gene_ID=100515208;gene_IDsrc=NCBIgene
6	Health_Association	46003068	46003108	QTL_ID=37813;Name=Mean platelet volume;Abbrev=MPVOL;PUBMED_ID=22548415;trait_ID=514;trait=Mean platelet volume;breed=large white,Landrace,Songliao Black;FlankMarkers=rs81331057;VTO_name=platelet size trait;CMO_name=mean platelet volume;Map_Type=Genome;Model=Mendelian;Test_Base=Chromosome-wise;peak_cM=48.94;Significance=Significant;P-value=<0.05
6	Health_Association	46003068	46003108	QTL_ID=27359;Name=Mean corpuscular hemoglobin concentration;Abbrev=MCHC;PUBMED_ID=24674592;trait_ID=643;trait=Mean corpuscular hemoglobin concentration;breed=Sutai;FlankMarkers=rs81331057;CMO_name=mean corpuscular hemoglobin concentration;Map_Type=Genome;Model=Mendelian;Test_Base=Comparison-wise;peak_cM=48.94;Significance=Significant;P-value=1.14E-05
6	Health_Association	46250497	46250537	QTL_ID=27347;Name=Mean corpuscular hemoglobin concentration;Abbrev=MCHC;PUBMED_ID=24674592;trait_ID=643;trait=Mean corpuscular hemoglobin concentration;breed=Sutai;FlankMarkers=rs319173975;CMO_name=mean corpuscular hemoglobin concentration;Map_Type=Genome;Model=Mendelian;Test_Base=Comparison-wise;peak_cM=49.20;Significance=Significant;P-value=5.54E-06
6	Health_Association	46270939	46270979	QTL_ID=27360;Name=Mean corpuscular hemoglobin concentration;Abbrev=MCHC;PUBMED_ID=24674592;trait_ID=643;trait=Mean corpuscular hemoglobin concentration;breed=Sutai;FlankMarkers=rs81343660;CMO_name=mean corpuscular hemoglobin concentration;Map_Type=Genome;Model=Mendelian;Test_Base=Comparison-wise;peak_cM=49.22;Significance=Significant;P-value=1.14E-05
6	Health_Association	46270939	46270979	QTL_ID=37817;Name=Mean platelet volume;Abbrev=MPVOL;PUBMED_ID=22548415;trait_ID=514;trait=Mean platelet volume;breed=large white,Landrace,Songliao Black;FlankMarkers=rs81343660;VTO_name=platelet size trait;CMO_name=mean platelet volume;Map_Type=Genome;Model=Mendelian;Test_Base=Chromosome-wise;peak_cM=49.22;Significance=Significant;P-value=<0.05;gene_ID=100523382;gene_IDsrc=NCBIgene
6	Meat_and_Carcass_Association	46463690	46463730	QTL_ID=36265;Name=pH 45 minutes post mortem;Abbrev=pH;PUBMED_ID=24643240;trait_ID=31;trait=pH 45 minutes post mortem;breed=german landrace;FlankMarkers=rs81258214;PTO_name=meat pH;Map_Type=Genome;Model=Mendelian;Test_Base=Experiment-wise;peak_cM=49.43;Significance=Significant;P-value=2.17E-03
6	Exterior_QTL	11886408	74405304	QTL_ID=17641;Name=Osteochondrosis score;Abbrev=OSTEO;PUBMED_ID=21418602;trait_ID=135;trait=Osteochondrosis score;breed=duroc,pietrain;FlankMarkers=S0087;VTO_name=joint morphology trait;CMO_name=disease process measurement;Map_Type=Linkage;Model=Mendelian;Test_Base=Chromosome-wise;peak_cM=62.8;Significance=Significant;P-value=<0.05;F-Stat=5.49;Variance=4.88;Dominance_Effect=-0.39;Additive_Effect=-…
6	Meat_and_Carcass_QTL	1829370	134683685	QTL_ID=145;Name=Intramuscular fat content;Abbrev=IMF;PUBMED_ID=11219443;trait_ID=16;trait=Intramuscular fat content;FlankMarkers=(p-end),(q-end);VTO_name=intramuscular adipose amount;PTO_name=intramuscular fat content;Map_Type=Linkage;peak_cM=65;Significance=Suggestive;P-value=< 0.05
6	Exterior_QTL	29979924	64855775	QTL_ID=8863;Name=Ear weight;Abbrev=EARWT;PUBMED_ID=19392826;trait_ID=600;trait=Ear weight;breed=duroc,Erhualian;FlankMarkers=S0087,SWC4;VTO_name=outer ear size trait;Map_Type=Linkage;Model=Mendelian;Test_Base=Chromosome-wise;peak_cM=66.6;Significance=Significant;F-Stat=6.52;Variance=0.40;Dominance_Effect=10.2;Additive_Effect=2.89
6	Production_QTL	8247419	80284968	QTL_ID=21240;Name=Body weight (46 days);Abbrev=Wt;PUBMED_ID=22497573;trait_ID=774;trait=Body weight (46 days);breed=duroc,Erhualian;FlankMarkers;VTO_name=body mass;CMO_name=body weight;Map_Type=Linkage;Model=Mendelian;Test_Base=Genome-wise;peak_cM=67.4;Significance=Significant;P-value=<0.05;F-Stat=10.28;Variance=1.15;Dominance_Effect=0.33;Additive_Effect=-0.29
6	Meat_and_Carcass_QTL	29979924	86655461	QTL_ID=1010;Name=Dressing percentage;Abbrev=DRESS%;PUBMED_ID=ISU0012;trait_ID=223;trait=Dressing percentage;FlankMarkers=S0087,RYR1;PTO_name=dressing percentage;Map_Type=Linkage;peak_cM=68.4;Significance=Significant;F-Stat=7.1;Variance=4.5;Dominance_Effect=0.71;Additive_Effect=-0.38
6	Meat_and_Carcass_QTL	29979924	86655461	QTL_ID=1025;Name=Shoulder meat weight;Abbrev=SMWT;PUBMED_ID=ISU0012;trait_ID=316;trait=Shoulder meat weight;FlankMarkers=S0087,RYR1;VTO_name=forelimb muscle mass;PTO_name=shoulder muscle weight;Map_Type=Linkage;peak_cM=69.6;Significance=Significant;F-Stat=9.3;Variance=6.3;Dominance_Effect=0.07;Additive_Effect=-0.17
6	Meat_and_Carcass_QTL	29979924	86655461	QTL_ID=1028;Name=Carcass weight (cold);Abbrev=CWT;PUBMED_ID=ISU0012;trait_ID=76;trait=Carcass weight (cold);FlankMarkers=S0087,RYR1;PTO_name=dressed carcass weight;CMO_name=carcass weight;Map_Type=Linkage;peak_cM=69.6;Significance=Significant;F-Stat=8.1;Variance=5.5;Dominance_Effect=3.23;Additive_Effect=-2.18
6	Production_QTL	29979924	47267662	QTL_ID=16850;Name=average daily gain;Abbrev=ADG;PUBMED_ID=21040563;trait_ID=144;trait=average daily gain;breed=meishan,pietrain,Wild boar;FlankMarkers=S0087;VTO_name=postnatal growth trait;CMO_name=average daily body weight gain;Map_Type=Linkage;Model=Mendelian;Test_Base=Comparison-wise;peak_cM=69.8;Significance=Significant;P-value=0.0110;F-Stat=2.93
6	Production_QTL	29979924	86655461	QTL_ID=1031;Name=Body weight (slaughter);Abbrev=ENDWT;PUBMED_ID=ISU0012;trait_ID=154;trait=Body weight (slaughter);FlankMarkers=S0087,RYR1;VTO_name=body mass;CMO_name=body weight;Map_Type=Linkage;peak_cM=70.6;Significance=Significant;F-Stat=7.0;Variance=4.7;Dominance_Effect=3.81;Additive_Effect=-2.04
6	Exterior_QTL	24517477	90936123	QTL_ID=21305;Name=Thoracic vertebra number;Abbrev=TVNUM;PUBMED_ID=22497517;trait_ID=294;trait=Thoracic vertebra number;breed=duroc,Erhualian;FlankMarkers;VTO_name=thoracic vertebra quantity;CMO_name=thoracic vertebrae number;Map_Type=Linkage;Model=Mendelian;Test_Base=Chromosome-wise;peak_cM=71.6;Significance=Significant;P-value=<0.01;F-Stat=9.20;Variance=1.29;Dominance_Effect=0.10;Additive_Effect…
6	Meat_and_Carcass_QTL	29979924	86655461	QTL_ID=1039;Name=Loin and neck meat weight;Abbrev=LNWT;PUBMED_ID=ISU0012;trait_ID=314;trait=Loin and neck meat weight;FlankMarkers=S0087,RYR1;PTO_name=dressed carcass composition trait;Map_Type=Linkage;peak_cM=71.7;Significance=Significant;F-Stat=5.5;Variance=3.2;Dominance_Effect=0.17;Additive_Effect=-0.13
6	Meat_and_Carcass_QTL	29979924	66533116	QTL_ID=3237;Name=Meat color score;Abbrev=mcolor;PUBMED_ID=17965326;trait_ID=173;trait=Meat color score;FlankMarkers=SW122,S0087;PTO_name=meat color;Map_Type=Linkage;peak_cM=72.5;Significance=Suggestive;LOD-score=3.06;F-Stat=4.77;Dominance_Effect=0.04;Additive_Effect=0.17
6	Meat_and_Carcass_QTL	29979924	86655461	QTL_ID=1011;Name=Backfat at tenth rib;Abbrev=10RIBBFT;PUBMED_ID=ISU0012;trait_ID=7;trait=Backfat at tenth rib;FlankMarkers=S0087,RYR1;VTO_name=subcutaneous adipose thickness;CMO_name=back fat thickness, 10th rib;Map_Type=Linkage;peak_cM=72.5;Significance=Significant;F-Stat=5.6;Variance=3.8;Dominance_Effect=0.62;Additive_Effect=1.00
6	Production_QTL	29979924	86655461	QTL_ID=1035;Name=Body weight (slaughter);Abbrev=ENDWT;PUBMED_ID=ISU0012;trait_ID=154;trait=Body weight (slaughter);FlankMarkers=S0087,RYR1;VTO_name=body mass;CMO_name=body weight;Map_Type=Linkage;peak_cM=73.0;Significance=Significant;F-Stat=6.5;Variance=3.8;Dominance_Effect=1.77;Additive_Effect=-3.14
6	Meat_and_Carcass_QTL	29979924	86655461	QTL_ID=1002;Name=External fat on ham;Abbrev=EFATHAM;PUBMED_ID=ISU0012;trait_ID=319;trait=External fat on ham;FlankMarkers=S0087,RYR1;PTO_name=ham external fat weight;Map_Type=Linkage;peak_cM=73.3;Significance=Significant;F-Stat=9.3;Variance=6.0;Dominance_Effect=0.21;Additive_Effect=0.16
6	Meat_and_Carcass_QTL	29979924	86655461	QTL_ID=1004;Name=Average backfat thickness;Abbrev=BFT;PUBMED_ID=ISU0012;trait_ID=2;trait=Average backfat thickness;FlankMarkers=S0087,RYR1;VTO_name=subcutaneous adipose thickness;CMO_name=back fat thickness;Map_Type=Linkage;peak_cM=73.3;Significance=Significant;F-Stat=8.4;Variance=5.3;Dominance_Effect=2.04;Additive_Effect=0.95
6	Meat_and_Carcass_QTL	29979924	86655461	QTL_ID=1007;Name=Abdominal fat weight;Abbrev=ABDF;PUBMED_ID=ISU0012;trait_ID=1;trait=Abdominal fat weight;FlankMarkers=S0087,RYR1;VTO_name=abdominal adipose amount;CMO_name=abdominal fat weight;Map_Type=Linkage;peak_cM=73.3;Significance=Significant;F-Stat=7.2;Variance=4.5;Dominance_Effect=0.08;Additive_Effect=0.09
6	Health_QTL	29979924	86655461	QTL_ID=1045;Name=Creatine kinase level;Abbrev=CK;PUBMED_ID=ISU0012;trait_ID=202;trait=Creatine kinase level;FlankMarkers=S0087,RYR1;VTO_name=blood creatine kinase amount;Map_Type=Linkage;peak_cM=73.5;Significance=Significant;F-Stat=81.5;Variance=39.4;Dominance_Effect=-0.08;Additive_Effect=-0.34
6	Meat_and_Carcass_QTL	29979924	86655461	QTL_ID=1038;Name=Liver weight;Abbrev=LIVWT;PUBMED_ID=ISU0012;trait_ID=322;trait=Liver weight;FlankMarkers=S0087,RYR1;VTO_name=liver mass;CMO_name=liver weight;Map_Type=Linkage;peak_cM=73.7;Significance=Significant;F-Stat=5.5;Variance=3.2;Dominance_Effect=6.53;Additive_Effect=-42.43
6	Meat_and_Carcass_QTL	8442460	66465212	QTL_ID=38054;Name=Loin muscle area;Abbrev=LMA;PUBMED_ID=25888076;trait_ID=86;trait=Loin muscle area;breed=Landrace,Korean native pig;FlankMarkers=SW2406,S0059;VTO_name=longissimus thoracis muscle area;Map_Type=Linkage;Model=Mendelian;Test_Base=Genome-wise;peak_cM=73.7;Significance=Significant;P-value=<0.01;F-Stat=16.7;Variance=1.6;Additive_Effect=-0.954
6	Meat_and_Carcass_QTL	24581796	70820940	QTL_ID=17800;Name=backfat at last rib;Abbrev=LRIBF;PUBMED_ID=21875434;trait_ID=382;trait=backfat at last rib;breed=duroc,large white,pietrain,Hampshire;FlankMarkers;VTO_name=subcutaneous adipose thickness;CMO_name=back fat thickness, last rib;Map_Type=Linkage;Model=Mendelian;Test_Base=Genome-wise;peak_cM=74;Significance=Significant;P-value=<0.05;Variance=5.7;Likelihood_Ratio=11.3
6	Meat_and_Carcass_QTL	19536155	61924724	QTL_ID=218;Name=Drip loss;Abbrev=DRIPL;PUBMED_ID=11768109;trait_ID=37;trait=Drip loss;FlankMarkers=SW1057,-,S0220;PTO_name=meat water holding capacity;Map_Type=Linkage;peak_cM=74;Significance=Suggestive;F-Stat=9.57;Additive_Effect=-0.23
6	Meat_and_Carcass_QTL	29979924	86655461	QTL_ID=1001;Name=Dressing percentage;Abbrev=DRESS%;PUBMED_ID=ISU0012;trait_ID=223;trait=Dressing percentage;FlankMarkers=S0087,RYR1;PTO_name=dressing percentage;Map_Type=Linkage;peak_cM=74.1;Significance=Significant;F-Stat=9.9;Variance=6.4;Dominance_Effect=-0.19;Additive_Effect=-0.46
6	Meat_and_Carcass_QTL	30762246	64923945	QTL_ID=18030;Name=Adipocyte diameter;Abbrev=ADIPDI;PUBMED_ID=21926318;trait_ID=656;trait=Adipocyte diameter;breed=meishan,pietrain,Wild boar;FlankMarkers=HFABP;VTO_name=white adipocyte size trait;CMO_name=adipocyte diameter;Map_Type=Linkage;Model=Paternally imprinted;peak_cM=74.9;Significance=Significant;F-Stat=5.13
6	Meat_and_Carcass_QTL	29979924	86655461	QTL_ID=1005;Name=Backfat weight;Abbrev=BFW;PUBMED_ID=ISU0012;trait_ID=221;trait=Backfat weight;FlankMarkers=S0087,RYR1;VTO_name=subcutaneous adipose mass;CMO_name=back fat weight;Map_Type=Linkage;peak_cM=74.9;Significance=Significant;F-Stat=8.2;Variance=5.2;Dominance_Effect=0.14;Additive_Effect=0.19
6	Meat_and_Carcass_QTL	29979924	86655461	QTL_ID=1009;Name=Shoulder external fat weight;Abbrev=EFATSHO;PUBMED_ID=ISU0012;trait_ID=318;trait=Shoulder external fat weight;FlankMarkers=S0087,RYR1;PTO_name=shoulder external fat weight;Map_Type=Linkage;peak_cM=74.9;Significance=Significant;F-Stat=7.2;Variance=4.6;Dominance_Effect=0.07;Additive_Effect=0.06
6	Meat_and_Carcass_QTL	29979924	45448178	QTL_ID=16876;Name=backfat at last rib;Abbrev=LRIBF;PUBMED_ID=21040563;trait_ID=382;trait=backfat at last rib;breed=meishan,pietrain;FlankMarkers=S0087,LIPE;VTO_name=subcutaneous adipose thickness;CMO_name=back fat thickness, last rib;Map_Type=Linkage;Model=-;peak_cM=75.2;Significance=Significant;P-value=<0.05
6	Meat_and_Carcass_QTL	45448178	86655461	QTL_ID=988;Name=Conductivity 24 hours post-mortem;Abbrev=COND;PUBMED_ID=ISU0012;trait_ID=33;trait=Conductivity 24 hours post-mortem;FlankMarkers=RYR1,LIPE;VTO_name=skeletal muscle conductivity trait;PTO_name=meat conductivity;Map_Type=Linkage;peak_cM=76.0;Significance=Significant;F-Stat=79.0;Variance=36.9;Dominance_Effect=0.22;Additive_Effect=-2.38
6	Meat_and_Carcass_QTL	45448178	86655461	QTL_ID=999;Name=Fat-cuts percentage;Abbrev=FATCP;PUBMED_ID=ISU0012;trait_ID=280;trait=Fat-cuts percentage;FlankMarkers=RYR1,LIPE;PTO_name=dressed carcass composition trait;Map_Type=Linkage;peak_cM=76.0;Significance=Significant;F-Stat=12.9;Variance=8.3;Dominance_Effect=0.02;Additive_Effect=0.07
6	Meat_and_Carcass_QTL	45448178	86655461	QTL_ID=1006;Name=Loin muscle area;Abbrev=LMA;PUBMED_ID=ISU0012;trait_ID=86;trait=Loin muscle area;FlankMarkers=RYR1,LIPE;VTO_name=longissimus thoracis muscle area;Map_Type=Linkage;peak_cM=76.0;Significance=Significant;F-Stat=7.8;Variance=5.0;Dominance_Effect=0.34;Additive_Effect=-1.38
6	Health_QTL	35868354	52757738	QTL_ID=17841;Name=CD4-positive leukocyte percentage;Abbrev=CD4LP;PUBMED_ID=21923905;trait_ID=743;trait=CD4-positive leukocyte percentage;breed=large white,Landrace,Songliao Black;FlankMarkers=SW1067,SW1129;VTO_name=leukocyte quantity;Map_Type=Linkage;Model=Mendelian;Test_Base=Comparison-wise;peak_cM=76;Significance=Significant;P-value=0.002;Likelihood_Ratio=13.44
6	Health_QTL	35868354	52757738	QTL_ID=17842;Name=CD4-positive/CD8-positive leukocyte ratio;Abbrev=CD4CD8R;PUBMED_ID=21923905;trait_ID=745;trait=CD4-positive/CD8-positive leukocyte ratio;breed=large white,Landrace,Songliao Black;FlankMarkers=SW1067,SW1129;VTO_name=leukocyte quantity;Map_Type=Linkage;Model=Mendelian;Test_Base=Comparison-wise;peak_cM=76;Significance=Significant;P-value=0.008;Likelihood_Ratio=10.08
6	Meat_and_Carcass_QTL	45448178	77813565	QTL_ID=1014;Name=Conductivity 45 minutes post-mortem;Abbrev=COND;PUBMED_ID=ISU0012;trait_ID=32;trait=Conductivity 45 minutes post-mortem;FlankMarkers=LIPE,A1BG;VTO_name=skeletal muscle conductivity trait;PTO_name=meat conductivity;Map_Type=Linkage;peak_cM=76.2;Significance=Significant;F-Stat=137.5;Variance=52.3;Dominance_Effect=-3.30;Additive_Effect=-6.26
6	Meat_and_Carcass_QTL	45448178	77813565	QTL_ID=1015;Name=pH 45 minutes post mortem;Abbrev=pH;PUBMED_ID=ISU0012;trait_ID=31;trait=pH 45 minutes post mortem;FlankMarkers=LIPE,A1BG;PTO_name=meat pH;Map_Type=Linkage;peak_cM=76.2;Significance=Significant;F-Stat=111.6;Variance=47.3;Dominance_Effect=-0.08;Additive_Effect=0.33
6	Meat_and_Carcass_QTL	45448178	77813565	QTL_ID=1046;Name=Stiffness;Abbrev=STIFF;PUBMED_ID=ISU0012;trait_ID=324;trait=Stiffness;FlankMarkers=LIPE,A1BG;PTO_name=meat stiffening trait;Map_Type=Linkage;peak_cM=76.2;Significance=Significant;F-Stat=51.2;Variance=28.8;Dominance_Effect=-0.38;Additive_Effect=-1.16
6	Meat_and_Carcass_QTL	29979924	61924724	QTL_ID=21366;Name=Muscle moisture percentage;Abbrev=MMP;PUBMED_ID=22303314;trait_ID=52;trait=Muscle moisture percentage;breed=duroc,pietrain;FlankMarkers=S0087,S0220;VTO_name=muscle water amount;PTO_name=meat water content;Map_Type=Linkage;Model=Mendelian;Test_Base=Comparison-wise;peak_cM=76.3;Significance=Significant;P-value=7.59E-6;Dominance_Effect=0.48;Additive_Effect=-0.25
6	Meat_and_Carcass_QTL	29979924	52757738	QTL_ID=205;Name=Average backfat thickness;Abbrev=BFT;PUBMED_ID=11403749;trait_ID=2;trait=Average backfat thickness;FlankMarkers=S0087,SW1376,SW1129;VTO_name=subcutaneous adipose thickness;CMO_name=back fat thickness;Map_Type=Linkage;Test_Base=-;peak_cM=76.5;Significance=-;F-Stat=11.90
6	Meat_and_Carcass_QTL	29979924	52757738	QTL_ID=206;Name=Average backfat thickness;Abbrev=BFT;PUBMED_ID=11403749;trait_ID=2;trait=Average backfat thickness;FlankMarkers=S0087,SW1376,SW1129;VTO_name=subcutaneous adipose thickness;CMO_name=back fat thickness;Map_Type=Linkage;Test_Base=-;peak_cM=76.5;Significance=-;F-Stat=9.90
6	Exterior_QTL	11856794	72850194	QTL_ID=17640;Name=Hind leg conformation;Abbrev=HLEGC;PUBMED_ID=21418602;trait_ID=128;trait=Hind leg conformation;breed=duroc,pietrain;FlankMarkers=SW193;VTO_name=hindlimb conformation trait;Map_Type=Linkage;Model=Mendelian;Test_Base=Chromosome-wise;peak_cM=76.5;Significance=Significant;P-value=<0.05;F-Stat=5.82;Variance=5.00;Dominance_Effect=0.36;Additive_Effect=0.09
6	Meat_and_Carcass_QTL	34464154	66533116	QTL_ID=38053;Name=Loin muscle area;Abbrev=LMA;PUBMED_ID=25888076;trait_ID=86;trait=Loin muscle area;breed=Landrace,Korean native pig;FlankMarkers=SW492,SW122;VTO_name=longissimus thoracis muscle area;Map_Type=Linkage;Model=Mendelian;Test_Base=Genome-wise;peak_cM=76.5;Significance=Significant;P-value=<0.01;F-Stat=24.0;Variance=2.3;Additive_Effect=-0.763
6	Meat_and_Carcass_QTL	2352681	146365886	QTL_ID=38089;Name=Marbling;Abbrev=MARB;PUBMED_ID=25888076;trait_ID=17;trait=Marbling;breed=Landrace,Korean native pig;FlankMarkers=S0035,SW322;VTO_name=intramuscular adipose amount;PTO_name=intramuscular fat content;Map_Type=Linkage;Model=Mendelian;Test_Base=Chromosome-wise;peak_cM=76.5;Significance=Significant;P-value=<0.05;F-Stat=10.5;Variance=1.3;Additive_Effect=0.142
6	Meat_and_Carcass_QTL	45448178	77813565	QTL_ID=989;Name=Conductivity 45 minutes post-mortem;Abbrev=COND;PUBMED_ID=ISU0012;trait_ID=32;trait=Conductivity 45 minutes post-mortem;FlankMarkers=LIPE,A1BG;VTO_name=skeletal muscle conductivity trait;PTO_name=meat conductivity;Map_Type=Linkage;peak_cM=76.8;Significance=Significant;F-Stat=59.5;Variance=30.9;Dominance_Effect=-2.44;Additive_Effect=-3.67
6	Meat_and_Carcass_QTL	45448178	77813565	QTL_ID=991;Name=Meat color-a;Abbrev=MCOLOR-a;PUBMED_ID=ISU0012;trait_ID=24;trait=Meat color-a;FlankMarkers=LIPE,A1BG;PTO_name=meat color redness;Map_Type=Linkage;peak_cM=76.8;Significance=Significant;F-Stat=43.3;Variance=24.6;Dominance_Effect=0.72;Additive_Effect=5.55
6	Meat_and_Carcass_QTL	45448178	77813565	QTL_ID=992;Name=Conductivity 24 hours post-mortem;Abbrev=COND;PUBMED_ID=ISU0012;trait_ID=33;trait=Conductivity 24 hours post-mortem;FlankMarkers=LIPE,A1BG;VTO_name=skeletal muscle conductivity trait;PTO_name=meat conductivity;Map_Type=Linkage;peak_cM=76.8;Significance=Significant;F-Stat=42.9;Variance=24.6;Dominance_Effect=-0.18;Additive_Effect=-1.36
6	Meat_and_Carcass_QTL	45448178	77813565	QTL_ID=995;Name=Dressing percentage;Abbrev=DRESS%;PUBMED_ID=ISU0012;trait_ID=223;trait=Dressing percentage;FlankMarkers=LIPE,A1BG;PTO_name=dressing percentage;Map_Type=Linkage;peak_cM=76.8;Significance=Significant;F-Stat=27.6;Variance=16.8;Dominance_Effect=-0.27;Additive_Effect=-1.03
6	Meat_and_Carcass_QTL	45448178	77813565	QTL_ID=996;Name=Lean meat percentage;Abbrev=LEANP;PUBMED_ID=ISU0012;trait_ID=84;trait=Lean meat percentage;FlankMarkers=LIPE,A1BG;PTO_name=dressed carcass muscle percentage;Map_Type=Linkage;peak_cM=76.8;Significance=Significant;F-Stat=26.1;Variance=16.1;Dominance_Effect=-0.53;Additive_Effect=-1.93
6	Health_QTL	45448178	77813565	QTL_ID=1041;Name=Creatine kinase level;Abbrev=CK;PUBMED_ID=ISU0012;trait_ID=202;trait=Creatine kinase level;FlankMarkers=LIPE,A1BG;VTO_name=blood creatine kinase amount;Map_Type=Linkage;peak_cM=76.8;Significance=Significant;F-Stat=36.8;Variance=22.0;Dominance_Effect=-0.08;Additive_Effect=-0.25
6	Meat_and_Carcass_QTL	30298426	55751769	QTL_ID=801;Name=Backfat weight;Abbrev=BFW;PUBMED_ID=ISU0006;trait_ID=221;trait=Backfat weight;FlankMarkers=RYR1;VTO_name=subcutaneous adipose mass;CMO_name=back fat weight;Map_Type=Linkage;peak_cM=77;Significance=Significant;Variance=13.7%
6	Meat_and_Carcass_QTL	30298426	55751769	QTL_ID=819;Name=Ham weight;Abbrev=HAMWT;PUBMED_ID=ISU0006;trait_ID=216;trait=Ham weight;FlankMarkers=EAH,BNP1;VTO_name=hindlimb mass;PTO_name=ham weight;Map_Type=Linkage;peak_cM=77;Significance=Significant;Variance=10.2;gene_ID=396844;gene_IDsrc=NCBIgene
6	Meat_and_Carcass_QTL	45448178	77813565	QTL_ID=993;Name=Conductivity 45 minutes post-mortem;Abbrev=COND;PUBMED_ID=ISU0012;trait_ID=32;trait=Conductivity 45 minutes post-mortem;FlankMarkers=LIPE,A1BG;VTO_name=skeletal muscle conductivity trait;PTO_name=meat conductivity;Map_Type=Linkage;peak_cM=77.5;Significance=Significant;F-Stat=40.9;Variance=23.7;Dominance_Effect=-1.82;Additive_Effect=-2.36
6	Meat_and_Carcass_QTL	45448178	77813565	QTL_ID=994;Name=pH 45 minutes post mortem;Abbrev=pH;PUBMED_ID=ISU0012;trait_ID=31;trait=pH 45 minutes post mortem;FlankMarkers=LIPE,A1BG;PTO_name=meat pH;Map_Type=Linkage;peak_cM=77.5;Significance=Significant;F-Stat=34.2;Variance=20.2;Dominance_Effect=0.06;Additive_Effect=0.19
6	Production_QTL	45448178	77813565	QTL_ID=1012;Name=Body weight (birth);Abbrev=BW;PUBMED_ID=ISU0012;trait_ID=153;trait=Body weight (birth);FlankMarkers=LIPE,A1BG;VTO_name=body mass;CMO_name=body weight;Map_Type=Linkage;peak_cM=77.5;Significance=Significant;F-Stat=5.6;Variance=3.2;Dominance_Effect=0.62;Additive_Effect=0.61
6	Production_QTL	20981250	85846150	QTL_ID=3937;Name=average daily gain;Abbrev=ADG;PUBMED_ID=17121599;trait_ID=144;trait=average daily gain;FlankMarkers=SW1473;VTO_name=postnatal growth trait;CMO_name=average daily body weight gain;Map_Type=Linkage;peak_cM=79.7;P-value=0.51
6	Meat_and_Carcass_QTL	29979924	66533116	QTL_ID=3238;Name=Shear force;Abbrev=SHEAR;PUBMED_ID=17965326;trait_ID=42;trait=Shear force;FlankMarkers=SW122,S0087;PTO_name=meat tenderness;Map_Type=Linkage;peak_cM=80.7;Significance=Suggestive;LOD-score=2.98;F-Stat=4.64;Dominance_Effect=-0.14;Additive_Effect=-0.14
6	Meat_and_Carcass_QTL	44290269	146365886	QTL_ID=4219;Name=subjective boar flavor in lean;Abbrev=BFLLEAN;PUBMED_ID=15670126;trait_ID=62;trait=subjective boar flavor in lean;FlankMarkers=SW782;PTO_name=meat flavor intensity;Map_Type=Linkage;peak_cM=81.3;Significance=Significant;P-value=<0.05;F-Stat=3.8;Dominance_Effect=-0.83;Additive_Effect=0.42
6	Meat_and_Carcass_QTL	29979924	66533116	QTL_ID=2872;Name=Loin and ham percentage in carcass;Abbrev=LHP;PUBMED_ID=16978171;trait_ID=218;trait=Loin and ham percentage in carcass;FlankMarkers=S0087,SW122;PTO_name=dressed carcass composition trait;Map_Type=Linkage;peak_cM=82;Significance=Significant;F-Stat=8.91;Variance=5.1;Dominance_Effect=-0.25;Additive_Effect=0.32
6	Meat_and_Carcass_QTL	28253996	152260387	QTL_ID=38091;Name=Shear force;Abbrev=SHEAR;PUBMED_ID=25888076;trait_ID=42;trait=Shear force;breed=Landrace,Korean native pig;FlankMarkers=APR8,SW2419;PTO_name=meat tenderness;Map_Type=Linkage;Model=Mendelian;Test_Base=Chromosome-wise;peak_cM=82;Significance=Significant;P-value=<0.05;F-Stat=12.3;Variance=1.3;Additive_Effect=-0.154
6	Meat_and_Carcass_QTL	46065656	64855775	QTL_ID=5860;Name=Residual glycogen;Abbrev=RESGLY;PUBMED_ID=18791141;trait_ID=499;trait=Residual glycogen;breed=duroc,Erhualian;FlankMarkers;VTO_name=muscle glycogen homeostasis trait;Map_Type=Linkage;Model=Mendelian;Test_Base=Genome-wise;peak_cM=82.2;Significance=Significant;P-value=<0.05;F-Stat=7.48;Variance=1.91;Dominance_Effect=-0.58;Additive_Effect=3.07
6	Meat_and_Carcass_QTL	29979924	66533116	QTL_ID=2858;Name=Loin weight;Abbrev=LOINWT;PUBMED_ID=16978171;trait_ID=215;trait=Loin weight;FlankMarkers=S0087,SW122;PTO_name=loin weight;Map_Type=Linkage;peak_cM=83;Significance=Significant;F-Stat=5.96;Variance=3.3;Dominance_Effect=-0.15;Additive_Effect=0.14
6	Meat_and_Carcass_QTL	29979924	117131464	QTL_ID=688;Name=Smell intensity;Abbrev=ISMELL;PUBMED_ID=12693684;trait_ID=176;trait=Smell intensity;FlankMarkers=S0087,SW1355,S0003;PTO_name=pork odor intensity;Map_Type=Linkage;peak_cM=83.3;Significance=Suggestive
6	Meat_and_Carcass_QTL	29979924	79653393	QTL_ID=689;Name=Lean meat percentage;Abbrev=LEANP;PUBMED_ID=12693684;trait_ID=84;trait=Lean meat percentage;FlankMarkers=S0087,SW1355,SW1823;PTO_name=dressed carcass muscle percentage;Map_Type=Linkage;peak_cM=83.3;Significance=Suggestive
6	Meat_and_Carcass_QTL	29979924	117131464	QTL_ID=691;Name=tenderness score;Abbrev=TEND;PUBMED_ID=12693684;trait_ID=43;trait=tenderness score;FlankMarkers=S0087,SW1355,S0003;PTO_name=meat tenderness;Map_Type=Linkage;peak_cM=83.3;Significance=Suggestive
6	Meat_and_Carcass_QTL	45448178	62583784	QTL_ID=21858;Name=Conductivity 24 hours postmortem (loin);Abbrev=cond;PUBMED_ID=22509991;trait_ID=411;trait=Conductivity 24 hours postmortem (loin);breed=meishan,pietrain,Wild boar;FlankMarkers=LIPE;VTO_name=skeletal muscle conductivity trait;PTO_name=meat conductivity;Map_Type=Linkage;Model=Mendelian;Test_Base=Chromosome-wise;peak_cM=83.5;Significance=Significant;P-value=<0.01;F-Stat=6.78
6	Meat_and_Carcass_QTL	45448178	62583784	QTL_ID=21851;Name=pH 45 minutes post mortem;Abbrev=pH;PUBMED_ID=22509991;trait_ID=31;trait=pH 45 minutes post mortem;breed=meishan,pietrain,Wild boar;FlankMarkers=LIPE;PTO_name=meat pH;Map_Type=Linkage;Model=Mendelian;Test_Base=Chromosome-wise;peak_cM=83.5;Significance=Significant;P-value=<0.01;F-Stat=6.08
6	Meat_and_Carcass_QTL	29979924	79845444	QTL_ID=16866;Name=Carcass weight (hot);Abbrev=HCWT;PUBMED_ID=21040563;trait_ID=77;trait=Carcass weight (hot);breed=meishan,pietrain,Wild boar;FlankMarkers=S0087;PTO_name=dressed carcass weight;CMO_name=carcass weight;Map_Type=Linkage;Model=Mendelian;Test_Base=Comparison-wise;peak_cM=83.9;Significance=Significant;P-value=0.0006;F-Stat=4.38
6	Meat_and_Carcass_QTL	2352681	129740986	QTL_ID=3922;Name=CIE-a*;Abbrev=CIEa;PUBMED_ID=17121599;trait_ID=422;trait=CIE-a*;FlankMarkers=S0035,SW824;PTO_name=meat color redness;Map_Type=Linkage;peak_cM=84.5;Significance=Significant;P-value=0.033
6	Meat_and_Carcass_QTL	44290269	79653393	QTL_ID=4215;Name=androstenone, laboratory;Abbrev=ANDR;PUBMED_ID=15670126;trait_ID=45;trait=androstenone, laboratory;FlankMarkers=SW782,SW1823;VTO_name=muscle androstenone amount;PTO_name=meat androstenone content;Map_Type=Linkage;peak_cM=86.2;Significance=Significant;P-value=<0.05;F-Stat=7.5;Dominance_Effect=-0.11;Additive_Effect=0.14
6	Reproduction_QTL	38553933	66465212	QTL_ID=7459;Name=Nonfunctional nipples;Abbrev=NNIP;PUBMED_ID=18219525;trait_ID=444;trait=Nonfunctional nipples;FlankMarkers=S0300,S0220,S0059;VTO_name=nonfunctional nipple quantity;Map_Type=Linkage;Model=Mendelian;Test_Base=Experiment-wise;peak_cM=88;Significance=Significant;P-value=<0.01
6	Meat_and_Carcass_QTL	30567218	82408282	QTL_ID=680;Name=Average backfat thickness;Abbrev=BFT;PUBMED_ID=12534217;trait_ID=2;trait=Average backfat thickness;FlankMarkers;VTO_name=subcutaneous adipose thickness;CMO_name=back fat thickness;Map_Type=Linkage;peak_cM=88;F-Stat=7.95;Dominance_Effect=-1.58;Additive_Effect=1.73
6	Production_QTL	30938918	100619284	QTL_ID=183;Name=body weight (13 weeks);Abbrev=Wt;PUBMED_ID=11403749;trait_ID=182;trait=body weight (13 weeks);FlankMarkers=SW2425,S0005,SW995;VTO_name=body mass;CMO_name=body weight;Map_Type=Linkage;peak_cM=88.2;Significance=Suggestive;F-Stat=8.90
6	Production_QTL	30938918	88161912	QTL_ID=185;Name=average daily gain;Abbrev=ADG;PUBMED_ID=11403749;trait_ID=144;trait=average daily gain;FlankMarkers=SW2425,S0005,SW1094;VTO_name=postnatal growth trait;CMO_name=average daily body weight gain;Map_Type=Linkage;Test_Base=-;peak_cM=88.2;Significance=-;F-Stat=8.80
6	Meat_and_Carcass_QTL	30724307	66783042	QTL_ID=682;Name=backfat at last rib;Abbrev=LRIBF;PUBMED_ID=12534217;trait_ID=382;trait=backfat at last rib;FlankMarkers;VTO_name=subcutaneous adipose thickness;CMO_name=back fat thickness, last rib;Map_Type=Linkage;peak_cM=89;F-Stat=22.89;Dominance_Effect=-0.18;Additive_Effect=0.26
6	Meat_and_Carcass_QTL	29979924	90560868	QTL_ID=165;Name=Lean meat percentage;Abbrev=LEANP;PUBMED_ID=11309662;trait_ID=84;trait=Lean meat percentage;FlankMarkers=S0087,SW709,SW2173;PTO_name=dressed carcass muscle percentage;Map_Type=Linkage;peak_cM=89.3;Significance=Significant;P-value=.003
6	Health_QTL	79653393	117131464	QTL_ID=12290;Name=Mean corpuscular hemoglobin content;Abbrev=MCH;PUBMED_ID=20584270;trait_ID=476;trait=Mean corpuscular hemoglobin content;breed=large white,Landrace;FlankMarkers=SW1823,S0031;CMO_name=mean corpuscular hemoglobin level;Map_Type=Linkage;Model=Mendelian;Test_Base=Comparison-wise;peak_cM=91;Significance=Significant;P-value=8.75E-04;Likelihood_Ratio=14.08
6	Health_QTL	34464154	129740986	QTL_ID=7499;Name=Platelet count;Abbrev=PLTCT;PUBMED_ID=17336038;trait_ID=512;trait=Platelet count;breed=meishan,pietrain;FlankMarkers=SW492,SW824;VTO_name=platelet quantity;CMO_name=platelet count;Map_Type=Linkage;Model=Mendelian;Test_Base=Chromosome-wise;peak_cM=91.0;Significance=Significant;P-value=<0.05;F-Stat=6.74;Variance=14.12;Dominance_Effect=128.24;Additive_Effect=-33.82
6	Reproduction_QTL	61924724	117131464	QTL_ID=7476;Name=Nonfunctional nipples;Abbrev=NNIP;PUBMED_ID=18219525;trait_ID=444;trait=Nonfunctional nipples;breed=german landrace,large white;FlankMarkers=S0220,S0059,S0003;VTO_name=nonfunctional nipple quantity;Map_Type=Linkage;Model=Mendelian;Test_Base=Experiment-wise;peak_cM=92.8;Significance=Significant;P-value=0.02
6	Health_QTL	34464154	129740986	QTL_ID=7500;Name=Platelet count;Abbrev=PLTCT;PUBMED_ID=17336038;trait_ID=512;trait=Platelet count;breed=meishan,pietrain;FlankMarkers=SW492,SW824;VTO_name=platelet quantity;CMO_name=platelet count;Map_Type=Linkage;Model=Mendelian;Test_Base=Chromosome-wise;peak_cM=93.0;Significance=Significant;P-value=<0.05;F-Stat=6.71;Variance=11.53;Dominance_Effect=143.62;Additive_Effect=-35.07
6	Meat_and_Carcass_QTL	45448178	77813565	QTL_ID=16877;Name=backfat at last rib;Abbrev=LRIBF;PUBMED_ID=21040563;trait_ID=382;trait=backfat at last rib;breed=meishan,pietrain;FlankMarkers=LIPE,A1BG;VTO_name=subcutaneous adipose thickness;CMO_name=back fat thickness, last rib;Map_Type=Linkage;Model=-;peak_cM=93.1;Significance=Significant;P-value=<0.05
6	Meat_and_Carcass_QTL	45448178	77813565	QTL_ID=21854;Name=Meat color score;Abbrev=mcolor;PUBMED_ID=22509991;trait_ID=173;trait=Meat color score;breed=meishan,pietrain,Wild boar;FlankMarkers=LIPE,A1BG;PTO_name=meat color;Map_Type=Linkage;Model=Mendelian;Test_Base=Chromosome-wise;peak_cM=93.5;Significance=Significant;P-value=<0.01;F-Stat=5.30
6	Meat_and_Carcass_QTL	45448178	77813565	QTL_ID=21862;Name=Conductivity 45 minutes post-mortem;Abbrev=COND;PUBMED_ID=22509991;trait_ID=32;trait=Conductivity 45 minutes post-mortem;breed=meishan,pietrain,Wild boar;FlankMarkers=LIPE,A1BG;VTO_name=skeletal muscle conductivity trait;PTO_name=meat conductivity;Map_Type=Linkage;Model=Mendelian;Test_Base=Chromosome-wise;peak_cM=93.5;Significance=Significant;P-value=<0.01;F-Stat=5.80
6	Health_QTL	66465212	117131464	QTL_ID=17718;Name=Cholesterol level;Abbrev=CHOLS;PUBMED_ID=21752294;trait_ID=578;trait=Cholesterol level;breed=duroc,pietrain;FlankMarkers=S0059,S0003;VTO_name=blood cholesterol amount;CMO_name=blood total cholesterol level;Map_Type=Linkage;Model=Mendelian;Test_Base=Chromosome-wise;peak_cM=93.8;Significance=Significant;P-value=<0.05;F-Stat=5.73;Variance=3.85;Dominance_Effect=-5.15;Additive_Effect…
6	Health_QTL	66465212	117131464	QTL_ID=17599;Name=Interleukin 2 level;Abbrev=IL2;PUBMED_ID=21199392;trait_ID=737;trait=Interleukin 2 level;breed=duroc,pietrain;FlankMarkers=S0059,S0003;VTO_name=blood interleukin-2 amount;Map_Type=Linkage;Model=Mendelian;Test_Base=Chromosome-wise;peak_cM=96.9;Significance=Significant;P-value=<0.05;F-Stat=5.3;Variance=2.7;Dominance_Effect=-16.61;Additive_Effect=-11.70
6	Health_QTL	18610219	123963269	QTL_ID=15099;Name=Lactate dehydrogenase level;Abbrev=LDH;PUBMED_ID=22496488;trait_ID=769;trait=Lactate dehydrogenase level;FlankMarkers=SW1841,SW322;VTO_name=blood lactate dehydrogenase amount;CMO_name=blood lactate dehydrogenase activity level;Map_Type=Linkage;Model=Mendelian;Test_Base=Genome-wise;peak_cM=97;Significance=Suggestive;LOD-score=1.8;F-Stat=8.2;Variance=0.9;Additive_Effect=-38.793
6	Reproduction_QTL	74531339	129740986	QTL_ID=10620;Name=Litter size;Abbrev=TNB;PUBMED_ID=10341088;trait_ID=156;trait=Litter size;breed=meishan,yorkshire;FlankMarkers=SW316,SW824;VTO_name=single birth offspring quantity;Map_Type=Linkage;Model=Mendelian;Test_Base=Comparison-wise;peak_cM=100.4;Significance=Significant;P-value=0.00750;F-Stat=5.15;Variance=7.8;Dominance_Effect=1.94;Additive_Effect=-0.81
6	Health_QTL	79653393	104254876	QTL_ID=21326;Name=White blood cell counts;Abbrev=WBC;PUBMED_ID=22509953;trait_ID=99;trait=White blood cell counts;breed=Landrace;FlankMarkers=SW1823,SW353;VTO_name=leukocyte quantity;CMO_name=total white blood cell count;Map_Type=Linkage;Model=Mendelian;Test_Base=Genome-wise;peak_cM=100.5;Significance=Suggestive;LOD-score=1.79
6	Meat_and_Carcass_QTL	18942762	122134922	QTL_ID=3873;Name=Carcass length;Abbrev=CRCL;PUBMED_ID=11808631;trait_ID=75;trait=Carcass length;FlankMarkers;PTO_name=dressed carcass length;CMO_name=carcass length;Map_Type=Linkage;peak_cM=102;P-value=<0.05
6	Production_QTL	74661313	117131464	QTL_ID=1037;Name=Body weight (3 weeks);Abbrev=21DWT;PUBMED_ID=ISU0012;trait_ID=180;trait=Body weight (3 weeks);FlankMarkers=S0146,S0003;VTO_name=body mass;CMO_name=body weight;Map_Type=Linkage;peak_cM=102.4;Significance=Significant;F-Stat=5.9;Variance=3.3;Dominance_Effect=3.66;Additive_Effect=0.22
6	Meat_and_Carcass_QTL	74661313	117131464	QTL_ID=1032;Name=backfat at last rib;Abbrev=LRIBF;PUBMED_ID=ISU0012;trait_ID=382;trait=backfat at last rib;FlankMarkers=S0146,S0003;VTO_name=subcutaneous adipose thickness;CMO_name=back fat thickness, last rib;Map_Type=Linkage;peak_cM=103.6;Significance=Significant;F-Stat=6.8;Variance=4.5;Dominance_Effect=1.70;Additive_Effect=0.59
6	Meat_and_Carcass_QTL	74661313	117131464	QTL_ID=1033;Name=Abdominal fat weight;Abbrev=ABDF;PUBMED_ID=ISU0012;trait_ID=1;trait=Abdominal fat weight;FlankMarkers=S0146,S0003;VTO_name=abdominal adipose amount;CMO_name=abdominal fat weight;Map_Type=Linkage;peak_cM=104.7;Significance=Significant;F-Stat=5.9;Variance=3.8;Dominance_Effect=0.09;Additive_Effect=0.00
6	Reproduction_QTL	9303695	77907573	QTL_ID=24281;Name=Litter size;Abbrev=TNB;PUBMED_ID=24456574;trait_ID=156;trait=Litter size;breed=large white,meishan;FlankMarkers;VTO_name=single birth offspring quantity;Map_Type=Linkage;Model=Mendelian;Test_Base=Chromosome-wise;peak_cM=105.1;Significance=Significant;P-value=<0.05;F-Stat=5.65;Dominance_Effect=0.92;Additive_Effect=1.38;gene_IDsrc=HGNC
6	Meat_and_Carcass_QTL	29239143	136971287	QTL_ID=150;Name=Intramuscular fat content;Abbrev=IMF;PUBMED_ID=12270105;trait_ID=16;trait=Intramuscular fat content;FlankMarkers=SWR1130,SW917,SW1069;VTO_name=intramuscular adipose amount;PTO_name=intramuscular fat content;Map_Type=Linkage;Test_Base=Genome-wise;peak_cM=107;Significance=Significant;P-value=<0.001;F-Stat=20.11;Dominance_Effect=0.2;Additive_Effect=0.28
6	Meat_and_Carcass_QTL	29239143	136971287	QTL_ID=151;Name=Intramuscular fat content;Abbrev=IMF;PUBMED_ID=12270105;trait_ID=16;trait=Intramuscular fat content;FlankMarkers=SWR1130,SW917,SW1069;VTO_name=intramuscular adipose amount;PTO_name=intramuscular fat content;Map_Type=Linkage;Test_Base=Genome-wise;peak_cM=107;Significance=Significant;P-value=<0.001;F-Stat=16.91;Dominance_Effect=0.18;Additive_Effect=0.28
6	Health_QTL	83821055	129740986	QTL_ID=156;Name=post-stress mitogen induced IL-2 activity;Abbrev=IL2ACT;PUBMED_ID=10895309;trait_ID=103;trait=post-stress mitogen induced IL-2 activity;FlankMarkers=S0299,-,SW824;CMO_name=blood interleukin measurement;Map_Type=Linkage;peak_cM=109;Significance=Significant;F-Stat=9.10;Dominance_Effect=-6.1;Additive_Effect=10.5
6	Health_QTL	17750243	152260387	QTL_ID=15097;Name=Alkaline phosphatase activity;Abbrev=ALPA;PUBMED_ID=22496488;trait_ID=522;trait=Alkaline phosphatase activity;FlankMarkers=SW1841,SW2419;CMO_name=serum alkaline phosphatase activity level;Map_Type=Linkage;Model=Mendelian;Test_Base=Genome-wise;peak_cM=109;Significance=Suggestive;LOD-score=2.0;F-Stat=9.2;Variance=1.0;Additive_Effect=13.186
6	Reproduction_QTL	101772766	104417151	QTL_ID=66298;Name=Teat number;Abbrev=TNUM;PUBMED_ID=25158056;trait_ID=167;trait=Teat number;breed=Landrace;FlankMarkers=rs81390672,rs81390799,rs81390799;VTO_name=nipple quantity;CMO_name=teat number;Map_Type=Genome;Model=Mendelian;Test_Base=Genome-wise;peak_cM=109.67;Significance=Suggestive;P-value=<0.10;Dominance_Effect=-0.18;Additive_Effect=0.27
6	Production_QTL	100548492	106324729	QTL_ID=66277;Name=Body weight;Abbrev=BW;PUBMED_ID=26024912;trait_ID=564;trait=Body weight;breed=duroc;FlankMarkers=rs81316981,rs81316981,rs81390902;VTO_name=body mass;CMO_name=body weight;Map_Type=Genome;Model=Mendelian;Test_Base=Genome-wise;peak_cM=110.03;Significance=Significant;P-value=<0.001
6	Exterior_QTL	103034132	103881022	QTL_ID=64640;Name=Thoracolumbar vertebra number;Abbrev=TLVNUM;PUBMED_ID=26518887;trait_ID=823;trait=Thoracolumbar vertebra number;breed=duroc,yorkshire,Landrace;FlankMarkers=rs81390725,rs81232669,rs80890998;Map_Type=Genome;Model=Mendelian;Test_Base=-;peak_cM=110.05;Significance=Significant;Variance=2.68
6	Meat_and_Carcass_QTL	30978589	130369909	QTL_ID=4169;Name=Intramuscular fat content;Abbrev=IMF;PUBMED_ID=10754115;trait_ID=16;trait=Intramuscular fat content;FlankMarkers;VTO_name=intramuscular adipose amount;PTO_name=intramuscular fat content;Map_Type=Linkage;Test_Base=Genome-wise;peak_cM=110.2;Significance=Significant;P-value=<0.001;F-Stat=15.03;Dominance_Effect=-0.09;Additive_Effect=0.32
6	Meat_and_Carcass_QTL	29239143	136971287	QTL_ID=148;Name=Average backfat thickness;Abbrev=BFT;PUBMED_ID=12270105;trait_ID=2;trait=Average backfat thickness;FlankMarkers=SWR1130,SWR726,SW1069;VTO_name=subcutaneous adipose thickness;CMO_name=back fat thickness;Map_Type=Linkage;Test_Base=Genome-wise;peak_cM=110.4;Significance=Significant;P-value=<0.001;F-Stat=33.47;Dominance_Effect=2.22;Additive_Effect=4.31
6	Meat_and_Carcass_QTL	29239143	136971287	QTL_ID=149;Name=Average backfat thickness;Abbrev=BFT;PUBMED_ID=12270105;trait_ID=2;trait=Average backfat thickness;FlankMarkers=SWR1130,SWR726,SW1069;VTO_name=subcutaneous adipose thickness;CMO_name=back fat thickness;Map_Type=Linkage;Test_Base=Genome-wise;peak_cM=110.4;Significance=Significant;P-value=<0.001;F-Stat=25.68;Dominance_Effect=2.38;Additive_Effect=3.91
6	Meat_and_Carcass_QTL	30086351	127687961	QTL_ID=4167;Name=Backfat between 3rd and 4th last ribs;Abbrev=SCF;PUBMED_ID=10754115;trait_ID=442;trait=Backfat between 3rd and 4th last ribs;FlankMarkers;VTO_name=subcutaneous adipose thickness;CMO_name=back fat thickness;Map_Type=Linkage;Test_Base=Genome-wise;peak_cM=111.5;Significance=Significant;P-value=<0.001;F-Stat=24.54;Dominance_Effect=-2.06;Additive_Effect=4.50
6	Meat_and_Carcass_QTL	29979924	45448178	QTL_ID=997;Name=Fat-cuts percentage;Abbrev=FATCP;PUBMED_ID=ISU0012;trait_ID=280;trait=Fat-cuts percentage;FlankMarkers=S0087,RYR1,LIPE;PTO_name=dressed carcass composition trait;Map_Type=Linkage;peak_cM=112;Significance=Significant;F-Stat=22.0;Variance=13.7;Dominance_Effect=0.84;Additive_Effect=1.36
6	Meat_and_Carcass_QTL	29979924	45448178	QTL_ID=1000;Name=backfat at last rib;Abbrev=LRIBF;PUBMED_ID=ISU0012;trait_ID=382;trait=backfat at last rib;FlankMarkers=S0087,RYR1,LIPE;VTO_name=subcutaneous adipose thickness;CMO_name=back fat thickness, last rib;Map_Type=Linkage;peak_cM=112;Significance=Significant;F-Stat=11.0;Variance=7.1;Dominance_Effect=1.01;Additive_Effect=1.84
6	Meat_and_Carcass_QTL	29979924	77813565	QTL_ID=1013;Name=Conductivity 24 hours post-mortem;Abbrev=COND;PUBMED_ID=ISU0012;trait_ID=33;trait=Conductivity 24 hours post-mortem;FlankMarkers=S0087,RYR1,A1BG;VTO_name=skeletal muscle conductivity trait;PTO_name=meat conductivity;Map_Type=Linkage;peak_cM=112;Significance=Significant;F-Stat=184.9;Variance=59.1;Dominance_Effect=0.78;Additive_Effect=-2.93
6	Meat_and_Carcass_QTL	29979924	45448178	QTL_ID=1043;Name=Average backfat thickness;Abbrev=BFT;PUBMED_ID=ISU0012;trait_ID=2;trait=Average backfat thickness;FlankMarkers=S0087,RYR1,LIPE;VTO_name=subcutaneous adipose thickness;CMO_name=back fat thickness;Map_Type=Linkage;Test_Base=-;peak_cM=112;Significance=-;F-Stat=6.2;Variance=3.8;Dominance_Effect=1.67;Additive_Effect=1.19
6	Meat_and_Carcass_QTL	30298426	70068744	QTL_ID=1245;Name=Conductivity 24 hours post-mortem;Abbrev=COND;PUBMED_ID=ISU0006;trait_ID=33;trait=Conductivity 24 hours post-mortem;FlankMarkers=RYR1;VTO_name=skeletal muscle conductivity trait;PTO_name=meat conductivity;Map_Type=Linkage;peak_cM=112;Variance=36.9
6	Meat_and_Carcass_QTL	30298426	70068744	QTL_ID=1247;Name=Conductivity 24 hours post-mortem;Abbrev=COND;PUBMED_ID=ISU0006;trait_ID=33;trait=Conductivity 24 hours post-mortem;FlankMarkers=RYR1;VTO_name=skeletal muscle conductivity trait;PTO_name=meat conductivity;Map_Type=Linkage;peak_cM=112;Variance=59.1
6	Meat_and_Carcass_QTL	30298426	91030131	QTL_ID=1257;Name=Fat-cuts percentage;Abbrev=FATCP;PUBMED_ID=ISU0006;trait_ID=280;trait=Fat-cuts percentage;FlankMarkers=RYR1;PTO_name=dressed carcass composition trait;Map_Type=Linkage;peak_cM=112;Variance=8.3%
6	Meat_and_Carcass_QTL	30298426	55751769	QTL_ID=817;Name=Lean cuts percentage;Abbrev=LEANCUTP;PUBMED_ID=ISU0006;trait_ID=281;trait=Lean cuts percentage;FlankMarkers=RYR1;PTO_name=dressed carcass composition trait;Map_Type=Linkage;peak_cM=112;Variance=16.1
6	Reproduction_QTL	74133109	108169894	QTL_ID=17547;Name=Teat number;Abbrev=TNUM;PUBMED_ID=21108822;trait_ID=167;trait=Teat number;breed=large white;FlankMarkers;VTO_name=nipple quantity;CMO_name=teat number;Map_Type=Linkage;Model=Mendelian;Test_Base=Chromosome-wise;peak_cM=112.2;Significance=Suggestive;P-value=<0.10;Likelihood_Ratio=46.0
6	Production_QTL	30938918	115392938	QTL_ID=184;Name=body weight (17 weeks);Abbrev=Wt;PUBMED_ID=11403749;trait_ID=183;trait=body weight (17 weeks);FlankMarkers=SW2425,SW1094,SW378;VTO_name=body mass;CMO_name=body weight;Map_Type=Linkage;peak_cM=113.8;Significance=Suggestive;F-Stat=6.70
6	Production_QTL	23594516	89095314	QTL_ID=186;Name=average daily gain;Abbrev=ADG;PUBMED_ID=11403749;trait_ID=144;trait=average daily gain;FlankMarkers=S0005,SW1094,-;VTO_name=postnatal growth trait;CMO_name=average daily body weight gain;Map_Type=Linkage;Test_Base=-;peak_cM=113.8;Significance=-;F-Stat=7.20
6	Health_QTL	91030131	117131464	QTL_ID=37542;Name=CSFV antibody level;Abbrev=CSFVAB;PUBMED_ID=24535855;trait_ID=815;trait=CSFV antibody level;breed=large white,Landrace,Songliao Black;FlankMarkers=S0031,S0121;VTO_name=blood immunoglobulin amount;CMO_name=blood autoantibody level;Map_Type=Linkage;Model=Mendelian;Test_Base=Experiment-wise;peak_cM=115.0;Significance=Significant;P-value=<0.05;Likelihood_Ratio=25.45
6	Health_QTL	83821055	146365886	QTL_ID=15051;Name=hematocrit;Abbrev=HCT;PUBMED_ID=22035003;trait_ID=455;trait=hematocrit;breed=Landrace,Korean native pig;FlankMarkers=S0299,SW322;CMO_name=hematocrit;Map_Type=Linkage;Model=Mendelian;Test_Base=Genome-wise;peak_cM=120;Significance=Suggestive;LOD-score=2.9;F-Stat=13.3;Variance=1.8;Additive_Effect=0.963
6	Meat_and_Carcass_QTL	44290269	91030131	QTL_ID=4223;Name=subjective pork flavor in fat;Abbrev=PFLFAT;PUBMED_ID=15670126;trait_ID=66;trait=subjective pork flavor in fat;FlankMarkers=S0121;PTO_name=pork flavor intensity (fat);Map_Type=Linkage;peak_cM=120.1;Significance=Significant;P-value=<0.05;F-Stat=4.7;Dominance_Effect=-0.01;Additive_Effect=-0.39
6	Meat_and_Carcass_QTL	94382869	146365886	QTL_ID=3649;Name=backfat at last rib;Abbrev=LRIBF;PUBMED_ID=17965327;trait_ID=382;trait=backfat at last rib;FlankMarkers=SW322,SW1881;VTO_name=subcutaneous adipose thickness;CMO_name=back fat thickness, last rib;Map_Type=Linkage;peak_cM=121.3;Significance=Significant;F-Stat=21.24;Additive_Effect=0.0009
6	Health_QTL	91030131	146365886	QTL_ID=15046;Name=Red blood cell count;Abbrev=RBC;PUBMED_ID=22035003;trait_ID=475;trait=Red blood cell count;breed=Landrace,Korean native pig;FlankMarkers=S0121,SW322;VTO_name=erythrocyte quantity;CMO_name=red blood cell count;Map_Type=Linkage;Model=Mendelian;Test_Base=Genome-wise;peak_cM=121.4;Significance=Suggestive;LOD-score=2.6;F-Stat=11.9;Variance=1.6;Additive_Effect=0.177
6	Meat_and_Carcass_QTL	94382869	146365886	QTL_ID=16920;Name=Fat weight (total);Abbrev=FATWT;PUBMED_ID=21040587;trait_ID=307;trait=Fat weight (total);breed=duroc,pietrain;FlankMarkers=SW1881,SW322;VTO_name=white adipose mass;CMO_name=total body fat weight;Map_Type=Linkage;Model=Mendelian;Test_Base=Comparison-wise;peak_cM=121.9;Significance=Significant;P-value=2.04E-5;Dominance_Effect=-0.38;Additive_Effect=0.57
6	Meat_and_Carcass_QTL	94382869	146365886	QTL_ID=21375;Name=Belly weight;Abbrev=BELLYWT;PUBMED_ID=22303314;trait_ID=74;trait=Belly weight;breed=duroc,pietrain;FlankMarkers=SW1881,SW322;PTO_name=belly weight;Map_Type=Linkage;Model=Mendelian;Test_Base=Comparison-wise;peak_cM=121.9;Significance=Significant;P-value=1.66E-4;Dominance_Effect=-0.06;Additive_Effect=0.06
6	Meat_and_Carcass_QTL	94382869	146365886	QTL_ID=2869;Name=Shoulder weight;Abbrev=SHOUWT;PUBMED_ID=16978171;trait_ID=219;trait=Shoulder weight;FlankMarkers=SW1881,SW322;VTO_name=forelimb mass;PTO_name=shoulder weight;Map_Type=Linkage;peak_cM=122;Significance=Significant;F-Stat=8.11;Variance=4.5;Dominance_Effect=-0.16;Additive_Effect=-0.04
6	Meat_and_Carcass_QTL	94382869	146365886	QTL_ID=3195;Name=Backfat at tenth rib;Abbrev=10RIBBFT;PUBMED_ID=17965327;trait_ID=7;trait=Backfat at tenth rib;FlankMarkers=SW322,SW1881;VTO_name=subcutaneous adipose thickness;CMO_name=back fat thickness, 10th rib;Map_Type=Linkage;Test_Base=-;peak_cM=122.3;Significance=-;F-Stat=25.77;Dominance_Effect=-0.76;Additive_Effect=0.67
6	Meat_and_Carcass_QTL	94382869	146365886	QTL_ID=16921;Name=Backfat at tenth rib;Abbrev=10RIBBFT;PUBMED_ID=21040587;trait_ID=7;trait=Backfat at tenth rib;breed=duroc,pietrain;FlankMarkers=SW1881,SW322;VTO_name=subcutaneous adipose thickness;CMO_name=back fat thickness, 10th rib;Map_Type=Linkage;Model=Mendelian;Test_Base=Comparison-wise;peak_cM=122.7;Significance=Significant;P-value=5.13E-26;Dominance_Effect=-1.61;Additive_Effect=1.78
6	Meat_and_Carcass_Association	91030131	146365886	QTL_ID=12057;Name=Muscle moisture percentage;Abbrev=MMP;PUBMED_ID=20300864;trait_ID=52;trait=Muscle moisture percentage;FlankMarkers=S0121,SW322;VTO_name=muscle water amount;PTO_name=meat water content;Map_Type=Linkage;Model=Mendelian;peak_cM=123;Significance=Significant;P-value=0.003;Dominance_Effect=0.427;Additive_Effect=-0.238;gene_ID=396836;gene_IDsrc=NCBIgene
6	Meat_and_Carcass_Association	91030131	146365886	QTL_ID=12058;Name=muscle protein percentage;Abbrev=MPROT;PUBMED_ID=20300864;trait_ID=53;trait=muscle protein percentage;FlankMarkers=S0121,SW322;VTO_name=muscle protein amount;PTO_name=meat protein content;Map_Type=Linkage;Model=Mendelian;peak_cM=123;Significance=Significant;P-value=0.031;Dominance_Effect=-0.333;Additive_Effect=0.057;gene_ID=396836;gene_IDsrc=NCBIgene
6	Meat_and_Carcass_Association	91030131	146365886	QTL_ID=12059;Name=Intramuscular fat content;Abbrev=IMF;PUBMED_ID=20300864;trait_ID=16;trait=Intramuscular fat content;FlankMarkers=S0121,SW322;VTO_name=intramuscular adipose amount;PTO_name=intramuscular fat content;Map_Type=Linkage;Model=Mendelian;peak_cM=123;Significance=Significant;P-value=0.024;Dominance_Effect=-0.169;Additive_Effect=0.252;gene_ID=396836;gene_IDsrc=NCBIgene
6	Meat_and_Carcass_Association	91030131	146365886	QTL_ID=12060;Name=Cholesterol level in meat;Abbrev=CHOL;PUBMED_ID=20300864;trait_ID=49;trait=Cholesterol level in meat;FlankMarkers=S0121,SW322;VTO_name=muscle cholesterol amount;PTO_name=meat cholesterol content;Map_Type=Linkage;Model=Mendelian;peak_cM=123;Significance=Significant;P-value=<0.0001;Dominance_Effect=8.535;Additive_Effect=-24.29;gene_ID=396836;gene_IDsrc=NCBIgene
6	Meat_and_Carcass_Association	91030131	146365886	QTL_ID=12061;Name=Flavor score;Abbrev=FLAV;PUBMED_ID=20300864;trait_ID=64;trait=Flavor score;FlankMarkers=S0121,SW322;PTO_name=meat flavor intensity;Map_Type=Linkage;Model=Mendelian;peak_cM=123;Significance=Significant;P-value=0.002;Dominance_Effect=-0.148;Additive_Effect=-0.0004;gene_ID=396836;gene_IDsrc=NCBIgene
6	Meat_and_Carcass_QTL	94382869	146365886	QTL_ID=3196;Name=Backfat at tenth rib;Abbrev=10RIBBFT;PUBMED_ID=17965327;trait_ID=7;trait=Backfat at tenth rib;FlankMarkers=SW322,SW1881;VTO_name=subcutaneous adipose thickness;CMO_name=back fat thickness, 10th rib;Map_Type=Linkage;Test_Base=-;peak_cM=123.3;Significance=-;F-Stat=24.97;Dominance_Effect=-1.8;Additive_Effect=1.81
6	Meat_and_Carcass_QTL	94382869	146365886	QTL_ID=3197;Name=backfat at last rib;Abbrev=LRIBF;PUBMED_ID=17965327;trait_ID=382;trait=backfat at last rib;FlankMarkers=SW322,SW1881;VTO_name=subcutaneous adipose thickness;CMO_name=back fat thickness, last rib;Map_Type=Linkage;Test_Base=-;peak_cM=123.3;Significance=-;F-Stat=26.15;Dominance_Effect=-1.21;Additive_Effect=1.36
6	Meat_and_Carcass_QTL	94382869	146365886	QTL_ID=3650;Name=Backfat linear at last rib;Abbrev=LRIBFL;PUBMED_ID=17965327;trait_ID=399;trait=Backfat linear at last rib;FlankMarkers=SW322,SW1881;VTO_name=subcutaneous adipose thickness;Map_Type=Linkage;peak_cM=123.3;Significance=Significant;F-Stat=15.03;Additive_Effect=0.0025
6	Health_QTL	83821055	146365886	QTL_ID=15050;Name=Hemoglobin;Abbrev=HGB;PUBMED_ID=22035003;trait_ID=456;trait=Hemoglobin;breed=Landrace,Korean native pig;FlankMarkers=S0299,SW322;VTO_name=blood hemoglobin amount;CMO_name=hemoglobin concentration;Map_Type=Linkage;Model=Mendelian;Test_Base=Genome-wise;peak_cM=123.5;Significance=Suggestive;LOD-score=2.1;F-Stat=9.8;Variance=1.3;Additive_Effect=0.267
6	Meat_and_Carcass_QTL	94382869	146365886	QTL_ID=3244;Name=Carcass length;Abbrev=CRCL;PUBMED_ID=17965326;trait_ID=75;trait=Carcass length;FlankMarkers=SW322,SW1881;PTO_name=dressed carcass length;CMO_name=carcass length;Map_Type=Linkage;peak_cM=124.3;Significance=Significant;LOD-score=9.08;F-Stat=14.57;Dominance_Effect=1.02;Additive_Effect=-0.57
6	Meat_and_Carcass_QTL	94382869	146365886	QTL_ID=3651;Name=Backfat at tenth rib;Abbrev=10RIBBFT;PUBMED_ID=17965327;trait_ID=7;trait=Backfat at tenth rib;FlankMarkers=SW322,SW1881;VTO_name=subcutaneous adipose thickness;CMO_name=back fat thickness, 10th rib;Map_Type=Linkage;peak_cM=124.3;Significance=Significant;F-Stat=36.60;Additive_Effect=0.0089
6	Meat_and_Carcass_QTL	94382869	146365886	QTL_ID=3188;Name=Fat weight (total);Abbrev=FATWT;PUBMED_ID=17965327;trait_ID=307;trait=Fat weight (total);FlankMarkers=SW322,SW1881;VTO_name=white adipose mass;CMO_name=total body fat weight;Map_Type=Linkage;Test_Base=-;peak_cM=124.3;Significance=-;F-Stat=5.48;Dominance_Effect=-0.87;Additive_Effect=1.32
6	Meat_and_Carcass_QTL	94382869	146365886	QTL_ID=3198;Name=backfat at last rib;Abbrev=LRIBF;PUBMED_ID=17965327;trait_ID=382;trait=backfat at last rib;FlankMarkers=SW322,SW1881;VTO_name=subcutaneous adipose thickness;CMO_name=back fat thickness, last rib;Map_Type=Linkage;Test_Base=-;peak_cM=124.3;Significance=-;F-Stat=20.07;Dominance_Effect=-0.5;Additive_Effect=0.55
6	Meat_and_Carcass_QTL	94382869	146365886	QTL_ID=3199;Name=backfat at last rib;Abbrev=LRIBF;PUBMED_ID=17965327;trait_ID=382;trait=backfat at last rib;FlankMarkers=SW322,SW1881;VTO_name=subcutaneous adipose thickness;CMO_name=back fat thickness, last rib;Map_Type=Linkage;Test_Base=-;peak_cM=124.3;Significance=-;F-Stat=16.45;Dominance_Effect=-1.11;Additive_Effect=1.44
6	Meat_and_Carcass_QTL	94382869	146365886	QTL_ID=16922;Name=Backfat at tenth rib;Abbrev=10RIBBFT;PUBMED_ID=21040587;trait_ID=7;trait=Backfat at tenth rib;breed=duroc,pietrain;FlankMarkers=SW1881,SW322;VTO_name=subcutaneous adipose thickness;CMO_name=back fat thickness, 10th rib;Map_Type=Linkage;Model=Mendelian;Test_Base=Comparison-wise;peak_cM=125;Significance=Significant;P-value=3.55E-24;Dominance_Effect=-0.97;Additive_Effect=1.38
6	Meat_and_Carcass_QTL	97895295	112143612	QTL_ID=66024;Name=Average backfat thickness;Abbrev=BFT;PUBMED_ID=22574789;trait_ID=2;trait=Average backfat thickness;breed=duroc;FlankMarkers;VTO_name=subcutaneous adipose thickness;CMO_name=back fat thickness;Map_Type=Linkage;Model=Mendelian;Test_Base=Genome-wise;peak_cM=125.1;Significance=Significant;LOD-score=4.34
6	Meat_and_Carcass_QTL	96195635	115984089	QTL_ID=66025;Name=Fat area percentage in carcass;Abbrev=FAPC;PUBMED_ID=22574789;trait_ID=761;trait=Fat area percentage in carcass;breed=duroc;FlankMarkers;PTO_name=dressed carcass fat content;Map_Type=Linkage;Model=Mendelian;Test_Base=Genome-wise;peak_cM=125.1;Significance=Suggestive;LOD-score=1.85
6	Meat_and_Carcass_QTL	97895295	112143612	QTL_ID=66027;Name=Fat area percentage in carcass;Abbrev=FAPC;PUBMED_ID=22574789;trait_ID=761;trait=Fat area percentage in carcass;breed=duroc;FlankMarkers;PTO_name=dressed carcass fat content;Map_Type=Linkage;Model=Mendelian;Test_Base=Genome-wise;peak_cM=125.1;Significance=Significant;LOD-score=4.71
6	Meat_and_Carcass_QTL	97895295	115984089	QTL_ID=66028;Name=Fat area percentage in carcass;Abbrev=FAPC;PUBMED_ID=22574789;trait_ID=761;trait=Fat area percentage in carcass;breed=duroc;FlankMarkers;PTO_name=dressed carcass fat content;Map_Type=Linkage;Model=Mendelian;Test_Base=Genome-wise;peak_cM=125.1;Significance=Significant;LOD-score=5.25
6	Meat_and_Carcass_QTL	100040975	109546295	QTL_ID=66029;Name=Fat area percentage in carcass;Abbrev=FAPC;PUBMED_ID=22574789;trait_ID=761;trait=Fat area percentage in carcass;breed=duroc;FlankMarkers;PTO_name=dressed carcass fat content;Map_Type=Linkage;Model=Mendelian;Test_Base=Genome-wise;peak_cM=125.1;Significance=Significant;LOD-score=6.34
6	Meat_and_Carcass_QTL	97895295	113072600	QTL_ID=66031;Name=Fat area percentage in carcass;Abbrev=FAPC;PUBMED_ID=22574789;trait_ID=761;trait=Fat area percentage in carcass;breed=duroc;FlankMarkers;PTO_name=dressed carcass fat content;Map_Type=Linkage;Model=Mendelian;Test_Base=Genome-wise;peak_cM=125.1;Significance=Significant;LOD-score=4.61
6	Meat_and_Carcass_QTL	94382869	146365886	QTL_ID=3200;Name=Backfat at tenth rib;Abbrev=10RIBBFT;PUBMED_ID=17965327;trait_ID=7;trait=Backfat at tenth rib;FlankMarkers=SW322,SW1881;VTO_name=subcutaneous adipose thickness;CMO_name=back fat thickness, 10th rib;Map_Type=Linkage;Test_Base=-;peak_cM=125.3;Significance=-;F-Stat=20.36;Dominance_Effect=-0.93;Additive_Effect=0.97
6	Meat_and_Carcass_QTL	94382869	146365886	QTL_ID=3201;Name=backfat at last rib;Abbrev=LRIBF;PUBMED_ID=17965327;trait_ID=382;trait=backfat at last rib;FlankMarkers=SW322,SW1881;VTO_name=subcutaneous adipose thickness;CMO_name=back fat thickness, last rib;Map_Type=Linkage;Test_Base=-;peak_cM=125.3;Significance=-;F-Stat=19.31;Dominance_Effect=-0.92;Additive_Effect=0.85
6	Meat_and_Carcass_QTL	95437656	115984089	QTL_ID=66026;Name=Fat area percentage in carcass;Abbrev=FAPC;PUBMED_ID=22574789;trait_ID=761;trait=Fat area percentage in carcass;breed=duroc;FlankMarkers;PTO_name=dressed carcass fat content;Map_Type=Linkage;Model=Mendelian;Test_Base=Genome-wise;peak_cM=125.8;Significance=Suggestive;LOD-score=2.35
6	Meat_and_Carcass_QTL	94382869	146365886	QTL_ID=3202;Name=Backfat at tenth rib;Abbrev=10RIBBFT;PUBMED_ID=17965327;trait_ID=7;trait=Backfat at tenth rib;FlankMarkers=SW322,SW1881;VTO_name=subcutaneous adipose thickness;CMO_name=back fat thickness, 10th rib;Map_Type=Linkage;Test_Base=-;peak_cM=126.2;Significance=-;F-Stat=22.09;Dominance_Effect=-1.09;Additive_Effect=1.37
6	Meat_and_Carcass_QTL	94382869	146365886	QTL_ID=3245;Name=Loin weight;Abbrev=LOINWT;PUBMED_ID=17965326;trait_ID=215;trait=Loin weight;FlankMarkers=SW322,SW1881;PTO_name=loin weight;Map_Type=Linkage;peak_cM=126.2;Significance=Significant;LOD-score=7.69;F-Stat=12.25;Dominance_Effect=0.17;Additive_Effect=-0.18
6	Meat_and_Carcass_QTL	94382869	146365886	QTL_ID=16923;Name=Empty body lipid content;Abbrev=LC;PUBMED_ID=21040587;trait_ID=348;trait=Empty body lipid content;breed=duroc,pietrain;FlankMarkers=SW1881,SW322;VTO_name=lipid amount;Map_Type=Linkage;Model=Mendelian;Test_Base=Comparison-wise;peak_cM=126.6;Significance=Significant;P-value=2.45E-9;Dominance_Effect=-0.50;Additive_Effect=0.46
6	Meat_and_Carcass_QTL	94382869	146365886	QTL_ID=21376;Name=Ham weight;Abbrev=HAMWT;PUBMED_ID=22303314;trait_ID=216;trait=Ham weight;breed=duroc,pietrain;FlankMarkers=SW1881,SW322;VTO_name=hindlimb mass;PTO_name=ham weight;Map_Type=Linkage;Model=Mendelian;Test_Base=Comparison-wise;peak_cM=126.6;Significance=Significant;P-value=4.17E-11;Dominance_Effect=0.08;Additive_Effect=-0.16
6	Meat_and_Carcass_QTL	94382869	146365886	QTL_ID=21377;Name=backfat at last rib;Abbrev=LRIBF;PUBMED_ID=22303314;trait_ID=382;trait=backfat at last rib;breed=duroc,pietrain;FlankMarkers=SW1881,SW322;VTO_name=subcutaneous adipose thickness;CMO_name=back fat thickness, last rib;Map_Type=Linkage;Model=Mendelian;Test_Base=Comparison-wise;peak_cM=126.6;Significance=Significant;P-value=3.39E-8;Dominance_Effect=-1.62;Additive_Effect=1.28
6	Meat_and_Carcass_QTL	94382869	146365886	QTL_ID=3317;Name=Empty body lipid content;Abbrev=LC;PUBMED_ID=17965327;trait_ID=348;trait=Empty body lipid content;FlankMarkers=SW322,SW1881;VTO_name=lipid amount;Map_Type=Linkage;peak_cM=127.2;Significance=Significant;F-Stat=6.48;Dominance_Effect=-1.04;Additive_Effect=0.91
6	Meat_and_Carcass_QTL	94382869	146365886	QTL_ID=3203;Name=Backfat at tenth rib;Abbrev=10RIBBFT;PUBMED_ID=17965327;trait_ID=7;trait=Backfat at tenth rib;FlankMarkers=SW322,SW1881;VTO_name=subcutaneous adipose thickness;CMO_name=back fat thickness, 10th rib;Map_Type=Linkage;Test_Base=-;peak_cM=127.2;Significance=-;F-Stat=15.17;Dominance_Effect=-1.98;Additive_Effect=2.09
6	Meat_and_Carcass_QTL	94382869	146365886	QTL_ID=21378;Name=Loin muscle area;Abbrev=LMA;PUBMED_ID=22303314;trait_ID=86;trait=Loin muscle area;breed=duroc,pietrain;FlankMarkers=SW1881,SW322;VTO_name=longissimus thoracis muscle area;Map_Type=Linkage;Model=Mendelian;Test_Base=Comparison-wise;peak_cM=127.4;Significance=Significant;P-value=5.01E9;Dominance_Effect=0.61;Additive_Effect=-1.30
6	Meat_and_Carcass_QTL	91030131	146365886	QTL_ID=4218;Name=skatole, sensory panel;Abbrev=SKATSP;PUBMED_ID=15670126;trait_ID=58;trait=skatole, sensory panel;FlankMarkers=S0121,SW322;PTO_name=meat skatole flavor intensity;Map_Type=Linkage;peak_cM=128.9;Significance=Significant;P-value=<0.05;F-Stat=4.4;Dominance_Effect=-1.33;Additive_Effect=0.59
6	Meat_and_Carcass_QTL	94382869	146365886	QTL_ID=3246;Name=backfat at last rib;Abbrev=LRIBF;PUBMED_ID=17965326;trait_ID=382;trait=backfat at last rib;FlankMarkers=SW322,SW1881;VTO_name=subcutaneous adipose thickness;CMO_name=back fat thickness, last rib;Map_Type=Linkage;peak_cM=129.2;Significance=Significant;LOD-score=3.9;F-Stat=6.10;Dominance_Effect=-2.19;Additive_Effect=1.04
6	Meat_and_Carcass_QTL	94382869	146365886	QTL_ID=3652;Name=Backfat linear at tenth rib;Abbrev=10thribBFL;PUBMED_ID=17965327;trait_ID=400;trait=Backfat linear at tenth rib;FlankMarkers=SW322,SW1881;VTO_name=subcutaneous adipose thickness;Map_Type=Linkage;peak_cM=129.2;Significance=Suggestive;F-Stat=10.84;Additive_Effect=0.0191
6	Meat_and_Carcass_QTL	71886584	134073790	QTL_ID=4168;Name=Loin muscle area;Abbrev=LMA;PUBMED_ID=10754115;trait_ID=86;trait=Loin muscle area;FlankMarkers;VTO_name=longissimus thoracis muscle area;Map_Type=Linkage;Test_Base=Genome-wise;peak_cM=129.7;Significance=Significant;P-value=<0.001;F-Stat=13.26;Dominance_Effect=2.19;Additive_Effect=-2.20
6	Production_QTL	91314414	131621758	QTL_ID=16851;Name=average daily gain;Abbrev=ADG;PUBMED_ID=21040563;trait_ID=144;trait=average daily gain;breed=meishan,pietrain,Wild boar;FlankMarkers;VTO_name=postnatal growth trait;CMO_name=average daily body weight gain;Map_Type=Linkage;Model=Mendelian;Test_Base=Comparison-wise;peak_cM=130.0;Significance=Significant;P-value=0.0161;F-Stat=2.94
6	Production_QTL	94382869	146365886	QTL_ID=2880;Name=Daily feed intake;Abbrev=FEEDIN;PUBMED_ID=16978171;trait_ID=320;trait=Daily feed intake;FlankMarkers=SW1881,SW322;CMO_name=average daily food intake weight;Map_Type=Linkage;peak_cM=130;Significance=Significant;F-Stat=5.6;Variance=3.0;Dominance_Effect=0.64;Additive_Effect=0.012
6	Meat_and_Carcass_QTL	94382869	146365886	QTL_ID=21379;Name=muscle protein percentage;Abbrev=MPROT;PUBMED_ID=22303314;trait_ID=53;trait=muscle protein percentage;breed=duroc,pietrain;FlankMarkers=SW1881,SW322;VTO_name=muscle protein amount;PTO_name=meat protein content;Map_Type=Linkage;Model=Mendelian;Test_Base=Comparison-wise;peak_cM=130.4;Significance=Significant;P-value=3.89E-6;Dominance_Effect=0.09;Additive_Effect=-0.30
6	Meat_and_Carcass_QTL	100040975	117691313	QTL_ID=66030;Name=Fat area percentage in carcass;Abbrev=FAPC;PUBMED_ID=22574789;trait_ID=761;trait=Fat area percentage in carcass;breed=duroc;FlankMarkers;PTO_name=dressed carcass fat content;Map_Type=Linkage;Model=Mendelian;Test_Base=Genome-wise;peak_cM=131.2;Significance=Significant;LOD-score=5.06
6	Production_QTL	100619284	123602825	QTL_ID=17554;Name=Body weight (birth);Abbrev=BW;PUBMED_ID=21108822;trait_ID=153;trait=Body weight (birth);breed=large white,meishan,Landrace;FlankMarkers;VTO_name=body mass;CMO_name=body weight;Map_Type=Linkage;Model=Mendelian;Test_Base=Chromosome-wise;peak_cM=131.8;Significance=Suggestive;P-value=<0.10;Likelihood_Ratio=47.4
6	Meat_and_Carcass_QTL	85992952	146365886	QTL_ID=15879;Name=Oleic acid content;Abbrev=FA-C18:1;PUBMED_ID=22221022;trait_ID=251;trait=Oleic acid content;breed=duroc;FlankMarkers=SW322;PTO_name=meat fatty acid cis-9-C18:1 content;Map_Type=Linkage;Model=Mendelian;Test_Base=Genome-wise;peak_cM=131.9;Significance=Suggestive;LOD-score=1.96
6	Health_QTL	97895295	124113659	QTL_ID=66032;Name=Leptin level;Abbrev=LEPT;PUBMED_ID=22574789;trait_ID=762;trait=Leptin level;breed=duroc;FlankMarkers;VTO_name=blood leptin amount;CMO_name=blood leptin level;Map_Type=Linkage;Model=Mendelian;Test_Base=Genome-wise;peak_cM=132.5;Significance=Significant;LOD-score=3.25
6	Meat_and_Carcass_QTL	94382869	146365886	QTL_ID=21380;Name=Carcass weight (hot);Abbrev=HCWT;PUBMED_ID=22303314;trait_ID=77;trait=Carcass weight (hot);breed=duroc,pietrain;FlankMarkers=SW1881,SW322;PTO_name=dressed carcass weight;CMO_name=carcass weight;Map_Type=Linkage;Model=Mendelian;Test_Base=Comparison-wise;peak_cM=132.8;Significance=Significant;P-value=7.94E-4;Dominance_Effect=-2.23;Additive_Effect=0.44
6	Meat_and_Carcass_QTL	94382869	137240589	QTL_ID=17780;Name=backfat at last rib;Abbrev=LRIBF;PUBMED_ID=21906106;trait_ID=382;trait=backfat at last rib;breed=iberian,meishan;FlankMarkers=SW1881,SW1328;VTO_name=subcutaneous adipose thickness;CMO_name=back fat thickness, last rib;Map_Type=Linkage;Model=Mendelian;Test_Base=Chromosome-wise;peak_cM=133.4;Significance=Significant;P-value=<0.05;Likelihood_Ratio=8.13;Dominance_Effect=3.22;Additiv…
6	Meat_and_Carcass_QTL	94382869	146365886	QTL_ID=21381;Name=Carcass temperature (24 hr post-mortem) ;Abbrev=24CARTEMP;PUBMED_ID=22303314;trait_ID=386;trait=Carcass temperature (24 hr post-mortem) ;breed=duroc,pietrain;FlankMarkers=SW1881,SW322;PTO_name=carcass temperature;Map_Type=Linkage;Model=Mendelian;Test_Base=Comparison-wise;peak_cM=133.5;Significance=Significant;P-value=1.05E-5;Dominance_Effect=-0.11;Additive_Effect=0.13
6	Meat_and_Carcass_QTL	94382869	137240589	QTL_ID=17781;Name=backfat at last rib;Abbrev=LRIBF;PUBMED_ID=21906106;trait_ID=382;trait=backfat at last rib;breed=iberian,meishan;FlankMarkers=SW1881,SW1328;VTO_name=subcutaneous adipose thickness;CMO_name=back fat thickness, last rib;Map_Type=Linkage;Model=Mendelian;Test_Base=Chromosome-wise;peak_cM=134.4;Significance=Significant;P-value=<0.05;Likelihood_Ratio=8.25;Dominance_Effect=3.83;Additiv…
6	Meat_and_Carcass_QTL	94382869	146365886	QTL_ID=2859;Name=Ham weight;Abbrev=HAMWT;PUBMED_ID=16978171;trait_ID=216;trait=Ham weight;FlankMarkers=SW1881,SW322;VTO_name=hindlimb mass;PTO_name=ham weight;Map_Type=Linkage;peak_cM=135;Significance=Significant;F-Stat=9.35;Variance=5.3;Dominance_Effect=-0.56;Additive_Effect=0.22
6	Meat_and_Carcass_QTL	94382869	146365886	QTL_ID=3204;Name=Loin muscle area;Abbrev=LMA;PUBMED_ID=17965327;trait_ID=86;trait=Loin muscle area;FlankMarkers=SW322,SW1881;VTO_name=longissimus thoracis muscle area;Map_Type=Linkage;Test_Base=-;peak_cM=135.2;Significance=-;F-Stat=4.87;Dominance_Effect=-1.45;Additive_Effect=0.3
6	Meat_and_Carcass_QTL	94382869	146365886	QTL_ID=3247;Name=muscle protein percentage;Abbrev=MPROT;PUBMED_ID=17965326;trait_ID=53;trait=muscle protein percentage;FlankMarkers=SW322,SW1881;VTO_name=muscle protein amount;PTO_name=meat protein content;Map_Type=Linkage;peak_cM=135.2;Significance=Significant;LOD-score=6.36;F-Stat=10.06;Dominance_Effect=0.24;Additive_Effect=-0.39
6	Meat_and_Carcass_QTL	91030131	146365886	QTL_ID=4214;Name=skatole, laboratory;Abbrev=SKAT;PUBMED_ID=15670126;trait_ID=56;trait=skatole, laboratory;FlankMarkers=S0121,SW322;VTO_name=muscle skatole amount;PTO_name=meat skatole content;Map_Type=Linkage;peak_cM=136.6;Significance=Significant;P-value=<0.05;F-Stat=4.8;Dominance_Effect=-0.36;Additive_Effect=0.01
6	Meat_and_Carcass_QTL	94382869	146365886	QTL_ID=2854;Name=Intramuscular fat content;Abbrev=IMF;PUBMED_ID=16978171;trait_ID=16;trait=Intramuscular fat content;FlankMarkers=SW1881,SW322;VTO_name=intramuscular adipose amount;PTO_name=intramuscular fat content;Map_Type=Linkage;peak_cM=138;Significance=Significant;F-Stat=7.83;Variance=4.4;Dominance_Effect=0.32;Additive_Effect=-0.07
6	Production_QTL	94382869	146365886	QTL_ID=2879;Name=Daily feed intake;Abbrev=FEEDIN;PUBMED_ID=16978171;trait_ID=320;trait=Daily feed intake;FlankMarkers=SW1881,SW322;CMO_name=average daily food intake weight;Map_Type=Linkage;peak_cM=138;Significance=Significant;F-Stat=8.99;Variance=5.1;Dominance_Effect=0.205;Additive_Effect=-0.025
6	Meat_and_Carcass_QTL	94382869	146365886	QTL_ID=3248;Name=Spareribs weight;Abbrev=SPARERIB;PUBMED_ID=17965326;trait_ID=384;trait=Spareribs weight;FlankMarkers=SW322,SW1881;PTO_name=dressed carcass subdivision size;Map_Type=Linkage;peak_cM=139.1;Significance=Suggestive;LOD-score=3.11;F-Stat=4.84;Dominance_Effect=0.04;Additive_Effect=-0.03
6	Meat_and_Carcass_QTL	94382869	146365886	QTL_ID=2857;Name=External fat on loin;Abbrev=EFATLOIN;PUBMED_ID=16978171;trait_ID=343;trait=External fat on loin;FlankMarkers=SW1881,SW322;PTO_name=loin external fat weight;Map_Type=Linkage;peak_cM=140;Significance=Significant;F-Stat=7.20;Variance=4.0;Dominance_Effect=0.33;Additive_Effect=-0.09
6	Meat_and_Carcass_QTL	94382869	146365886	QTL_ID=3249;Name=Loin muscle area;Abbrev=LMA;PUBMED_ID=17965326;trait_ID=86;trait=Loin muscle area;FlankMarkers=SW322,SW1881;VTO_name=longissimus thoracis muscle area;Map_Type=Linkage;peak_cM=141.1;Significance=Significant;LOD-score=4.72;F-Stat=7.40;Dominance_Effect=-0.69;Additive_Effect=-1.27
6	Production_QTL	98288152	135394314	QTL_ID=181;Name=Body weight (3 weeks);Abbrev=21DWT;PUBMED_ID=11403749;trait_ID=180;trait=Body weight (3 weeks);FlankMarkers=SW967;VTO_name=body mass;CMO_name=body weight;Map_Type=Linkage;peak_cM=145.9;F-Stat=8.10
6	Production_QTL	92257476	138477175	QTL_ID=182;Name=body weight (10 weeks);Abbrev=Wt;PUBMED_ID=11403749;trait_ID=181;trait=body weight (10 weeks);FlankMarkers=SW967;VTO_name=body mass;CMO_name=body weight;Map_Type=Linkage;peak_cM=145.9;F-Stat=7.00
6	Reproduction_QTL	91030131	146365886	QTL_ID=8820;Name=Age at puberty;Abbrev=AGEP;PUBMED_ID=22443659;trait_ID=168;trait=Age at puberty;breed=large white,meishan;FlankMarkers=S0121,SW322;VTO_name=onset of fertility;CMO_name=age of puberty;Map_Type=Linkage;Model=Mendelian;Test_Base=Chromosome-wise;peak_cM=148.8;Significance=Significant;P-value=<0.05;F-Stat=7.7;Variance=4.6;Dominance_Effect=3.1;Additive_Effect=-4.5
6	Meat_and_Carcass_QTL	78052071	136971287	QTL_ID=152;Name=Loin muscle area;Abbrev=LMA;PUBMED_ID=12270105;trait_ID=86;trait=Loin muscle area;FlankMarkers=S0228,SW322,SW1069;VTO_name=longissimus thoracis muscle area;Map_Type=Linkage;Test_Base=Chromosome-wise;peak_cM=149.8;Significance=Significant;P-value=<0.05;F-Stat=5.65;Dominance_Effect=0.16;Additive_Effect=0.13
6	Meat_and_Carcass_QTL	78052071	136971287	QTL_ID=153;Name=Loin muscle area;Abbrev=LMA;PUBMED_ID=12270105;trait_ID=86;trait=Loin muscle area;FlankMarkers=S0228,SW322,SW1069;VTO_name=longissimus thoracis muscle area;Map_Type=Linkage;Test_Base=Chromosome-wise;peak_cM=149.8;Significance=Significant;P-value=<0.05;F-Stat=6.45;Dominance_Effect=0.21;Additive_Effect=0.02
7	Health_QTL	55880470	101176460	QTL_ID=9661;Name=PRRSV antibody titer;Abbrev=PRRSVAB;PUBMED_ID=19490209;trait_ID=617;trait=PRRSV antibody titer;breed=duroc;FlankMarkers=SW175,S0115;VTO_name=blood immunoglobulin amount;CMO_name=antibody titer;Map_Type=Linkage;Model=Mendelian;Test_Base=Genome-wise;Significance=Significant;P-value=<0.05;F-Stat=11.6;Variance=12.7
7	Meat_and_Carcass_Association	55880470	101176460	QTL_ID=9853;Name=Drip loss;Abbrev=DRIPL;PUBMED_ID=19823956;trait_ID=37;trait=Drip loss;breed=pietrain;FlankMarkers=SW175,S0115;PTO_name=meat water holding capacity;Map_Type=Linkage;Model=Mendelian;Significance=Significant;P-value=0.0318
7	Meat_and_Carcass_Association	55880470	101176460	QTL_ID=9854;Name=pH 24 hr post-mortem (loin);Abbrev=pH;PUBMED_ID=19823956;trait_ID=30;trait=pH 24 hr post-mortem (loin);breed=german landrace;FlankMarkers=SW175,S0115;PTO_name=meat pH;Map_Type=Linkage;Model=Mendelian;Significance=Significant;P-value=0.0214
7	Production_QTL	48748	120853004	QTL_ID=3756;Name=average daily gain;Abbrev=ADG;PUBMED_ID=12807783;trait_ID=144;trait=average daily gain;FlankMarkers;VTO_name=postnatal growth trait;CMO_name=average daily body weight gain;Map_Type=Linkage;Test_Base=-;Significance=-;P-value=0.01
7	Meat_and_Carcass_QTL	48748	120853004	QTL_ID=3762;Name=backfat at last rib;Abbrev=LRIBF;PUBMED_ID=12807783;trait_ID=382;trait=backfat at last rib;FlankMarkers;VTO_name=subcutaneous adipose thickness;CMO_name=back fat thickness, last rib;Map_Type=Linkage;P-value=0.006
7	Meat_and_Carcass_QTL	48748	120853004	QTL_ID=3763;Name=Loin muscle depth;Abbrev=LMDEP;PUBMED_ID=12807783;trait_ID=220;trait=Loin muscle depth;FlankMarkers;VTO_name=longissimus thoracis muscle thickness;Map_Type=Linkage;P-value=0.03
7	Meat_and_Carcass_QTL	48748	120853004	QTL_ID=3765;Name=Loin muscle area;Abbrev=LMA;PUBMED_ID=12807783;trait_ID=86;trait=Loin muscle area;FlankMarkers;VTO_name=longissimus thoracis muscle area;Map_Type=Linkage;P-value=0.012
7	Production_QTL	48748	120853004	QTL_ID=3766;Name=average daily gain;Abbrev=ADG;PUBMED_ID=12807783;trait_ID=144;trait=average daily gain;FlankMarkers;VTO_name=postnatal growth trait;CMO_name=average daily body weight gain;Map_Type=Linkage;Test_Base=-;Significance=-;P-value=0.049
7	Production_QTL	48748	120853004	QTL_ID=3767;Name=average daily gain;Abbrev=ADG;PUBMED_ID=12807783;trait_ID=144;trait=average daily gain;FlankMarkers;VTO_name=postnatal growth trait;CMO_name=average daily body weight gain;Map_Type=Linkage;Test_Base=-;Significance=-;P-value=0.042
7	Meat_and_Carcass_QTL	48748	120853004	QTL_ID=3769;Name=Lean meat percentage;Abbrev=LEANP;PUBMED_ID=12807783;trait_ID=84;trait=Lean meat percentage;FlankMarkers;PTO_name=dressed carcass muscle percentage;Map_Type=Linkage;P-value=0.012
7	Meat_and_Carcass_QTL	55880470	107293999	QTL_ID=3996;Name=Shear force;Abbrev=SHEAR;PUBMED_ID=17121599;trait_ID=42;trait=Shear force;FlankMarkers=SW175,SW632;PTO_name=meat tenderness;Map_Type=Linkage;Significance=Suggestive;P-value=0.56
7	Meat_and_Carcass_QTL	55880470	107293999	QTL_ID=3998;Name=Total shear work;Abbrev=TSW;PUBMED_ID=17121599;trait_ID=426;trait=Total shear work;FlankMarkers=SW175,SW632;PTO_name=meat tenderness;Map_Type=Linkage;Significance=Suggestive;P-value=0.31
7	Health_QTL	36993248	99614552	QTL_ID=6331;Name=Bicarbonate level;Abbrev=HCO3;PUBMED_ID=19076735;trait_ID=518;trait=Bicarbonate level;breed=meishan,pietrain;FlankMarkers=TNFB,SW2428;VTO_name=blood bicarbonate amount;CMO_name=blood bicarbonate level;Map_Type=Linkage;Model=Mendelian;Test_Base=Chromosome-wise;Significance=Significant;P-value=<0.05;F-Stat=5.8;Variance=10.12;Dominance_Effect=1.21;Additive_Effect=-1.95
7	Health_QTL	36993248	99614552	QTL_ID=6334;Name=Carbon dioxide level;Abbrev=TCO2;PUBMED_ID=19076735;trait_ID=519;trait=Carbon dioxide level;breed=meishan,pietrain;FlankMarkers=TNFB,SW2428;VTO_name=blood gas amount;CMO_name=blood carbon dioxide level;Map_Type=Linkage;Model=Mendelian;Test_Base=Chromosome-wise;Significance=Significant;P-value=<0.05;F-Stat=5.96;Variance=10.41;Dominance_Effect=0.54;Additive_Effect=-1.97
7	Health_QTL	36993248	99614552	QTL_ID=6337;Name=Base excess;Abbrev=BASEEX;PUBMED_ID=19076735;trait_ID=520;trait=Base excess;breed=meishan,pietrain;FlankMarkers=TNFB,SW2428;VTO_name=blood acidity-alkalinity balance trait;CMO_name=base excess;Map_Type=Linkage;Model=Mendelian;Test_Base=Chromosome-wise;Significance=Significant;P-value=<0.05;F-Stat=6.72;Variance=11.53;Dominance_Effect=1.24;Additive_Effect=-2.23
7	Health_QTL	36993248	99614552	QTL_ID=6346;Name=Alkaline phosphatase activity;Abbrev=ALPA;PUBMED_ID=19016680;trait_ID=522;trait=Alkaline phosphatase activity;breed=meishan,pietrain;FlankMarkers=TNFB,SW2428;CMO_name=serum alkaline phosphatase activity level;Map_Type=Linkage;Model=Mendelian;Test_Base=Genome-wise;Significance=Significant;P-value=<0.05;F-Stat=11.15;Variance=16.98;Dominance_Effect=30.39;Additive_Effect=-55.17
7	Health_QTL	36993248	99614552	QTL_ID=6351;Name=Alkaline phosphatase activity;Abbrev=ALPA;PUBMED_ID=19016680;trait_ID=522;trait=Alkaline phosphatase activity;breed=meishan,pietrain;FlankMarkers=TNFB,SW2428;CMO_name=serum alkaline phosphatase activity level;Map_Type=Linkage;Model=Mendelian;Test_Base=Genome-wise;Significance=Significant;P-value=<0.05;F-Stat=9.46;Variance=14.67;Dominance_Effect=16.96;Additive_Effect=-47.64
7	Health_QTL	36993248	99614552	QTL_ID=5389;Name=Hemoglobin;Abbrev=HGB;PUBMED_ID=17627803;trait_ID=456;trait=Hemoglobin;breed=meishan,pietrain;FlankMarkers=TNFB,SW2428;VTO_name=blood hemoglobin amount;CMO_name=hemoglobin concentration;Map_Type=Linkage;Model=Mendelian;Test_Base=Chromosome-wise;Significance=Significant;P-value=<0.05;F-Stat=6.97;Dominance_Effect=0.17;Additive_Effect=0.31
7	Health_QTL	36993248	99614552	QTL_ID=5397;Name=Red blood cell count;Abbrev=RBC;PUBMED_ID=17627803;trait_ID=475;trait=Red blood cell count;breed=meishan,pietrain;FlankMarkers=TNFB,SW2428;VTO_name=erythrocyte quantity;CMO_name=red blood cell count;Map_Type=Linkage;Model=Mendelian;Test_Base=Genome-wise;Significance=Significant;P-value=<0.05;F-Stat=9.05;Dominance_Effect=0.17;Additive_Effect=0.30
7	Health_QTL	36993248	99614552	QTL_ID=5412;Name=hematocrit;Abbrev=HCT;PUBMED_ID=17627803;trait_ID=455;trait=hematocrit;breed=meishan,pietrain;FlankMarkers=TNFB,SW2428;CMO_name=hematocrit;Map_Type=Linkage;Model=Mendelian;Test_Base=Chromosome-wise;Significance=Significant;P-value=<0.05;F-Stat=6.29;Dominance_Effect=0.0068;Additive_Effect=0.0144
7	Health_QTL	36993248	99614552	QTL_ID=5426;Name=Mean corpuscular hemoglobin content;Abbrev=MCH;PUBMED_ID=17627803;trait_ID=476;trait=Mean corpuscular hemoglobin content;breed=meishan,pietrain;FlankMarkers=TNFB,SW2428;CMO_name=mean corpuscular hemoglobin level;Map_Type=Linkage;Model=Mendelian;Test_Base=Chromosome-wise;Significance=Significant;P-value=<0.05;F-Stat=5.55;Dominance_Effect=-0.62;Additive_Effect=-0.38
7	Health_QTL	36993248	99614552	QTL_ID=6371;Name=Creatinine level;Abbrev=CREAT;PUBMED_ID=19016680;trait_ID=524;trait=Creatinine level;breed=meishan,pietrain;FlankMarkers=TNFB,SW2428;VTO_name=blood creatinine amount;CMO_name=serum creatinine level;Map_Type=Linkage;Model=Mendelian;Test_Base=Chromosome-wise;Significance=Significant;P-value=<0.05;F-Stat=5.88;Variance=10.61;Dominance_Effect=-11.19;Additive_Effect=-3.34
7	Health_QTL	36993248	99614552	QTL_ID=6379;Name=Potassium level;Abbrev=BPOTASS;PUBMED_ID=19016680;trait_ID=527;trait=Potassium level;breed=meishan,pietrain;FlankMarkers=TNFB,SW2428;VTO_name=blood potassium amount;CMO_name=blood potassium level;Map_Type=Linkage;Model=Mendelian;Test_Base=Chromosome-wise;Significance=Significant;P-value=<0.05;F-Stat=6.65;Variance=11.46;Dominance_Effect=0.10;Additive_Effect=0.14
7	Meat_and_Carcass_QTL	24888146	107293999	QTL_ID=29698;Name=Carcass length;Abbrev=CRCL;PUBMED_ID=24797173;trait_ID=75;trait=Carcass length;breed=Landrace,Korean native pig;FlankMarkers=207G8-4,SW632;PTO_name=dressed carcass length;CMO_name=carcass length;Map_Type=Linkage;Model=Mendelian;Test_Base=Genome-wise;Significance=Significant;P-value=<0.01;F-Stat=22.3;Variance=2.2;Additive_Effect=-1.17
7	Meat_and_Carcass_QTL	7434494	124300676	QTL_ID=38092;Name=Loin muscle area;Abbrev=LMA;PUBMED_ID=25888076;trait_ID=86;trait=Loin muscle area;breed=Landrace,Korean native pig;FlankMarkers=SW1873,SW2108;VTO_name=longissimus thoracis muscle area;Map_Type=Linkage;Model=Mendelian;Test_Base=Chromosome-wise;peak_cM=17.5;Significance=Significant;P-value=<0.05;F-Stat=8.7;Variance=0.8;Additive_Effect=0.699
7	Meat_and_Carcass_QTL	59947461	64274644	QTL_ID=1260;Name=Head weight;Abbrev=HEADWT;PUBMED_ID=ISU0006;trait_ID=83;trait=Head weight;FlankMarkers=CYP21A2;VTO_name=head mass;Map_Type=Linkage;peak_cM=54.1;Variance=14.2
7	Meat_and_Carcass_QTL	10748505	64962096	QTL_ID=308;Name=Average backfat thickness;Abbrev=BFT;PUBMED_ID=10920235;trait_ID=2;trait=Average backfat thickness;FlankMarkers=SW1354,S0013,SWR1121;VTO_name=subcutaneous adipose thickness;CMO_name=back fat thickness;Map_Type=Linkage;Test_Base=Genome-wise;peak_cM=57;Significance=Significant;P-value=0.0000;F-Stat=22.20
7	Meat_and_Carcass_QTL	20320191	84675360	QTL_ID=5212;Name=backfat at mid-back;Abbrev=BFM;PUBMED_ID=18651874;trait_ID=11;trait=backfat at mid-back;breed=large white,meishan;FlankMarkers;VTO_name=subcutaneous adipose thickness;CMO_name=back fat thickness, midpoint;Map_Type=Linkage;Model=Mendelian;Test_Base=Genome-wise;peak_cM=57.3;Significance=Significant;P-value=<0.05;F-Stat=6.74;Variance=4.78;Dominance_Effect=0.09;Additive_Effect=1.45
7	Health_QTL	38992356	91621050	QTL_ID=9623;Name=C3c concentration;Abbrev=C3C;PUBMED_ID=19490209;trait_ID=614;trait=C3c concentration;breed=duroc;FlankMarkers=DQBHAEIII;VTO_name=complement protein amount;Map_Type=Linkage;Model=Mendelian;Test_Base=Genome-wise;peak_cM=60;Significance=Significant;P-value=<0.05;F-Stat=9.9;Variance=4.8;Dominance_Effect=0.033;Additive_Effect=-0.002
7	Exterior_QTL	33110562	134238358	QTL_ID=5648;Name=Ear erectness;Abbrev=EARER;PUBMED_ID=17459018;trait_ID=136;trait=Ear erectness;breed=large white,meishan;FlankMarkers;VTO_name=outer ear prominence;Map_Type=Linkage;Model=Mendelian;Test_Base=Genome-wise;peak_cM=60.3;Significance=Significant;P-value=<0.01;F-Stat=30.61;Dominance_Effect=-0.14;Additive_Effect=0.26
7	Meat_and_Carcass_QTL	10748505	99614552	QTL_ID=3;Name=Carcass weight (hot);Abbrev=HCWT;PUBMED_ID=9781480;trait_ID=77;trait=Carcass weight (hot);FlankMarkers=SJ040,SW1354,SW2019,SW2428,SW1667;PTO_name=dressed carcass weight;CMO_name=carcass weight;Map_Type=Linkage;peak_cM=60.5;Significance=Suggestive;Significance=Significant;F-Stat=30.88
7	Production_QTL	27288146	69157768	QTL_ID=187;Name=Body weight (birth);Abbrev=BW;PUBMED_ID=11403749;trait_ID=153;trait=Body weight (birth);FlankMarkers=-,SW2019,S0102;VTO_name=body mass;CMO_name=body weight;Map_Type=Linkage;peak_cM=60.5;Significance=Suggestive;F-Stat=9.40
7	Exterior_QTL	36271493	64962096	QTL_ID=5653;Name=Ear erectness;Abbrev=EARER;PUBMED_ID=17459018;trait_ID=136;trait=Ear erectness;breed=large white,meishan;FlankMarkers;VTO_name=outer ear prominence;Map_Type=Linkage;Model=Mendelian;Test_Base=Genome-wise;peak_cM=61.8;Significance=Significant;P-value=<0.01;F-Stat=22.81;Dominance_Effect=-0.15;Additive_Effect=0.25
7	Meat_and_Carcass_QTL	26756689	62374975	QTL_ID=18006;Name=Subcutanous fat area;Abbrev=FATAREA;PUBMED_ID=21926318;trait_ID=14;trait=Subcutanous fat area;breed=meishan,pietrain,Wild boar;FlankMarkers;VTO_name=subcutaneous adipose amount;PTO_name=dressed carcass fat content;Map_Type=Linkage;Model=Mendelian;Test_Base=-;peak_cM=62.2;Significance=Significant;F-Stat=3.31
7	Exterior_QTL	32380448	69400776	QTL_ID=8866;Name=Ear area;Abbrev=EAREA;PUBMED_ID=19392826;trait_ID=599;trait=Ear area;breed=duroc,Erhualian;FlankMarkers=SW1856;VTO_name=outer ear area;Map_Type=Linkage;Model=Mendelian;Test_Base=Genome-wise;peak_cM=62.4;Significance=Significant;P-value=<0.01;F-Stat=396.09;Variance=45.56;Dominance_Effect=4.12;Additive_Effect=38.43
7	Exterior_QTL	32380448	69400776	QTL_ID=8867;Name=Ear area;Abbrev=EAREA;PUBMED_ID=19392826;trait_ID=599;trait=Ear area;breed=duroc,Erhualian;FlankMarkers=SW1856;VTO_name=outer ear area;Map_Type=Linkage;Model=Mendelian;Test_Base=Genome-wise;peak_cM=62.4;Significance=Significant;P-value=<0.01;F-Stat=418.08;Variance=47.87;Dominance_Effect=4.58;Additive_Effect=37.42
7	Exterior_QTL	32380448	69400776	QTL_ID=8868;Name=Ear erectness;Abbrev=EARER;PUBMED_ID=19392826;trait_ID=136;trait=Ear erectness;breed=duroc,Erhualian;FlankMarkers=SW1856;VTO_name=outer ear prominence;Map_Type=Linkage;Model=Mendelian;Test_Base=Genome-wise;peak_cM=62.4;Significance=Significant;P-value=<0.01;F-Stat=185.96;Variance=15.76;Dominance_Effect=-0.12;Additive_Effect=-0.47
7	Production_QTL	39401638	96585560	QTL_ID=21243;Name=Body weight (birth);Abbrev=BW;PUBMED_ID=22497573;trait_ID=153;trait=Body weight (birth);breed=duroc,Erhualian;FlankMarkers;VTO_name=body mass;CMO_name=body weight;Map_Type=Linkage;Model=Mendelian;Test_Base=Genome-wise;peak_cM=62.9;Significance=Significant;P-value=<0.01;F-Stat=14.2;Variance=1.59;Dominance_Effect=0.03;Additive_Effect=-0.04
7	Exterior_QTL	32380448	69400776	QTL_ID=8864;Name=Ear weight;Abbrev=EARWT;PUBMED_ID=19392826;trait_ID=600;trait=Ear weight;breed=duroc,Erhualian;FlankMarkers=SW1856;VTO_name=outer ear size trait;Map_Type=Linkage;Model=Mendelian;Test_Base=Genome-wise;peak_cM=63.4;Significance=Significant;P-value=<0.01;F-Stat=562.13;Variance=40.46;Dominance_Effect=6.67;Additive_Effect=71.51
7	Exterior_QTL	32380448	69400776	QTL_ID=8865;Name=Ear weight;Abbrev=EARWT;PUBMED_ID=19392826;trait_ID=600;trait=Ear weight;breed=duroc,Erhualian;FlankMarkers=SW1856;VTO_name=outer ear size trait;Map_Type=Linkage;Model=Mendelian;Test_Base=Genome-wise;peak_cM=63.4;Significance=Significant;P-value=<0.01;F-Stat=584.54;Variance=41.34;Dominance_Effect=3.80;Additive_Effect=73.36
7	Meat_and_Carcass_QTL	24888146	124300676	QTL_ID=38093;Name=Muscle moisture percentage;Abbrev=MMP;PUBMED_ID=25888076;trait_ID=52;trait=Muscle moisture percentage;breed=Landrace,Korean native pig;FlankMarkers=207G8-4,SW2108;VTO_name=muscle water amount;PTO_name=meat water content;Map_Type=Linkage;Model=Mendelian;Test_Base=Genome-wise;peak_cM=63.5;Significance=Significant;P-value=<0.05;F-Stat=11.8;Variance=1.2
7	Meat_and_Carcass_QTL	36525998	63372652	QTL_ID=16837;Name=backfat at last rib;Abbrev=LRIBF;PUBMED_ID=21040563;trait_ID=382;trait=backfat at last rib;breed=meishan,pietrain,Wild boar;FlankMarkers=TNFA,PSMA4;VTO_name=subcutaneous adipose thickness;CMO_name=back fat thickness, last rib;Map_Type=Linkage;Model=Mendelian;Test_Base=Comparison-wise;peak_cM=64;Significance=Significant;P-value=<0.0001;F-Stat=5.81
7	Meat_and_Carcass_QTL	10748505	124300676	QTL_ID=38055;Name=Loin fat percentage;Abbrev=LOINFP;PUBMED_ID=25888076;trait_ID=780;trait=Loin fat percentage;breed=Landrace,Korean native pig;FlankMarkers=SW1354,SW2108;PTO_name=loin fat percentage;Map_Type=Linkage;Model=Mendelian;Test_Base=Genome-wise;peak_cM=64.8;Significance=Significant;P-value=<0.01;F-Stat=15.3;Variance=1.6
7	Meat_and_Carcass_QTL	7434494	99614552	QTL_ID=38094;Name=CIE-a*;Abbrev=CIEa;PUBMED_ID=25888076;trait_ID=422;trait=CIE-a*;breed=Landrace,Korean native pig;FlankMarkers=SW1873,SW147;PTO_name=meat color redness;Map_Type=Linkage;Model=Mendelian;Test_Base=Chromosome-wise;peak_cM=64.8;Significance=Significant;P-value=<0.05;F-Stat=11.8;Variance=1.2;Additive_Effect=0.047
7	Meat_and_Carcass_QTL	23536897	64274644	QTL_ID=417;Name=Belly weight;Abbrev=BELLYWT;PUBMED_ID=12486399;trait_ID=74;trait=Belly weight;FlankMarkers;PTO_name=belly weight;Map_Type=Linkage;Test_Base=Genome-wise;peak_cM=65;P-value=<0.001;F-Stat=18.20;Variance=7.40;Dominance_Effect=-0.95;Additive_Effect=-0.10
7	Meat_and_Carcass_QTL	20130643	132120394	QTL_ID=5220;Name=Shoulder subcutaneous fat thickness;Abbrev=SHOUFATD;PUBMED_ID=18651874;trait_ID=321;trait=Shoulder subcutaneous fat thickness;breed=large white,meishan;FlankMarkers;VTO_name=subcutaneous adipose thickness;Map_Type=Linkage;Model=Mendelian;Test_Base=Genome-wise;peak_cM=65.9;Significance=Significant;P-value=<0.01;F-Stat=8.60;Variance=4.67;Dominance_Effect=-0.91;Additive_Effect=2.11
7	Meat_and_Carcass_QTL	41694849	69157768	QTL_ID=387;Name=Shoulder weight;Abbrev=SHOUWT;PUBMED_ID=12486399;trait_ID=219;trait=Shoulder weight;FlankMarkers;VTO_name=forelimb mass;PTO_name=shoulder weight;Map_Type=Linkage;Test_Base=Genome-wise;peak_cM=67;P-value=<0.001;F-Stat=70.70;Variance=22.80;Dominance_Effect=0.01;Additive_Effect=0.20
7	Meat_and_Carcass_QTL	18670348	92531110	QTL_ID=5204;Name=backfat above muscle dorsi;Abbrev=SCF;PUBMED_ID=18651874;trait_ID=3;trait=backfat above muscle dorsi;breed=large white,meishan;FlankMarkers;VTO_name=subcutaneous adipose thickness;CMO_name=back fat thickness;Map_Type=Linkage;Model=Mendelian;Test_Base=Genome-wise;peak_cM=67.2;Significance=Significant;P-value=<0.01;F-Stat=11.94;Variance=6.87;Dominance_Effect=-0.81;Additive_Effect=2…
7	Meat_and_Carcass_QTL	34099350	101100192	QTL_ID=5239;Name=backfat above muscle dorsi;Abbrev=SCF;PUBMED_ID=18651874;trait_ID=3;trait=backfat above muscle dorsi;breed=large white,meishan;FlankMarkers;VTO_name=subcutaneous adipose thickness;CMO_name=back fat thickness;Map_Type=Linkage;Model=Mendelian;Test_Base=Genome-wise;peak_cM=67.2;Significance=Significant;P-value=<0.01;F-Stat=12.0;Variance=4.26
7	Production_QTL	12528514	123207566	QTL_ID=5236;Name=Body weight (end of test);Abbrev=BW;PUBMED_ID=18651874;trait_ID=474;trait=Body weight (end of test);breed=large white,meishan;FlankMarkers;VTO_name=body mass;CMO_name=body weight;Map_Type=Linkage;Model=Mendelian;Test_Base=Chromosome-wise;peak_cM=67.6;Significance=Significant;P-value=<0.05;F-Stat=5.81;Variance=1.89
7	Meat_and_Carcass_QTL	40700868	77016692	QTL_ID=390;Name=Loin muscle depth;Abbrev=LMDEP;PUBMED_ID=12486399;trait_ID=220;trait=Loin muscle depth;FlankMarkers;VTO_name=longissimus thoracis muscle thickness;Map_Type=Linkage;Test_Base=Genome-wise;peak_cM=68;P-value=<0.001;F-Stat=17.20;Variance=7.60;Dominance_Effect=-0.22;Additive_Effect=-2.85
7	Meat_and_Carcass_QTL	52590529	133929206	QTL_ID=7349;Name=Backfat weight;Abbrev=BFW;PUBMED_ID=16100052;trait_ID=221;trait=Backfat weight;breed=meishan,Landrace;FlankMarkers;VTO_name=subcutaneous adipose mass;CMO_name=back fat weight;Map_Type=Linkage;Model=Mendelian;Test_Base=Chromosome-wise;peak_cM=68;Significance=Significant;P-value=<0.05;Additive_Effect=0.34
7	Meat_and_Carcass_QTL	48748	120853004	QTL_ID=3760;Name=Average backfat thickness;Abbrev=BFT;PUBMED_ID=12807783;trait_ID=2;trait=Average backfat thickness;FlankMarkers;VTO_name=subcutaneous adipose thickness;CMO_name=back fat thickness;Map_Type=Linkage;Test_Base=-;peak_cM=68;Significance=-;P-value=0.05
7	Production_QTL	48748	120853004	QTL_ID=3770;Name=average daily gain;Abbrev=ADG;PUBMED_ID=12807783;trait_ID=144;trait=average daily gain;FlankMarkers;VTO_name=postnatal growth trait;CMO_name=average daily body weight gain;Map_Type=Linkage;Test_Base=-;peak_cM=69;Significance=-;P-value=0.009
7	Meat_and_Carcass_QTL	53160668	134575530	QTL_ID=7360;Name=lean thickness between 3rd and 4th last ribs;Abbrev=34RIBLT;PUBMED_ID=16100052;trait_ID=85;trait=lean thickness between 3rd and 4th last ribs;breed=large white,meishan,Landrace;FlankMarkers;PTO_name=rib thickness;Map_Type=Linkage;Model=Mendelian;Test_Base=Chromosome-wise;peak_cM=69;Significance=Significant;P-value=<0.05;Additive_Effect=2.31
7	Meat_and_Carcass_QTL	11625414	69667766	QTL_ID=28;Name=backfat at last rib;Abbrev=LRIBF;PUBMED_ID=9781479;trait_ID=382;trait=backfat at last rib;FlankMarkers=S0064,S0102,S0180;VTO_name=subcutaneous adipose thickness;CMO_name=back fat thickness, last rib;Map_Type=Linkage;peak_cM=70.1;Significance=Suggestive;F-Stat=10.42
7	Meat_and_Carcass_QTL	36993248	63372652	QTL_ID=1059;Name=Backfat weight;Abbrev=BFW;PUBMED_ID=ISU0013;trait_ID=221;trait=Backfat weight;FlankMarkers=TNFB,S0102,PSMA4;VTO_name=subcutaneous adipose mass;CMO_name=back fat weight;Map_Type=Linkage;peak_cM=70.1;Significance=Significant;F-Stat=6.1;Variance=3.4;Dominance_Effect=-0.15;Additive_Effect=-0.18
7	Meat_and_Carcass_QTL	4252710	132120394	QTL_ID=5221;Name=Shoulder subcutaneous fat thickness;Abbrev=SHOUFATD;PUBMED_ID=18651874;trait_ID=321;trait=Shoulder subcutaneous fat thickness;breed=large white,meishan;FlankMarkers;VTO_name=subcutaneous adipose thickness;Map_Type=Linkage;Model=Mendelian;Test_Base=Genome-wise;peak_cM=70.4;Significance=Significant;P-value=<0.05;F-Stat=6.69;Variance=5.05;Dominance_Effect=0.33;Additive_Effect=2.20
7	Reproduction_QTL	8014191	92220281	QTL_ID=24284;Name=Corpus luteum number;Abbrev=CLN;PUBMED_ID=24456574;trait_ID=160;trait=Corpus luteum number;breed=large white,meishan;FlankMarkers;VTO_name=corpus luteum quantity;Map_Type=Linkage;Model=Mendelian;Test_Base=Chromosome-wise;peak_cM=70.9;Significance=Significant;P-value=<0.05;F-Stat=7.45;Dominance_Effect=0.98;Additive_Effect=-1.38;gene_IDsrc=HGNC
7	Meat_and_Carcass_QTL	30847287	94411320	QTL_ID=386;Name=Ham weight;Abbrev=HAMWT;PUBMED_ID=12486399;trait_ID=216;trait=Ham weight;FlankMarkers;VTO_name=hindlimb mass;PTO_name=ham weight;Map_Type=Linkage;peak_cM=71;Significance=Suggestive;F-Stat=6.50;Variance=2.20;Dominance_Effect=0.06;Additive_Effect=0.05
7	Exterior_QTL	36993248	64962096	QTL_ID=8935;Name=Hind leg conformation;Abbrev=HLEGC;PUBMED_ID=ISU0038;trait_ID=128;trait=Hind leg conformation;breed=large white,meishan;FlankMarkers=TNFB,S0066;VTO_name=hindlimb conformation trait;Map_Type=Linkage;Model=Mendelian;Test_Base=Comparison-wise;peak_cM=71.5;Significance=Significant;P-value=<0.05;F-Stat=3.00;Variance=0.014;Dominance_Effect=-0.138;Additive_Effect=0.092
7	Meat_and_Carcass_QTL	45102432	63372652	QTL_ID=12767;Name=Abdominal fat weight;Abbrev=ABDF;PUBMED_ID=20667088;trait_ID=1;trait=Abdominal fat weight;breed=meishan,pietrain;FlankMarkers=S0102,PSMA4;VTO_name=abdominal adipose amount;CMO_name=abdominal fat weight;Map_Type=Linkage;Model=Mendelian;Test_Base=Genome-wise;peak_cM=72.6;Significance=Significant;P-value=<0.01;F-Stat=17.4;Variance=9.7;Dominance_Effect=-0.08;Additive_Effect=-0.19
7	Production_QTL	36993248	64962096	QTL_ID=8949;Name=Physis score;Abbrev=PHYSC;PUBMED_ID=ISU0038;trait_ID=601;trait=Physis score;breed=large white,meishan;FlankMarkers=TNFB,S0066;VTO_name=epiphyseal plate morphology trait;Map_Type=Linkage;Model=Mendelian;Test_Base=Chromosome-wise;peak_cM=73.5;Significance=Significant;P-value=<0.05;F-Stat=8.68;Variance=0.059;Dominance_Effect=0.211;Additive_Effect=-0.380
7	Meat_and_Carcass_QTL	45102432	63372652	QTL_ID=12836;Name=Adipocyte diameter;Abbrev=ADIPDI;PUBMED_ID=20667088;trait_ID=656;trait=Adipocyte diameter;breed=pietrain,Wild boar;FlankMarkers=S0102,PSMA4;VTO_name=white adipocyte size trait;CMO_name=adipocyte diameter;Map_Type=Linkage;Model=Mendelian;Test_Base=Genome-wise;peak_cM=74.6;Significance=Significant;P-value=<0.05;F-Stat=9.9;Variance=5.9;Dominance_Effect=-2.91;Additive_Effect=3.33
7	Meat_and_Carcass_QTL	45102432	63372652	QTL_ID=12826;Name=Adipocyte diameter;Abbrev=ADIPDI;PUBMED_ID=20667088;trait_ID=656;trait=Adipocyte diameter;breed=pietrain,Wild boar;FlankMarkers=S0102,PSMA4;VTO_name=white adipocyte size trait;CMO_name=adipocyte diameter;Map_Type=Linkage;Model=Mendelian;Test_Base=Genome-wise;peak_cM=75.2;Significance=Significant;P-value=<0.05;F-Stat=9.2;Variance=5.4;Dominance_Effect=4.56;Additive_Effect=-3.75
7	Meat_and_Carcass_QTL	36993248	64962096	QTL_ID=4209;Name=androstenone, laboratory;Abbrev=ANDR;PUBMED_ID=15670126;trait_ID=45;trait=androstenone, laboratory;FlankMarkers=TNFB,S0066;VTO_name=muscle androstenone amount;PTO_name=meat androstenone content;Map_Type=Linkage;peak_cM=75.6;Significance=Significant;P-value=<0.05;F-Stat=6.3;Dominance_Effect=-0.10;Additive_Effect=0.13
7	Meat_and_Carcass_QTL	45102432	63372652	QTL_ID=12842;Name=Adipocyte diameter;Abbrev=ADIPDI;PUBMED_ID=20667088;trait_ID=656;trait=Adipocyte diameter;breed=pietrain,Wild boar;FlankMarkers=S0102,PSMA4;VTO_name=white adipocyte size trait;CMO_name=adipocyte diameter;Map_Type=Linkage;Model=Mendelian;Test_Base=Genome-wise;peak_cM=75.7;Significance=Significant;P-value=<0.05;F-Stat=8.8;Variance=5.2;Dominance_Effect=3.77;Additive_Effect=-3.37
7	Meat_and_Carcass_QTL	48448805	99614552	QTL_ID=2989;Name=Muscle moisture percentage;Abbrev=MMP;PUBMED_ID=16441291;trait_ID=52;trait=Muscle moisture percentage;FlankMarkers=SW1701,SW147;VTO_name=muscle water amount;PTO_name=meat water content;Map_Type=Linkage;peak_cM=77;Significance=Significant;P-value=0.00075;F-Stat=11.577
7	Meat_and_Carcass_QTL	11625414	101176460	QTL_ID=5700;Name=Carcass length;Abbrev=CRCL;PUBMED_ID=17459017;trait_ID=75;trait=Carcass length;breed=duroc,pietrain;FlankMarkers=S0064,S0115;PTO_name=dressed carcass length;CMO_name=carcass length;Map_Type=Linkage;Model=Mendelian;Test_Base=Genome-wise;peak_cM=77.0;Significance=Significant;P-value=<0.01;F-Stat=10.95;Variance=3.72;Dominance_Effect=0.17;Additive_Effect=0.71
7	Health_QTL	60906541	61755338	QTL_ID=6544;Name=Red blood cell count;Abbrev=RBC;PUBMED_ID=18855049;trait_ID=475;trait=Red blood cell count;breed=duroc,Erhualian;FlankMarkers;VTO_name=erythrocyte quantity;CMO_name=red blood cell count;Map_Type=Linkage;Model=Mendelian;Test_Base=Genome-wise;peak_cM=77.3;Significance=Significant;P-value=<0.01;F-Stat=26.2;Variance=4.41;Dominance_Effect=0.04;Additive_Effect=0.23
7	Meat_and_Carcass_QTL	45102432	63372652	QTL_ID=1075;Name=Conductivity 24 hours post-mortem;Abbrev=COND;PUBMED_ID=ISU0013;trait_ID=33;trait=Conductivity 24 hours post-mortem;FlankMarkers=S0102,PSMA4;VTO_name=skeletal muscle conductivity trait;PTO_name=meat conductivity;Map_Type=Linkage;peak_cM=77.4;Significance=Significant;F-Stat=7.3;Variance=4.2;Dominance_Effect=-0.49;Additive_Effect=-0.27
7	Meat_and_Carcass_QTL	12337141	120698338	QTL_ID=60;Name=Backfat at last lumbar;Abbrev=LUMBF;PUBMED_ID=11471058;trait_ID=10;trait=Backfat at last lumbar;FlankMarkers=S0064,SW2155,SWR2036,S0101,S0212;VTO_name=subcutaneous adipose thickness;CMO_name=back fat thickness, last lumbar vertebra;Map_Type=Linkage;peak_cM=78.2;Significance=Suggestive;Significance=Significant;F-Stat=13.81;Variance=6.88;Dominance_Effect=0.08;Additive_Effect=0.05
7	Meat_and_Carcass_QTL	23536897	88946228	QTL_ID=298;Name=Meat color-L;Abbrev=MCOLOR-L;PUBMED_ID=12462246;trait_ID=26;trait=Meat color-L;FlankMarkers=S0013,SWR2036,SW352;PTO_name=meat color reflectivity;Map_Type=Linkage;peak_cM=78.2;Significance=Suggestive;P-value=0.1400;F-Stat=7.17;Dominance_Effect=-1.46;Additive_Effect=-1.02
7	Meat_and_Carcass_QTL	23536897	120698338	QTL_ID=59;Name=Average backfat thickness;Abbrev=BFT;PUBMED_ID=11471058;trait_ID=2;trait=Average backfat thickness;FlankMarkers=SW2155,S0013,SWR1928,S0101,S0212;VTO_name=subcutaneous adipose thickness;CMO_name=back fat thickness;Map_Type=Linkage;peak_cM=79.3;Significance=Suggestive;Significance=Significant;F-Stat=11.10;Variance=5.34;Dominance_Effect=0.06;Additive_Effect=0.04
7	Meat_and_Carcass_QTL	50310118	99225754	QTL_ID=21388;Name=Marbling;Abbrev=MARB;PUBMED_ID=22303314;trait_ID=17;trait=Marbling;breed=duroc,pietrain;FlankMarkers=SW859,SW2040;VTO_name=intramuscular adipose amount;PTO_name=intramuscular fat content;Map_Type=Linkage;Model=Mendelian;Test_Base=Comparison-wise;peak_cM=80.9;Significance=Significant;P-value=0.0011
7	Meat_and_Carcass_QTL	55880470	101176460	QTL_ID=5701;Name=Backfat at tenth rib;Abbrev=10RIBBFT;PUBMED_ID=17459017;trait_ID=7;trait=Backfat at tenth rib;breed=duroc,pietrain;FlankMarkers=SW175,S0115;VTO_name=subcutaneous adipose thickness;CMO_name=back fat thickness, 10th rib;Map_Type=Linkage;Model=Mendelian;Test_Base=Chromosome-wise;peak_cM=81.8;Significance=Significant;P-value=<0.05;F-Stat=5.43;Variance=1.88;Dominance_Effect=0.03;Addit…
7	Meat_and_Carcass_QTL	55880470	101176460	QTL_ID=5989;Name=Dressing percentage;Abbrev=DRESS%;PUBMED_ID=18712441;trait_ID=223;trait=Dressing percentage;breed=duroc,pietrain;FlankMarkers=SW175,S0115;PTO_name=dressing percentage;Map_Type=Linkage;Model=Mendelian;Test_Base=Chromosome-wise;peak_cM=82.0;Significance=Significant;P-value=<0.05;Variance=1.92;Dominance_Effect=-0.13;Additive_Effect=-0.28
7	Meat_and_Carcass_QTL	45102432	101176460	QTL_ID=2790;Name=Side fat thickness;Abbrev=BFS;PUBMED_ID=16293120;trait_ID=12;trait=Side fat thickness;FlankMarkers=S0102,S0115;VTO_name=subcutaneous adipose thickness;Map_Type=Linkage;peak_cM=82;Significance=Suggestive;F-Stat=6.63;Variance=3.39%;Dominance_Effect=-0.14;Additive_Effect=-0.3
7	Health_QTL	55880470	101176460	QTL_ID=17600;Name=Interleukin 2 level;Abbrev=IL2;PUBMED_ID=21199392;trait_ID=737;trait=Interleukin 2 level;breed=duroc,pietrain;FlankMarkers=SW175,S0115;VTO_name=blood interleukin-2 amount;Map_Type=Linkage;Model=Mendelian;Test_Base=Chromosome-wise;peak_cM=82.5;Significance=Significant;P-value=<0.05;F-Stat=5.2;Variance=2.7;Dominance_Effect=-22.08;Additive_Effect=-11.75
7	Meat_and_Carcass_QTL	32380448	78541888	QTL_ID=17802;Name=backfat at last rib;Abbrev=LRIBF;PUBMED_ID=21875434;trait_ID=382;trait=backfat at last rib;breed=duroc,large white,pietrain,Hampshire;FlankMarkers=SW1856,SW1614;VTO_name=subcutaneous adipose thickness;CMO_name=back fat thickness, last rib;Map_Type=Linkage;Model=Mendelian;Test_Base=Genome-wise;peak_cM=82.9;Significance=Significant;P-value=<0.05;Variance=8.9;Likelihood_Ratio=12.0
7	Meat_and_Carcass_QTL	50310118	99225754	QTL_ID=16927;Name=Loin muscle area;Abbrev=LMA;PUBMED_ID=21040587;trait_ID=86;trait=Loin muscle area;breed=duroc,pietrain;FlankMarkers=SW859,SW2040;VTO_name=longissimus thoracis muscle area;Map_Type=Linkage;Model=Mendelian;Test_Base=Comparison-wise;peak_cM=83;Significance=Significant;P-value=9.55E-6;Dominance_Effect=-0.55;Additive_Effect=-1.38
7	Meat_and_Carcass_QTL	50310118	99225754	QTL_ID=21389;Name=Ham weight;Abbrev=HAMWT;PUBMED_ID=22303314;trait_ID=216;trait=Ham weight;breed=duroc,pietrain;FlankMarkers=SW859,SW2040;VTO_name=hindlimb mass;PTO_name=ham weight;Map_Type=Linkage;Model=Mendelian;Test_Base=Comparison-wise;peak_cM=83.3;Significance=Significant;P-value=7.41E-7
7	Meat_and_Carcass_QTL	50310118	99225754	QTL_ID=21390;Name=Loin weight;Abbrev=LOINWT;PUBMED_ID=22303314;trait_ID=215;trait=Loin weight;breed=duroc,pietrain;FlankMarkers=SW859,SW2040;PTO_name=loin weight;Map_Type=Linkage;Model=Mendelian;Test_Base=Comparison-wise;peak_cM=83.8;Significance=Significant;P-value=1.48E-4
7	Meat_and_Carcass_QTL	50310118	101176460	QTL_ID=3256;Name=Loin muscle area;Abbrev=LMA;PUBMED_ID=17965326;trait_ID=86;trait=Loin muscle area;FlankMarkers=S0115,SW859;VTO_name=longissimus thoracis muscle area;Map_Type=Linkage;peak_cM=84.9;Significance=Significant;LOD-score=4.01;F-Stat=6.28;Dominance_Effect=-1.61;Additive_Effect=-1.28
7	Meat_and_Carcass_QTL	30781324	122982289	QTL_ID=62;Name=backfat at last rib;Abbrev=LRIBF;PUBMED_ID=11471058;trait_ID=382;trait=backfat at last rib;FlankMarkers=SW2019,SW255,SW2537;VTO_name=subcutaneous adipose thickness;CMO_name=back fat thickness, last rib;Map_Type=Linkage;peak_cM=85.6;Significance=Suggestive;F-Stat=7.27;Variance=3.69;Dominance_Effect=0.06;Additive_Effect=0.04
7	Reproduction_QTL	60255640	99614552	QTL_ID=277;Name=Teat number;Abbrev=TNUM;PUBMED_ID=11167524;trait_ID=167;trait=Teat number;FlankMarkers=SW1122,-,SW147;VTO_name=nipple quantity;CMO_name=teat number;Map_Type=Linkage;peak_cM=85.6;Significance=Significant;P-value=< 0.001;F-Stat=19.29;Variance=13.61;Dominance_Effect=0.79;Additive_Effect=0.47
7	Health_QTL	55880470	101176460	QTL_ID=17720;Name=Cholesterol level;Abbrev=CHOLS;PUBMED_ID=21752294;trait_ID=578;trait=Cholesterol level;breed=duroc,pietrain;FlankMarkers=SW175,S0115;VTO_name=blood cholesterol amount;CMO_name=blood total cholesterol level;Map_Type=Linkage;Model=Mendelian;Test_Base=Chromosome-wise;peak_cM=86.7;Significance=Significant;LOD-score=2.2;P-value=<0.05;F-Stat=5.15;Variance=3.48;Dominance_Effect=-1.41;A…
7	Health_QTL	55880470	101176460	QTL_ID=17721;Name=LDL cholesterol;Abbrev=LDL;PUBMED_ID=21752294;trait_ID=575;trait=LDL cholesterol;breed=duroc,pietrain;FlankMarkers=SW175,S0115;VTO_name=blood LDL cholesterol amount;CMO_name=blood low density lipoprotein cholesterol level;Map_Type=Linkage;Model=Mendelian;Test_Base=Chromosome-wise;peak_cM=86.7;Significance=Significant;LOD-score=2.13;P-value=<0.05;F-Stat=5;Variance=3.38;Dominance_…
7	Meat_and_Carcass_QTL	55731128	99225754	QTL_ID=2947;Name=backfat at last rib;Abbrev=LRIBF;PUBMED_ID=16174342;trait_ID=382;trait=backfat at last rib;FlankMarkers=SWR1928,SW2040;VTO_name=subcutaneous adipose thickness;CMO_name=back fat thickness, last rib;Map_Type=Linkage;peak_cM=88;Significance=Significant;P-value=0.021;Dominance_Effect=-0.05;Additive_Effect=0.36
7	Meat_and_Carcass_QTL	55731128	99225754	QTL_ID=2948;Name=Average backfat thickness;Abbrev=BFT;PUBMED_ID=16174342;trait_ID=2;trait=Average backfat thickness;FlankMarkers=SWR1928,SW2040;VTO_name=subcutaneous adipose thickness;CMO_name=back fat thickness;Map_Type=Linkage;peak_cM=88;Significance=Significant;P-value=0.004;Dominance_Effect=-0.07;Additive_Effect=0.41
7	Meat_and_Carcass_QTL	50310118	120698338	QTL_ID=61;Name=Backfat at tenth rib;Abbrev=10RIBBFT;PUBMED_ID=11471058;trait_ID=7;trait=Backfat at tenth rib;FlankMarkers=SW859,-,S0101;VTO_name=subcutaneous adipose thickness;CMO_name=back fat thickness, 10th rib;Map_Type=Linkage;peak_cM=88.6;Significance=Suggestive;F-Stat=5.60;Variance=2.83;Dominance_Effect=0.07;Additive_Effect=0.05
7	Meat_and_Carcass_QTL	50310118	102304856	QTL_ID=302;Name=Hematin pigmentation;Abbrev=mcolor;PUBMED_ID=12462246;trait_ID=201;trait=Hematin pigmentation;FlankMarkers=SW859,SW304,SW252;PTO_name=meat hematin content;Map_Type=Linkage;peak_cM=88.6;Significance=Suggestive;P-value=0.0300;F-Stat=9.47;Dominance_Effect=1.7;Additive_Effect=2.13
7	Production_QTL	50310118	102304856	QTL_ID=648;Name=average daily gain;Abbrev=ADG;PUBMED_ID=12081803;trait_ID=144;trait=average daily gain;FlankMarkers=SW859,SW252;VTO_name=postnatal growth trait;CMO_name=average daily body weight gain;Map_Type=Linkage;peak_cM=89;Significance=Significant;LOD-score=5.600
7	Meat_and_Carcass_QTL	50310118	101176460	QTL_ID=3257;Name=Number of ribs;Abbrev=NUMRIB;PUBMED_ID=17965326;trait_ID=385;trait=Number of ribs;FlankMarkers=S0115,SW859;VTO_name=rib quantity;CMO_name=rib number;Map_Type=Linkage;peak_cM=94.9;Significance=Significant;LOD-score=9.25;F-Stat=15.13;Dominance_Effect=0.1;Additive_Effect=0.19
7	Meat_and_Carcass_QTL	45102432	107293999	QTL_ID=3159;Name=Loin weight;Abbrev=LOINWT;PUBMED_ID=16478944;trait_ID=215;trait=Loin weight;FlankMarkers=S0102,SW632;PTO_name=loin weight;Map_Type=Linkage;peak_cM=97;Significance=Significant;P-value=0.0005;Dominance_Effect=0.16;Additive_Effect=-0.13
7	Exterior_QTL	45053573	117744862	QTL_ID=21308;Name=Lumbar vertebra number;Abbrev=LVNUM;PUBMED_ID=22497517;trait_ID=732;trait=Lumbar vertebra number;breed=duroc,Erhualian;FlankMarkers;VTO_name=lumbar vertebra quantity;CMO_name=lumbar vertebrae number;Map_Type=Linkage;Model=Mendelian;Test_Base=Chromosome-wise;peak_cM=101.3;Significance=Significant;P-value=<0.01;F-Stat=11.61;Variance=14.37;Dominance_Effect=-0.01;Additive_Effect=0.12
7	Meat_and_Carcass_QTL	50310118	101176460	QTL_ID=3258;Name=Spareribs weight;Abbrev=SPARERIB;PUBMED_ID=17965326;trait_ID=384;trait=Spareribs weight;FlankMarkers=S0115,SW859;PTO_name=dressed carcass subdivision size;Map_Type=Linkage;peak_cM=101.7;Significance=Suggestive;LOD-score=3.17;F-Stat=4.93;Dominance_Effect=-0.01;Additive_Effect=0.01
7	Reproduction_QTL	10763543	117929721	QTL_ID=5257;Name=Teat number;Abbrev=TNUM;PUBMED_ID=18651874;trait_ID=167;trait=Teat number;breed=large white,meishan;FlankMarkers;VTO_name=nipple quantity;CMO_name=teat number;Map_Type=Linkage;Model=Mendelian;Test_Base=Chromosome-wise;peak_cM=104.5;Significance=Significant;P-value=<0.05;F-Stat=5.44;Variance=1.63
7	Meat_and_Carcass_QTL	55880470	107293999	QTL_ID=3994;Name=CIE-b*;Abbrev=CIEb;PUBMED_ID=17121599;trait_ID=423;trait=CIE-b*;FlankMarkers=SW175,SW632;PTO_name=meat color yellowness;Map_Type=Linkage;peak_cM=104.8;Significance=Suggestive;P-value=0.06
7	Production_QTL	43007205	132385084	QTL_ID=5197;Name=Body weight (birth);Abbrev=BW;PUBMED_ID=18651874;trait_ID=153;trait=Body weight (birth);breed=large white,meishan;FlankMarkers;VTO_name=body mass;CMO_name=body weight;Map_Type=Linkage;Model=Mendelian;Test_Base=Chromosome-wise;peak_cM=120.9;Significance=Significant;P-value=<0.05;F-Stat=4.59;Variance=2.32;Dominance_Effect=-0.11;Additive_Effect=-0.02
8	Reproduction_QTL	4517448	4738286	QTL_ID=7461;Name=Nonfunctional nipples;Abbrev=NNIP;PUBMED_ID=18219525;trait_ID=444;trait=Nonfunctional nipples;FlankMarkers=SW2410;VTO_name=nonfunctional nipple quantity;Map_Type=Linkage;Model=Mendelian;Test_Base=Experiment-wise;peak_cM=-1.3;Significance=Significant;P-value=<0.01
8	Health_QTL	4517448	4738286	QTL_ID=12322;Name=Tetanus antibody titer;Abbrev=TETAB;PUBMED_ID=20567833;trait_ID=648;trait=Tetanus antibody titer;breed=duroc,pietrain;FlankMarkers=SW2410;VTO_name=blood immunoglobulin amount;CMO_name=antibody titer;Map_Type=Linkage;Model=Mendelian;Test_Base=Genome-wise;peak_cM=-1.3;Significance=Significant;P-value=<0.05;F-Stat=11.98;Variance=37.50;Dominance_Effect=-0.08;Additive_Effect=0.02
8	Health_QTL	4517448	4738286	QTL_ID=5476;Name=Segmented neutrophil number;Abbrev=SNEUT;PUBMED_ID=18307579;trait_ID=445;trait=Segmented neutrophil number;breed=meishan,pietrain;FlankMarkers=SW2410;VTO_name=neutrophil quantity;CMO_name=blood neutrophil count;Map_Type=Linkage;Model=Mendelian;Test_Base=Chromosome-wise;peak_cM=-1.3;Significance=Significant;P-value=<0.05;F-Stat=7.48;Variance=11.8;Dominance_Effect=10.92;Additive_Ef…
8	Health_QTL	4517448	4738286	QTL_ID=5464;Name=Lymphocyte number;Abbrev=LYMPH;PUBMED_ID=18307579;trait_ID=447;trait=Lymphocyte number;breed=meishan,pietrain;FlankMarkers=SW2410;VTO_name=lymphocyte quantity;CMO_name=blood lymphocyte count;Map_Type=Linkage;Model=Mendelian;Test_Base=Chromosome-wise;peak_cM=-1.3;Significance=Significant;P-value=<0.05;F-Stat=6.39;Variance=10.4;Dominance_Effect=-9.41;Additive_Effect=-0.42
8	Meat_and_Carcass_QTL	811090	3470575	QTL_ID=6009;Name=Conductivity 24 hours postmortem (loin);Abbrev=cond;PUBMED_ID=18712441;trait_ID=411;trait=Conductivity 24 hours postmortem (loin);breed=duroc,pietrain;FlankMarkers=SW2410,SW2611;VTO_name=skeletal muscle conductivity trait;PTO_name=meat conductivity;Map_Type=Linkage;Model=Mendelian;Test_Base=Chromosome-wise;peak_cM=-1.0;Significance=Significant;P-value=<0.05;Variance=6.64
8	Exterior_QTL	811090	46427317	QTL_ID=5921;Name=Time spent walking;Abbrev=WALKT;PUBMED_ID=19291137;trait_ID=505;trait=Time spent walking;breed=meishan,pietrain;FlankMarkers=SW2410,SW1953;VTO_name=locomotor activity trait;Map_Type=Linkage;Model=Mendelian;Test_Base=Genome-wise;Significance=Significant;P-value=<0.05;F-Stat=9.82;Variance=17.0;Dominance_Effect=-146.6;Additive_Effect=-121.6
8	Health_QTL	19749801	46427317	QTL_ID=5478;Name=Segmented neutrophil number;Abbrev=SNEUT;PUBMED_ID=18307579;trait_ID=445;trait=Segmented neutrophil number;breed=meishan,pietrain;FlankMarkers=SWR1101,SW1953;VTO_name=neutrophil quantity;CMO_name=blood neutrophil count;Map_Type=Linkage;Model=Mendelian;Test_Base=Chromosome-wise;Significance=Significant;P-value=<0.05;F-Stat=5.85;Variance=10.0;Dominance_Effect=8.12;Additive_Effect=-…
8	Meat_and_Carcass_QTL	19896638	46427317	QTL_ID=5510;Name=Loin muscle width;Abbrev=LMWID;PUBMED_ID=17998593;trait_ID=482;trait=Loin muscle width;breed=meishan,yorkshire;FlankMarkers=SW1037,SW1953;VTO_name=longissimus thoracis width;Map_Type=Linkage;Model=Mendelian;Test_Base=Chromosome-wise;Significance=Significant;P-value=<0.05;F-Stat=5.45;Variance=0.06;Dominance_Effect=0.758;Additive_Effect=-0.03
8	Exterior_QTL	811090	19749801	QTL_ID=5898;Name=Time spent lying;Abbrev=LYING;PUBMED_ID=19291137;trait_ID=500;trait=Time spent lying;breed=meishan,pietrain;FlankMarkers=SW2410,SWR1101;VTO_name=kinesthetic behavior trait;Map_Type=Linkage;Model=Mendelian;Test_Base=Chromosome-wise;Significance=Significant;P-value=<0.05;F-Stat=7.15;Variance=16.2;Dominance_Effect=465.2;Additive_Effect=612.3
8	Exterior_QTL	19749801	46427317	QTL_ID=5904;Name=Activity during lying;Abbrev=ADLY;PUBMED_ID=19291137;trait_ID=501;trait=Activity during lying;breed=meishan,pietrain;FlankMarkers=SWR1101,SW1953;VTO_name=behavioral response to novel environment trait;Map_Type=Linkage;Model=Mendelian;Test_Base=Chromosome-wise;Significance=Significant;P-value=<0.05;F-Stat=6.95;Variance=14.7;Dominance_Effect=677.8;Additive_Effect=7.2
8	Exterior_QTL	811090	19749801	QTL_ID=5908;Name=Time spent feeding;Abbrev=FEEDT;PUBMED_ID=19291137;trait_ID=502;trait=Time spent feeding;breed=meishan,pietrain;FlankMarkers=SW2410,SWR1101;VTO_name=eating behavior trait;Map_Type=Linkage;Model=Mendelian;Test_Base=Chromosome-wise;Significance=Significant;P-value=<0.05;F-Stat=6.38;Variance=14.7;Dominance_Effect=-354.7;Additive_Effect=-275.5
8	Health_QTL	811090	19749801	QTL_ID=5463;Name=White blood cell counts;Abbrev=WBC;PUBMED_ID=18307579;trait_ID=99;trait=White blood cell counts;breed=meishan,pietrain;FlankMarkers=SW2410,SWR1101;VTO_name=leukocyte quantity;CMO_name=total white blood cell count;Map_Type=Linkage;Model=Mendelian;Test_Base=Genome-wise;Significance=Significant;P-value=<0.05;F-Stat=8.23;Variance=12.6;Dominance_Effect=-13.13;Additive_Effect=1.61
8	Health_QTL	19749801	46427317	QTL_ID=5467;Name=Lymphocyte number;Abbrev=LYMPH;PUBMED_ID=18307579;trait_ID=447;trait=Lymphocyte number;breed=meishan,pietrain;FlankMarkers=SWR1101,SW1953;VTO_name=lymphocyte quantity;CMO_name=blood lymphocyte count;Map_Type=Linkage;Model=Mendelian;Test_Base=Chromosome-wise;Significance=Significant;P-value=<0.05;F-Stat=6.88;Variance=11.4;Dominance_Effect=-9.53;Additive_Effect=4.02
8	Reproduction_QTL	38873367	90653103	QTL_ID=4253;Name=Teat number;Abbrev=TNUM;PUBMED_ID=17032781;trait_ID=167;trait=Teat number;FlankMarkers=SW1070,S0069;VTO_name=nipple quantity;CMO_name=teat number;Map_Type=Linkage;Significance=Significant;P-value=<0.01
8	Health_QTL	39840424	77429212	QTL_ID=4265;Name=Lymphocyte number;Abbrev=LYMPH;PUBMED_ID=16026345;trait_ID=447;trait=Lymphocyte number;FlankMarkers=SW444,S0086;VTO_name=lymphocyte quantity;CMO_name=blood lymphocyte count;Map_Type=Linkage;Significance=Suggestive;P-value=<0.10;F-Stat=3.4;Additive_Effect=1.70
8	Health_QTL	90653103	108610930	QTL_ID=4266;Name=CD4-positive leukocyte number;Abbrev=CD4L;PUBMED_ID=16026345;trait_ID=450;trait=CD4-positive leukocyte number;FlankMarkers=S0069,S0225;VTO_name=CD4-positive T cell quantity;Map_Type=Linkage;Significance=Suggestive;P-value=<0.10;F-Stat=3.3;Additive_Effect=-0.47
8	Health_QTL	39840424	77429212	QTL_ID=4267;Name=N1c-positive leukocyte number;Abbrev=N1cL;PUBMED_ID=16026345;trait_ID=453;trait=N1c-positive leukocyte number;FlankMarkers=SW444,S0086;VTO_name=leukocyte quantity;Map_Type=Linkage;Significance=Significant;P-value=<0.05;F-Stat=4.1;Additive_Effect=0.27
8	Health_QTL	39840424	77429212	QTL_ID=4268;Name=IgM-positive leukocyte number;Abbrev=IGML;PUBMED_ID=16026345;trait_ID=448;trait=IgM-positive leukocyte number;FlankMarkers=SW444,S0086;VTO_name=leukocyte quantity;Map_Type=Linkage;Significance=Significant;P-value=<0.05;F-Stat=8.8
8	Health_QTL	90653103	108610930	QTL_ID=4269;Name=MHCII-positive leukocyte number;Abbrev=MHCIIL;PUBMED_ID=16026345;trait_ID=452;trait=MHCII-positive leukocyte number;FlankMarkers=S0069,S0225;VTO_name=leukocyte quantity;Map_Type=Linkage;Significance=Significant;P-value=<0.05;F-Stat=7.5
8	Health_QTL	90653103	108610930	QTL_ID=4270;Name=conA-induced cell proliferation;Abbrev=conA;PUBMED_ID=16026345;trait_ID=272;trait=conA-induced cell proliferation;FlankMarkers=S0069,S0225;CMO_name=mitogen-stimulated white blood cell radioactive nucleoside incorporation;Map_Type=Linkage;Significance=Significant;P-value=<0.05;F-Stat=7.6
8	Health_QTL	90653103	108610930	QTL_ID=4271;Name=PWM-induced cell proliferation;Abbrev=PWM;PUBMED_ID=16026345;trait_ID=271;trait=PWM-induced cell proliferation;FlankMarkers=S0069,S0225;CMO_name=mitogen-stimulated white blood cell radioactive nucleoside incorporation;Map_Type=Linkage;Significance=Significant;P-value=<0.05;F-Stat=9.0
8	Health_QTL	39840424	108610930	QTL_ID=4277;Name=Hemoglobin;Abbrev=HGB;PUBMED_ID=16026345;trait_ID=456;trait=Hemoglobin;FlankMarkers=SW444,S0225;VTO_name=blood hemoglobin amount;CMO_name=hemoglobin concentration;Map_Type=Linkage;Significance=Significant;P-value=<0.05;F-Stat=6.2;Additive_Effect=4.99
8	Health_QTL	39840424	77429212	QTL_ID=4278;Name=hematocrit;Abbrev=HCT;PUBMED_ID=16026345;trait_ID=455;trait=hematocrit;FlankMarkers=SW444,S0086;CMO_name=hematocrit;Map_Type=Linkage;Significance=Significant;P-value=<0.01;F-Stat=8.7;Additive_Effect=1.49
8	Health_QTL	90653103	108610930	QTL_ID=4279;Name=hematocrit;Abbrev=HCT;PUBMED_ID=16026345;trait_ID=455;trait=hematocrit;FlankMarkers=S0069,S0225;CMO_name=hematocrit;Map_Type=Linkage;Significance=Suggestive;P-value=<0.10;F-Stat=5.4
8	Health_QTL	811090	19749801	QTL_ID=6373;Name=Bilirubin level;Abbrev=BILIR;PUBMED_ID=19016680;trait_ID=525;trait=Bilirubin level;breed=meishan,pietrain;FlankMarkers=SW2410,SWR1101;VTO_name=blood bilirubin amount;CMO_name=blood bilirubin level;Map_Type=Linkage;Model=Mendelian;Test_Base=Chromosome-wise;Significance=Significant;P-value=<0.05;F-Stat=5.5;Variance=9.11;Dominance_Effect=0.46;Additive_Effect=0.01
8	Health_QTL	46427317	120532322	QTL_ID=6374;Name=Bilirubin level;Abbrev=BILIR;PUBMED_ID=19016680;trait_ID=525;trait=Bilirubin level;breed=meishan,pietrain;FlankMarkers=SW1953,SW2160;VTO_name=blood bilirubin amount;CMO_name=blood bilirubin level;Map_Type=Linkage;Model=Mendelian;Test_Base=Genome-wise;Significance=Significant;P-value=<0.05;F-Stat=9.58;Variance=14.85;Dominance_Effect=0.64;Additive_Effect=-0.04
8	Production_Association	72039691	77429212	QTL_ID=10590;Name=average daily gain;Abbrev=ADG;PUBMED_ID=16951077;trait_ID=144;trait=average daily gain;breed=large white,meishan;FlankMarkers=S0017,S0086;VTO_name=postnatal growth trait;CMO_name=average daily body weight gain;Map_Type=Linkage;Model=Mendelian;Significance=Significant;P-value=<0.04;gene_ID=100286869;gene_IDsrc=NCBIgene
8	Production_Association	72039691	77429212	QTL_ID=10591;Name=Daily feed intake;Abbrev=FEEDIN;PUBMED_ID=16951077;trait_ID=320;trait=Daily feed intake;breed=large white,meishan;FlankMarkers=S0017,S0086;CMO_name=average daily food intake weight;Map_Type=Linkage;Model=Mendelian;Significance=Significant;P-value=<0.03;gene_ID=100286869;gene_IDsrc=NCBIgene
8	Production_Association	72039691	77429212	QTL_ID=10592;Name=Daily feed intake;Abbrev=FEEDIN;PUBMED_ID=16951077;trait_ID=320;trait=Daily feed intake;breed=pietrain;FlankMarkers=S0017,S0086;CMO_name=average daily food intake weight;Map_Type=Linkage;Model=Mendelian;Significance=Significant;P-value=<0.001;gene_ID=100286869;gene_IDsrc=NCBIgene
8	Production_Association	72039691	77429212	QTL_ID=10593;Name=Daily feed intake;Abbrev=FEEDIN;PUBMED_ID=16951077;trait_ID=320;trait=Daily feed intake;breed=pietrain;FlankMarkers=S0017,S0086;CMO_name=average daily food intake weight;Map_Type=Linkage;Model=Mendelian;Significance=Significant;P-value=<0.04;gene_ID=100286869;gene_IDsrc=NCBIgene
8	Production_Association	72039691	77429212	QTL_ID=10594;Name=Days to 110 kg;Abbrev=D110;PUBMED_ID=16951077;trait_ID=626;trait=Days to 110 kg;breed=pietrain;FlankMarkers=S0017,S0086;VTO_name=postnatal growth trait;Map_Type=Linkage;Model=Mendelian;Significance=Significant;P-value=<0.003;gene_ID=100286869;gene_IDsrc=NCBIgene
8	Production_Association	72039691	77429212	QTL_ID=10595;Name=Days to 110 kg;Abbrev=D110;PUBMED_ID=16951077;trait_ID=626;trait=Days to 110 kg;breed=pietrain;FlankMarkers=S0017,S0086;VTO_name=postnatal growth trait;Map_Type=Linkage;Model=Mendelian;Significance=Significant;P-value=<0.008;gene_ID=100286869;gene_IDsrc=NCBIgene
8	Production_Association	72039691	77429212	QTL_ID=10596;Name=average daily gain;Abbrev=ADG;PUBMED_ID=16951077;trait_ID=144;trait=average daily gain;breed=pietrain;FlankMarkers=S0017,S0086;VTO_name=postnatal growth trait;CMO_name=average daily body weight gain;Map_Type=Linkage;Model=Mendelian;Test_Base=-;Significance=Significant;P-value=<0.003;gene_ID=100286869;gene_IDsrc=NCBIgene
8	Production_Association	72039691	77429212	QTL_ID=10597;Name=average daily gain;Abbrev=ADG;PUBMED_ID=16951077;trait_ID=144;trait=average daily gain;breed=pietrain;FlankMarkers=S0017,S0086;VTO_name=postnatal growth trait;CMO_name=average daily body weight gain;Map_Type=Linkage;Model=Mendelian;Test_Base=-;Significance=Significant;P-value=<0.01;gene_ID=100286869;gene_IDsrc=NCBIgene
8	Production_Association	72039691	77429212	QTL_ID=10598;Name=average daily gain;Abbrev=ADG;PUBMED_ID=16951077;trait_ID=144;trait=average daily gain;breed=pietrain;FlankMarkers=S0017,S0086;VTO_name=postnatal growth trait;CMO_name=average daily body weight gain;Map_Type=Linkage;Model=Mendelian;Test_Base=-;Significance=Significant;P-value=<0.006;gene_ID=100286869;gene_IDsrc=NCBIgene
8	Production_Association	72039691	77429212	QTL_ID=10599;Name=average daily gain;Abbrev=ADG;PUBMED_ID=16951077;trait_ID=144;trait=average daily gain;breed=pietrain;FlankMarkers=S0017,S0086;VTO_name=postnatal growth trait;CMO_name=average daily body weight gain;Map_Type=Linkage;Model=Mendelian;Test_Base=-;Significance=Significant;P-value=<0.006;gene_ID=100286869;gene_IDsrc=NCBIgene
8	Meat_and_Carcass_Association	72039691	77429212	QTL_ID=10600;Name=Backfat at tenth rib;Abbrev=10RIBBFT;PUBMED_ID=16951077;trait_ID=7;trait=Backfat at tenth rib;breed=Hampshire;FlankMarkers=S0017,S0086;VTO_name=subcutaneous adipose thickness;CMO_name=back fat thickness, 10th rib;Map_Type=Linkage;Model=Mendelian;Significance=Significant;P-value=<0.04;gene_ID=100286869;gene_IDsrc=NCBIgene
8	Health_Association	4135894	7009644	QTL_ID=11567;Name=Salmonella count in liver;Abbrev=SECTLIV;PUBMED_ID=19496771;trait_ID=97;trait=Salmonella count in liver;breed=large white;FlankMarkers=S0144;VTO_name=response to bacterial infection trait;Map_Type=Linkage;Model=Mendelian;Significance=Significant;P-value=0.021
8	Health_QTL	811090	7900624	QTL_ID=15073;Name=Sodium level;Abbrev=BSOD;PUBMED_ID=22496488;trait_ID=528;trait=Sodium level;FlankMarkers=SW2410,S0353;VTO_name=blood sodium amount;CMO_name=blood sodium level;Map_Type=Linkage;Model=Mendelian;Test_Base=Genome-wise;Significance=Significant;LOD-score=3.1;P-value=1.7e-04;F-Stat=14.4;Variance=4.1;Additive_Effect=1.051
8	Production_QTL	61100526	61872918	QTL_ID=29609;Name=Body weight (weaning);Abbrev=WWT;PUBMED_ID=24962532;trait_ID=199;trait=Body weight (weaning);breed=duroc;FlankMarkers=rs81400716,rs81343102;VTO_name=body mass;CMO_name=body weight;Map_Type=Genome;Model=Mendelian;Test_Base=Experiment-wise;Significance=Suggestive;P-value=<0.10
8	Production_QTL	26534249	90653103	QTL_ID=29699;Name=Body weight (birth);Abbrev=BW;PUBMED_ID=24797173;trait_ID=153;trait=Body weight (birth);breed=Landrace,Korean native pig;FlankMarkers=SW933,S0069;VTO_name=body mass;CMO_name=body weight;Map_Type=Linkage;Model=Mendelian;Test_Base=Genome-wise;Significance=Significant;P-value=<0.01;F-Stat=10.5;Variance=2.0;Dominance_Effect=0.05;Additive_Effect=-0.04
8	Production_QTL	11308413	108610930	QTL_ID=29700;Name=Body weight (3 weeks);Abbrev=21DWT;PUBMED_ID=24797173;trait_ID=180;trait=Body weight (3 weeks);breed=Landrace,Korean native pig;FlankMarkers=SW1345,S0225;VTO_name=body mass;CMO_name=body weight;Map_Type=Linkage;Model=Mendelian;Test_Base=Genome-wise;Significance=Significant;P-value=<0.01;F-Stat=17.7;Variance=1.7;Additive_Effect=-0.24
8	Production_QTL	11308413	77429212	QTL_ID=29701;Name=Body weight (20 weeks);Abbrev=Wt;PUBMED_ID=24797173;trait_ID=803;trait=Body weight (20 weeks);breed=Landrace,Korean native pig;FlankMarkers=SW1345,S0086;VTO_name=body mass;CMO_name=body weight;Map_Type=Linkage;Model=Mendelian;Test_Base=Genome-wise;Significance=Significant;P-value=<0.01;F-Stat=25.7;Variance=2.5;Additive_Effect=-2.28
8	Meat_and_Carcass_QTL	11308413	77429212	QTL_ID=29702;Name=Carcass weight (hot);Abbrev=HCWT;PUBMED_ID=24797173;trait_ID=77;trait=Carcass weight (hot);breed=Landrace,Korean native pig;FlankMarkers=SW1345,S0086;PTO_name=dressed carcass weight;CMO_name=carcass weight;Map_Type=Linkage;Model=Mendelian;Test_Base=Genome-wise;Significance=Significant;P-value=<0.01;F-Stat=18.1;Variance=1.8;Additive_Effect=-2.24
8	Meat_and_Carcass_QTL	26534249	77429212	QTL_ID=29703;Name=Carcass length;Abbrev=CRCL;PUBMED_ID=24797173;trait_ID=75;trait=Carcass length;breed=Landrace,Korean native pig;FlankMarkers=SW933,S0086;PTO_name=dressed carcass length;CMO_name=carcass length;Map_Type=Linkage;Model=Mendelian;Test_Base=Genome-wise;Significance=Significant;P-value=<0.01;F-Stat=23.5;Variance=2.3;Additive_Effect=-1.19
8	Production_QTL	71042636	71847915	QTL_ID=29548;Name=Daily feed intake;Abbrev=FEEDIN;PUBMED_ID=24962532;trait_ID=320;trait=Daily feed intake;breed=duroc;FlankMarkers=rs81280613,rs81337376;CMO_name=average daily food intake weight;Map_Type=Genome;Model=Mendelian;Test_Base=Experiment-wise;Significance=Suggestive;P-value=<0.10
8	Meat_and_Carcass_QTL	83839574	126882130	QTL_ID=32079;Name=Palmitic acid content;Abbrev=FA-C16:0;PUBMED_ID=24295214;trait_ID=231;trait=Palmitic acid content;breed=iberian,Landrace;FlankMarkers=rs81401692,rs81403757;PTO_name=meat fatty acid C16:0 content;Map_Type=Genome;Model=Mendelian;Test_Base=Experiment-wise;Significance=Significant;P-value=<0.05;Additive_Effect=-1.00
8	Reproduction_QTL	64946356	84439484	QTL_ID=55857;Name=Cryptorchidism;Abbrev=CRYPT;PUBMED_ID=25886970;trait_ID=820;trait=Cryptorchidism;breed=large white;FlankMarkers=rs81400784,rs81401760;VTO_name=testis morphology trait;Map_Type=Genome;Model=Mendelian;Test_Base=Genome-wise;Significance=Suggestive;P-value=<0.20;Variance=1.07
8	Reproduction_QTL	64688245	72814981	QTL_ID=55873;Name=Cryptorchidism;Abbrev=CRYPT;PUBMED_ID=25886970;trait_ID=820;trait=Cryptorchidism;breed=Landrace;FlankMarkers=rs55618200,rs81401014;VTO_name=testis morphology trait;Map_Type=Genome;Model=Mendelian;Test_Base=Genome-wise;Significance=Suggestive;P-value=<0.20;Variance=2.23
8	Meat_and_Carcass_QTL	811090	10844129	QTL_ID=7035;Name=Percentage type IIb fibers;Abbrev=FIB2BP;PUBMED_ID=18641172;trait_ID=441;trait=Percentage type IIb fibers;breed=iberian,Landrace;FlankMarkers=SW2410,SW905;VTO_name=type IIb muscle fiber quantity;Map_Type=Linkage;Model=Epistatic;Test_Base=Comparison-wise;peak_cM=0.7;Significance=Significant;P-value=0.00025;Likelihood_Ratio=21.49
8	Meat_and_Carcass_QTL	811090	6651169	QTL_ID=17803;Name=Average backfat thickness;Abbrev=BFT;PUBMED_ID=21875434;trait_ID=2;trait=Average backfat thickness;breed=duroc,large white,pietrain,Hampshire;FlankMarkers=KS148,S0098;VTO_name=subcutaneous adipose thickness;CMO_name=back fat thickness;Map_Type=Linkage;Model=Mendelian;Test_Base=Genome-wise;peak_cM=0.7;Significance=Significant;P-value=<0.05;Variance=6.3;Likelihood_Ratio=13.2
8	Meat_and_Carcass_QTL	811090	10844129	QTL_ID=3066;Name=CIE-a*;Abbrev=CIEa;PUBMED_ID=16543555;trait_ID=422;trait=CIE-a*;FlankMarkers=SW2410,SW905;PTO_name=meat color redness;Map_Type=Linkage;peak_cM=1;Significance=Significant;P-value=0.0241
8	Meat_and_Carcass_QTL	811090	108610930	QTL_ID=38096;Name=Muscle moisture percentage;Abbrev=MMP;PUBMED_ID=25888076;trait_ID=52;trait=Muscle moisture percentage;breed=Landrace,Korean native pig;FlankMarkers=SW2410,S0225;VTO_name=muscle water amount;PTO_name=meat water content;Map_Type=Linkage;Model=Mendelian;Test_Base=Chromosome-wise;peak_cM=1.3;Significance=Significant;P-value=<0.05;F-Stat=11.9;Variance=1.2
8	Meat_and_Carcass_QTL	811090	10844129	QTL_ID=5176;Name=Belly meat content;Abbrev=BYLEAN;PUBMED_ID=18307580;trait_ID=473;trait=Belly meat content;breed=large white,pietrain,Landrace,Leicoma;FlankMarkers=SW2410,SW905;PTO_name=belly muscle percentage;Map_Type=Linkage;Model=Paternally imprinted;Test_Base=Chromosome-wise;peak_cM=1.7;Significance=Significant;P-value=<0.05;F-Stat=4.38;Variance=4.2;Dominance_Effect=3.300;Additive_Effect=0.453
8	Exterior_QTL	2592106	3455288	QTL_ID=8942;Name=Gait score (hind);Abbrev=GAITH;PUBMED_ID=ISU0038;trait_ID=595;trait=Gait score (hind);breed=large white,meishan;FlankMarkers=SW2611;VTO_name=body movement coordination trait;CMO_name=body movement measurement;Map_Type=Linkage;Model=Mendelian;Test_Base=Comparison-wise;peak_cM=2.5;Significance=Significant;P-value=<0.05;F-Stat=3.83;Variance=0.019;Dominance_Effect=-0.173;Additive_Eff…
8	Meat_and_Carcass_QTL	811090	3651923	QTL_ID=5128;Name=Hind hock weight;Abbrev=HHWT;PUBMED_ID=18307580;trait_ID=345;trait=Hind hock weight;breed=large white,pietrain,Landrace,Leicoma;FlankMarkers;VTO_name=hindlimb mass;Map_Type=Linkage;Model=Mendelian;Test_Base=Chromosome-wise;peak_cM=3.7;Significance=Significant;P-value=<0.05;F-Stat=5.29;Variance=3.5;Dominance_Effect=0.011;Additive_Effect=0.044
8	Reproduction_QTL	2592106	7482622	QTL_ID=610;Name=Corpus luteum number;Abbrev=CLN;PUBMED_ID=12854806;trait_ID=160;trait=Corpus luteum number;FlankMarkers;VTO_name=corpus luteum quantity;Map_Type=Linkage;peak_cM=4.85;F-Stat=20.51
8	Reproduction_QTL	811090	11331551	QTL_ID=516;Name=Corpus luteum number;Abbrev=CLN;PUBMED_ID=10375216;trait_ID=160;trait=Corpus luteum number;FlankMarkers;VTO_name=corpus luteum quantity;Map_Type=Linkage;peak_cM=5;F-Stat=26.71;Additive_Effect=-2.87
8	Meat_and_Carcass_QTL	811090	10844129	QTL_ID=5137;Name=Loin meat weight;Abbrev=LOINMWT;PUBMED_ID=18307580;trait_ID=359;trait=Loin meat weight;breed=large white,pietrain,Landrace,Leicoma;FlankMarkers=SW2410,SW905;PTO_name=loin muscle weight;Map_Type=Linkage;Model=Mendelian;Test_Base=Chromosome-wise;peak_cM=5.7;Significance=Significant;P-value=<0.01;F-Stat=9.59;Variance=6.0;Dominance_Effect=0.179;Additive_Effect=0.089
8	Meat_and_Carcass_QTL	811090	10844129	QTL_ID=5177;Name=Loin meat weight;Abbrev=LOINMWT;PUBMED_ID=18307580;trait_ID=359;trait=Loin meat weight;breed=large white,pietrain,Landrace,Leicoma;FlankMarkers=SW2410,SW905;PTO_name=loin muscle weight;Map_Type=Linkage;Model=Paternally imprinted;Test_Base=Chromosome-wise;peak_cM=7.7;Significance=Significant;P-value=<0.001;F-Stat=7.78;Variance=7.3;Dominance_Effect=0.191;Additive_Effect=0.090
8	Production_QTL	811090	10844129	QTL_ID=325;Name=average daily gain;Abbrev=ADG;PUBMED_ID=ISU0002;trait_ID=144;trait=average daily gain;FlankMarkers=SW2410,SW905;VTO_name=postnatal growth trait;CMO_name=average daily body weight gain;Map_Type=Linkage;Model=Maternally imprinted;Test_Base=-;peak_cM=10;Significance=-;F-Stat=13.54
8	Meat_and_Carcass_QTL	811090	6651169	QTL_ID=15884;Name=Palmitic acid content;Abbrev=FA-C16:0;PUBMED_ID=22221022;trait_ID=231;trait=Palmitic acid content;breed=duroc;FlankMarkers=SW2410,S0098;PTO_name=meat fatty acid C16:0 content;Map_Type=Linkage;Model=Mendelian;Test_Base=Genome-wise;peak_cM=10.9;Significance=Significant;LOD-score=3.92
8	Meat_and_Carcass_QTL	811090	12872420	QTL_ID=500;Name=Carcass length;Abbrev=CRCL;PUBMED_ID=9535325;trait_ID=75;trait=Carcass length;FlankMarkers=SW2410,S0353,SW2521;PTO_name=dressed carcass length;CMO_name=carcass length;Map_Type=Linkage;peak_cM=11.1;Significance=Suggestive;F-Stat=11.20;Dominance_Effect=-0.11;Additive_Effect=-1.02
8	Exterior_QTL	811090	12872420	QTL_ID=501;Name=Vertebra distance;Abbrev=VDIST;PUBMED_ID=9535325;trait_ID=246;trait=Vertebra distance;FlankMarkers=SW2410,S0353,SW2521;CMO_name=spinal column length;Map_Type=Linkage;peak_cM=11.1;Significance=Suggestive;F-Stat=10.70;Dominance_Effect=-0.39;Additive_Effect=-1.70
8	Meat_and_Carcass_QTL	811090	12872420	QTL_ID=504;Name=Bone/lean meat ratio in ham;Abbrev=BLR;PUBMED_ID=9535325;trait_ID=247;trait=Bone/lean meat ratio in ham;FlankMarkers=SW2410,S0353,SW2521;PTO_name=ham bone-to-muscle ratio;Map_Type=Linkage;peak_cM=11.1;Significance=Suggestive;F-Stat=9.10;Dominance_Effect=0.16;Additive_Effect=-0.20
8	Meat_and_Carcass_QTL	10844129	51688517	QTL_ID=5129;Name=Ham weight;Abbrev=HAMWT;PUBMED_ID=18307580;trait_ID=216;trait=Ham weight;breed=large white,pietrain,Landrace,Leicoma;FlankMarkers=SW2401,SW905;VTO_name=hindlimb mass;PTO_name=ham weight;Map_Type=Linkage;Model=Mendelian;Test_Base=Chromosome-wise;peak_cM=11.7;Significance=Significant;P-value=0.001;F-Stat=11.43;Variance=7.2;Dominance_Effect=0.340;Additive_Effect=0.351
8	Meat_and_Carcass_QTL	811090	10844129	QTL_ID=5140;Name=Loin muscle area;Abbrev=LMA;PUBMED_ID=18307580;trait_ID=86;trait=Loin muscle area;breed=large white,pietrain,Landrace,Leicoma;FlankMarkers=SW2410,SW905;VTO_name=longissimus thoracis muscle area;Map_Type=Linkage;Model=Mendelian;Test_Base=Chromosome-wise;peak_cM=11.7;Significance=Significant;P-value=<0.05;F-Stat=6.21;Variance=4.0;Dominance_Effect=2.397;Additive_Effect=1.734
8	Meat_and_Carcass_QTL	811090	10844129	QTL_ID=5139;Name=Ham weight;Abbrev=HAMWT;PUBMED_ID=18307580;trait_ID=216;trait=Ham weight;breed=large white,pietrain,Landrace,Leicoma;FlankMarkers=SW2410,SW905;VTO_name=hindlimb mass;PTO_name=ham weight;Map_Type=Linkage;Model=Mendelian;Test_Base=Chromosome-wise;peak_cM=12.7;Significance=Significant;P-value=<0.01;F-Stat=8.02;Variance=5.2;Dominance_Effect=0.376;Additive_Effect=0.304
8	Meat_and_Carcass_QTL	811090	10844129	QTL_ID=5138;Name=Loin weight;Abbrev=LOINWT;PUBMED_ID=18307580;trait_ID=215;trait=Loin weight;breed=large white,pietrain,Landrace,Leicoma;FlankMarkers=SW2410,SW905;PTO_name=loin weight;Map_Type=Linkage;Model=Mendelian;Test_Base=Chromosome-wise;peak_cM=15.7;Significance=Significant;P-value=<0.05;F-Stat=6.96;Variance=4.5;Dominance_Effect=0.297;Additive_Effect=0.106
8	Meat_and_Carcass_QTL	811090	26534249	QTL_ID=1098;Name=Conductivity 45 minutes post-mortem;Abbrev=COND;PUBMED_ID=ISU0014;trait_ID=32;trait=Conductivity 45 minutes post-mortem;FlankMarkers=SW905,SW933;VTO_name=skeletal muscle conductivity trait;PTO_name=meat conductivity;Map_Type=Linkage;peak_cM=20.8;F-Stat=5.8;Variance=3.5;Dominance_Effect=-1.32;Additive_Effect=0.89
8	Health_QTL	10844129	148491826	QTL_ID=7579;Name=Melanoma susceptibility;Abbrev=MELAN;PUBMED_ID=17066441;trait_ID=553;trait=Melanoma susceptibility;FlankMarkers=SW905;CMO_name=disease process measurement;Map_Type=Linkage;Model=Mendelian;Test_Base=Chromosome-wise;peak_cM=22.0;Significance=Significant;P-value=<0.05
8	Production_QTL	811090	19749801	QTL_ID=653;Name=body weight (13 weeks);Abbrev=Wt;PUBMED_ID=12081807;trait_ID=182;trait=body weight (13 weeks);FlankMarkers=SW2410,SWR1101;VTO_name=body mass;CMO_name=body weight;Map_Type=Linkage;peak_cM=27;Significance=Significant;F-Stat=6.12
8	Production_QTL	811090	19749801	QTL_ID=654;Name=body weight (17 weeks);Abbrev=Wt;PUBMED_ID=12081807;trait_ID=183;trait=body weight (17 weeks);FlankMarkers=SW2410,SWR1101;VTO_name=body mass;CMO_name=body weight;Map_Type=Linkage;peak_cM=27;Significance=Significant;F-Stat=6.17
8	Production_QTL	811090	19749801	QTL_ID=655;Name=body weight (22 weeks);Abbrev=Wt;PUBMED_ID=12081807;trait_ID=184;trait=body weight (22 weeks);FlankMarkers=SW2410,SWR1101;VTO_name=body mass;CMO_name=body weight;Map_Type=Linkage;peak_cM=27;Significance=Significant;F-Stat=9.15
8	Production_QTL	811090	19749801	QTL_ID=656;Name=average daily gain;Abbrev=ADG;PUBMED_ID=12081807;trait_ID=144;trait=average daily gain;FlankMarkers=SW2410,SWR1101;VTO_name=postnatal growth trait;CMO_name=average daily body weight gain;Map_Type=Linkage;Test_Base=-;peak_cM=28;Significance=-;F-Stat=7.36
8	Meat_and_Carcass_QTL	9606098	99338918	QTL_ID=439;Name=Feet weight;Abbrev=FEETWT;PUBMED_ID=12486399;trait_ID=80;trait=Feet weight;FlankMarkers;VTO_name=total foot mass;Map_Type=Linkage;peak_cM=29;Significance=Suggestive;P-value=<0.1;F-Stat=8.20;Variance=4.60;Dominance_Effect=-0.02;Additive_Effect=-0.04
8	Health_QTL	811090	77429212	QTL_ID=9645;Name=Haptoglobin concentration;Abbrev=HAPT;PUBMED_ID=19490209;trait_ID=615;trait=Haptoglobin concentration;breed=duroc;FlankMarkers=SW2410,S0086;VTO_name=blood haptoglobin amount;CMO_name=blood haptoglobin level;Map_Type=Linkage;Model=Mendelian;Test_Base=Genome-wise;peak_cM=31.5;Significance=Significant;P-value=<0.01;F-Stat=7.6;Variance=13.4
8	Meat_and_Carcass_QTL	10192847	92906326	QTL_ID=21257;Name=intestinal fat weight;Abbrev=CFW;PUBMED_ID=22497573;trait_ID=302;trait=intestinal fat weight;breed=duroc,Erhualian;FlankMarkers;VTO_name=intestinal adipose mass;Map_Type=Linkage;Model=Mendelian;Test_Base=Genome-wise;peak_cM=33.3;Significance=Significant;P-value=<0.01;F-Stat=22.7;Variance=3.24;Dominance_Effect=-0.01;Additive_Effect=-0.09
8	Health_QTL	31085802	50096834	QTL_ID=22165;Name=Red blood cell count;Abbrev=RBC;PUBMED_ID=23691082;trait_ID=475;trait=Red blood cell count;breed=duroc,Erhualian;FlankMarkers=rs81399090,rs81333725,rs80972023;VTO_name=erythrocyte quantity;CMO_name=red blood cell count;Map_Type=Genome;Model=Mendelian;Test_Base=Genome-wise;peak_cM=36.76;Significance=Significant;P-value=<0.05;gene_ID=100623130;gene_IDsrc=NCBIgene
8	Health_QTL	32335841	49881116	QTL_ID=22145;Name=Red blood cell count;Abbrev=RBC;PUBMED_ID=23691082;trait_ID=475;trait=Red blood cell count;breed=duroc,Erhualian;FlankMarkers=rs81334796,rs81333725,rs81333725;VTO_name=erythrocyte quantity;CMO_name=red blood cell count;Map_Type=Genome;Model=Mendelian;Test_Base=Genome-wise;peak_cM=37.23;Significance=Significant;P-value=<0.05;gene_ID=100623130;gene_IDsrc=NCBIgene
8	Health_QTL	34394607	50096834	QTL_ID=22168;Name=Platelet distribution width;Abbrev=PLDWID;PUBMED_ID=23691082;trait_ID=513;trait=Platelet distribution width;breed=duroc,Erhualian;FlankMarkers=rs81399520,rs81400068,rs80972023;VTO_name=platelet size trait;CMO_name=platelet distribution width;Map_Type=Genome;Model=Mendelian;Test_Base=Genome-wise;peak_cM=38.26;Significance=Significant;P-value=<0.05;gene_ID=100738601;gene_IDsrc=NCB…
8	Health_QTL	34394607	50148552	QTL_ID=22147;Name=Red blood cell count;Abbrev=RBC;PUBMED_ID=23691082;trait_ID=475;trait=Red blood cell count;breed=duroc,Erhualian;FlankMarkers=rs81399520,rs80972023,rs80825186;VTO_name=erythrocyte quantity;CMO_name=red blood cell count;Map_Type=Genome;Model=Mendelian;Test_Base=Genome-wise;peak_cM=38.28;Significance=Significant;P-value=<0.05;gene_ID=100515957;gene_IDsrc=NCBIgene
8	Production_QTL	7495097	92309019	QTL_ID=21254;Name=Body weight (34 weeks);Abbrev=Wt;PUBMED_ID=22497573;trait_ID=772;trait=Body weight (34 weeks);breed=duroc,Erhualian;FlankMarkers;VTO_name=body mass;CMO_name=body weight;Map_Type=Linkage;Model=Mendelian;Test_Base=Genome-wise;peak_cM=38.4;Significance=Significant;P-value=<0.01;F-Stat=11.51;Variance=1.76;Dominance_Effect=-0.13;Additive_Effect=3.03
8	Health_QTL	36972953	50148552	QTL_ID=22140;Name=Mean corpuscular volume;Abbrev=MCV;PUBMED_ID=23691082;trait_ID=548;trait=Mean corpuscular volume;breed=duroc,Erhualian;FlankMarkers=rs81312170,rs80972023,rs80825186;VTO_name=erythrocyte size trait;CMO_name=mean corpuscular volume;Map_Type=Genome;Model=Mendelian;Test_Base=Genome-wise;peak_cM=39.45;Significance=Significant;P-value=<0.05;gene_ID=100515957;gene_IDsrc=NCBIgene
8	Reproduction_QTL	43916646	45191096	QTL_ID=37449;Name=Teat number;Abbrev=TNUM;PUBMED_ID=24981054;trait_ID=167;trait=Teat number;breed=large white;FlankMarkers=rs81400273,rs81326168,rs81326168;VTO_name=nipple quantity;CMO_name=teat number;Map_Type=Genome;Model=Mendelian;Test_Base=-;peak_cM=40.35;Significance=Suggestive;Variance=0.06;Bayes-value=22.7
8	Health_QTL	39153373	50148552	QTL_ID=22136;Name=Mean corpuscular hemoglobin concentration;Abbrev=MCHC;PUBMED_ID=23691082;trait_ID=643;trait=Mean corpuscular hemoglobin concentration;breed=duroc,Erhualian;FlankMarkers=rs81340077,rs81400288,rs80825186;CMO_name=mean corpuscular hemoglobin concentration;Map_Type=Genome;Model=Mendelian;Test_Base=Genome-wise;peak_cM=40.44;Significance=Significant;P-value=<0.05;gene_ID=100512480;gen…
8	Health_Association	44927816	44927856	QTL_ID=29648;Name=Mean corpuscular volume;Abbrev=MCV;PUBMED_ID=24797309;trait_ID=548;trait=Mean corpuscular volume;breed=Landrace,Korean native pig;FlankMarkers=rs81400288;VTO_name=erythrocyte size trait;CMO_name=mean corpuscular volume;Map_Type=Genome;Model=Mendelian;Test_Base=Genome-wise;peak_cM=40.69;Significance=Significant;P-value=<0.05
8	Health_Association	44927816	44927856	QTL_ID=21466;Name=Mean corpuscular volume;Abbrev=MCV;PUBMED_ID=22745577;trait_ID=548;trait=Mean corpuscular volume;breed=large white,minzhu;FlankMarkers=rs81400288;VTO_name=erythrocyte size trait;CMO_name=mean corpuscular volume;Map_Type=Genome;Model=Mendelian;Test_Base=Genome-wise;peak_cM=40.69;Significance=Significant;P-value=<0.05
8	Health_Association	45310689	45310729	QTL_ID=21467;Name=Mean corpuscular volume;Abbrev=MCV;PUBMED_ID=22745577;trait_ID=548;trait=Mean corpuscular volume;breed=large white,minzhu;FlankMarkers=rs81400294;VTO_name=erythrocyte size trait;CMO_name=mean corpuscular volume;Map_Type=Genome;Model=Mendelian;Test_Base=Genome-wise;peak_cM=41.04;Significance=Significant;P-value=<0.05
8	Health_Association	46447747	46447787	QTL_ID=21456;Name=Mean corpuscular hemoglobin content;Abbrev=MCH;PUBMED_ID=22745577;trait_ID=476;trait=Mean corpuscular hemoglobin content;breed=large white,minzhu;FlankMarkers=rs81232385;CMO_name=mean corpuscular hemoglobin level;Map_Type=Genome;Model=Mendelian;Test_Base=Genome-wise;peak_cM=42.07;Significance=Significant;P-value=<0.05
8	Health_Association	46447747	46447787	QTL_ID=21468;Name=Mean corpuscular volume;Abbrev=MCV;PUBMED_ID=22745577;trait_ID=548;trait=Mean corpuscular volume;breed=large white,minzhu;FlankMarkers=rs81232385;VTO_name=erythrocyte size trait;CMO_name=mean corpuscular volume;Map_Type=Genome;Model=Mendelian;Test_Base=Genome-wise;peak_cM=42.07;Significance=Significant;P-value=<0.05
8	Meat_and_Carcass_QTL	19749801	72039691	QTL_ID=3263;Name=Spareribs weight;Abbrev=SPARERIB;PUBMED_ID=17965326;trait_ID=384;trait=Spareribs weight;FlankMarkers=S0017,SWR1101;PTO_name=dressed carcass subdivision size;Map_Type=Linkage;peak_cM=42.2;Significance=Suggestive;LOD-score=2.84;F-Stat=4.41;Dominance_Effect=0.02;Additive_Effect=0.03
8	Health_Association	46706880	46706920	QTL_ID=21457;Name=Mean corpuscular hemoglobin content;Abbrev=MCH;PUBMED_ID=22745577;trait_ID=476;trait=Mean corpuscular hemoglobin content;breed=large white,minzhu;FlankMarkers=rs81261052;CMO_name=mean corpuscular hemoglobin level;Map_Type=Genome;Model=Mendelian;Test_Base=Genome-wise;peak_cM=42.30;Significance=Significant;P-value=<0.05
8	Health_Association	46706880	46706920	QTL_ID=21469;Name=Mean corpuscular volume;Abbrev=MCV;PUBMED_ID=22745577;trait_ID=548;trait=Mean corpuscular volume;breed=large white,minzhu;FlankMarkers=rs81261052;VTO_name=erythrocyte size trait;CMO_name=mean corpuscular volume;Map_Type=Genome;Model=Mendelian;Test_Base=Genome-wise;peak_cM=42.30;Significance=Significant;P-value=<0.05
8	Health_Association	47035802	47035842	QTL_ID=21458;Name=Mean corpuscular hemoglobin content;Abbrev=MCH;PUBMED_ID=22745577;trait_ID=476;trait=Mean corpuscular hemoglobin content;breed=large white,minzhu;FlankMarkers=rs81224851;CMO_name=mean corpuscular hemoglobin level;Map_Type=Genome;Model=Mendelian;Test_Base=Genome-wise;peak_cM=42.60;Significance=Significant;P-value=<0.05
8	Health_Association	47035802	47035842	QTL_ID=21470;Name=Mean corpuscular volume;Abbrev=MCV;PUBMED_ID=22745577;trait_ID=548;trait=Mean corpuscular volume;breed=large white,minzhu;FlankMarkers=rs81224851;VTO_name=erythrocyte size trait;CMO_name=mean corpuscular volume;Map_Type=Genome;Model=Mendelian;Test_Base=Genome-wise;peak_cM=42.60;Significance=Significant;P-value=<0.05
8	Health_Association	47498630	47498670	QTL_ID=21471;Name=Mean corpuscular volume;Abbrev=MCV;PUBMED_ID=22745577;trait_ID=548;trait=Mean corpuscular volume;breed=large white,minzhu;FlankMarkers=rs81400343;VTO_name=erythrocyte size trait;CMO_name=mean corpuscular volume;Map_Type=Genome;Model=Mendelian;Test_Base=Genome-wise;peak_cM=43.02;Significance=Significant;P-value=<0.05
8	Health_Association	47560309	47560349	QTL_ID=21472;Name=Mean corpuscular volume;Abbrev=MCV;PUBMED_ID=22745577;trait_ID=548;trait=Mean corpuscular volume;breed=large white,minzhu;FlankMarkers=rs81400337;VTO_name=erythrocyte size trait;CMO_name=mean corpuscular volume;Map_Type=Genome;Model=Mendelian;Test_Base=Genome-wise;peak_cM=43.07;Significance=Significant;P-value=<0.05
8	Health_Association	47582899	47582939	QTL_ID=23478;Name=Immunoglobulin G level;Abbrev=IGG;PUBMED_ID=24098351;trait_ID=749;trait=Immunoglobulin G level;breed=yorkshire,Landrace,Songliao Black;FlankMarkers=rs81400346;VTO_name=blood immunoglobulin G amount;CMO_name=blood immunoglobulin G level;Map_Type=Genome;Model=Mendelian;Test_Base=Chromosome-wise;peak_cM=43.09;Significance=Significant;P-value=<0.05;Variance=3.83
8	Meat_and_Carcass_QTL	15655066	79969240	QTL_ID=21256;Name=Leaf fat weight;Abbrev=LFW;PUBMED_ID=22497573;trait_ID=172;trait=Leaf fat weight;breed=duroc,Erhualian;FlankMarkers;VTO_name=internal adipose amount;Map_Type=Linkage;Model=Mendelian;Test_Base=Genome-wise;peak_cM=43.2;Significance=Significant;P-value=<0.01;F-Stat=35.56;Variance=3.55;Dominance_Effect=-0.07;Additive_Effect=-0.21
8	Health_Association	49000613	49000653	QTL_ID=21473;Name=Mean corpuscular volume;Abbrev=MCV;PUBMED_ID=22745577;trait_ID=548;trait=Mean corpuscular volume;breed=large white,minzhu;FlankMarkers=rs321867574 ;VTO_name=erythrocyte size trait;CMO_name=mean corpuscular volume;Map_Type=Genome;Model=Mendelian;Test_Base=Genome-wise;peak_cM=44.38;Significance=Significant;P-value=<0.05
8	Health_Association	49027244	49027284	QTL_ID=21474;Name=Mean corpuscular volume;Abbrev=MCV;PUBMED_ID=22745577;trait_ID=548;trait=Mean corpuscular volume;breed=large white,minzhu;FlankMarkers=rs81268300;VTO_name=erythrocyte size trait;CMO_name=mean corpuscular volume;Map_Type=Genome;Model=Mendelian;Test_Base=Genome-wise;peak_cM=44.40;Significance=Significant;P-value=<0.05
8	Reproduction_Association	50223523	50223563	QTL_ID=95533;Name=Teat number;Abbrev=TNUM;PUBMED_ID=26830357;trait_ID=167;trait=Teat number;breed=large white;FlankMarkers=rs81273304;VTO_name=nipple quantity;CMO_name=teat number;Map_Type=Genome;Model=Mendelian;Test_Base=Experiment-wise;peak_cM=45.48;Significance=Significant;P-value=<0.05
8	Reproduction_Association	50329629	50329669	QTL_ID=95534;Name=Teat number;Abbrev=TNUM;PUBMED_ID=26830357;trait_ID=167;trait=Teat number;breed=large white;FlankMarkers=rs81400416;VTO_name=nipple quantity;CMO_name=teat number;Map_Type=Genome;Model=Mendelian;Test_Base=Experiment-wise;peak_cM=45.58;Significance=Significant;P-value=<0.05;gene_ID=100516865;gene_IDsrc=NCBIgene
8	Reproduction_Association	50359661	50359701	QTL_ID=95535;Name=Teat number;Abbrev=TNUM;PUBMED_ID=26830357;trait_ID=167;trait=Teat number;breed=large white;FlankMarkers=rs81400419;VTO_name=nipple quantity;CMO_name=teat number;Map_Type=Genome;Model=Mendelian;Test_Base=Experiment-wise;peak_cM=45.61;Significance=Significant;P-value=<0.05
8	Reproduction_Association	50479211	50479251	QTL_ID=95536;Name=Teat number;Abbrev=TNUM;PUBMED_ID=26830357;trait_ID=167;trait=Teat number;breed=large white;FlankMarkers=rs81400447;VTO_name=nipple quantity;CMO_name=teat number;Map_Type=Genome;Model=Mendelian;Test_Base=Experiment-wise;peak_cM=45.72;Significance=Significant;P-value=<0.05;gene_ID=100517409;gene_IDsrc=NCBIgene
8	Reproduction_Association	50503542	50503582	QTL_ID=95537;Name=Teat number;Abbrev=TNUM;PUBMED_ID=26830357;trait_ID=167;trait=Teat number;breed=large white;FlankMarkers=rs81336012;VTO_name=nipple quantity;CMO_name=teat number;Map_Type=Genome;Model=Mendelian;Test_Base=Experiment-wise;peak_cM=45.74;Significance=Significant;P-value=<0.05;gene_ID=100517409;gene_IDsrc=NCBIgene
8	Reproduction_Association	50537873	50537913	QTL_ID=95538;Name=Teat number;Abbrev=TNUM;PUBMED_ID=26830357;trait_ID=167;trait=Teat number;breed=large white;FlankMarkers=rs81400451;VTO_name=nipple quantity;CMO_name=teat number;Map_Type=Genome;Model=Mendelian;Test_Base=Experiment-wise;peak_cM=45.77;Significance=Significant;P-value=<0.05;gene_ID=100517409;gene_IDsrc=NCBIgene
8	Health_Association	50562112	50562152	QTL_ID=21475;Name=Mean corpuscular volume;Abbrev=MCV;PUBMED_ID=22745577;trait_ID=548;trait=Mean corpuscular volume;breed=large white,minzhu;FlankMarkers=rs81242998;VTO_name=erythrocyte size trait;CMO_name=mean corpuscular volume;Map_Type=Genome;Model=Mendelian;Test_Base=Genome-wise;peak_cM=45.79;Significance=Significant;P-value=<0.05
8	Health_Association	50670181	50670221	QTL_ID=21476;Name=Mean corpuscular volume;Abbrev=MCV;PUBMED_ID=22745577;trait_ID=548;trait=Mean corpuscular volume;breed=large white,minzhu;FlankMarkers=rs81336816;VTO_name=erythrocyte size trait;CMO_name=mean corpuscular volume;Map_Type=Genome;Model=Mendelian;Test_Base=Genome-wise;peak_cM=45.89;Significance=Significant;P-value=<0.05
8	Health_Association	51018104	51018144	QTL_ID=21477;Name=Mean corpuscular volume;Abbrev=MCV;PUBMED_ID=22745577;trait_ID=548;trait=Mean corpuscular volume;breed=large white,minzhu;FlankMarkers=rs81251710;VTO_name=erythrocyte size trait;CMO_name=mean corpuscular volume;Map_Type=Genome;Model=Mendelian;Test_Base=Genome-wise;peak_cM=46.20;Significance=Significant;P-value=<0.05
8	Health_Association	51070642	51070682	QTL_ID=21478;Name=Mean corpuscular volume;Abbrev=MCV;PUBMED_ID=22745577;trait_ID=548;trait=Mean corpuscular volume;breed=large white,minzhu;FlankMarkers=rs81232179;VTO_name=erythrocyte size trait;CMO_name=mean corpuscular volume;Map_Type=Genome;Model=Mendelian;Test_Base=Genome-wise;peak_cM=46.25;Significance=Significant;P-value=<0.05
8	Health_Association	51093595	51093635	QTL_ID=21479;Name=Mean corpuscular volume;Abbrev=MCV;PUBMED_ID=22745577;trait_ID=548;trait=Mean corpuscular volume;breed=large white,minzhu;FlankMarkers=rs81400468;VTO_name=erythrocyte size trait;CMO_name=mean corpuscular volume;Map_Type=Genome;Model=Mendelian;Test_Base=Genome-wise;peak_cM=46.27;Significance=Significant;P-value=<0.05
8	Health_Association	51235645	51235685	QTL_ID=21480;Name=Mean corpuscular volume;Abbrev=MCV;PUBMED_ID=22745577;trait_ID=548;trait=Mean corpuscular volume;breed=large white,minzhu;FlankMarkers=rs327195280;VTO_name=erythrocyte size trait;CMO_name=mean corpuscular volume;Map_Type=Genome;Model=Mendelian;Test_Base=Genome-wise;peak_cM=46.40;Significance=Significant;P-value=<0.05
8	Meat_and_Carcass_QTL	8803225	127786071	QTL_ID=21255;Name=Backfat at rump;Abbrev=BFTR;PUBMED_ID=22497573;trait_ID=289;trait=Backfat at rump;breed=duroc,Erhualian;FlankMarkers;VTO_name=subcutaneous adipose thickness;CMO_name=back fat thickness;Map_Type=Linkage;Model=Mendelian;Test_Base=Genome-wise;peak_cM=46.6;Significance=Significant;P-value=<0.01;F-Stat=11.26;Variance=1.02;Dominance_Effect=-0.05;Additive_Effect=-0.13
8	Reproduction_Association	51580661	51580701	QTL_ID=95539;Name=Teat number;Abbrev=TNUM;PUBMED_ID=26830357;trait_ID=167;trait=Teat number;breed=large white;FlankMarkers=rs81301686;VTO_name=nipple quantity;CMO_name=teat number;Map_Type=Genome;Model=Mendelian;Test_Base=Experiment-wise;peak_cM=46.71;Significance=Significant;P-value=<0.05
8	Health_Association	51623446	51623486	QTL_ID=21481;Name=Mean corpuscular volume;Abbrev=MCV;PUBMED_ID=22745577;trait_ID=548;trait=Mean corpuscular volume;breed=large white,minzhu;FlankMarkers=rs81246817;VTO_name=erythrocyte size trait;CMO_name=mean corpuscular volume;Map_Type=Genome;Model=Mendelian;Test_Base=Genome-wise;peak_cM=46.75;Significance=Significant;P-value=<0.05
8	Health_Association	52301562	52301602	QTL_ID=21482;Name=Mean corpuscular volume;Abbrev=MCV;PUBMED_ID=22745577;trait_ID=548;trait=Mean corpuscular volume;breed=large white,minzhu;FlankMarkers=rs81400510;VTO_name=erythrocyte size trait;CMO_name=mean corpuscular volume;Map_Type=Genome;Model=Mendelian;Test_Base=Genome-wise;peak_cM=47.37;Significance=Significant;P-value=<0.05
8	Health_Association	52513868	52513908	QTL_ID=21483;Name=Mean corpuscular volume;Abbrev=MCV;PUBMED_ID=22745577;trait_ID=548;trait=Mean corpuscular volume;breed=large white,minzhu;FlankMarkers=rs55618147;VTO_name=erythrocyte size trait;CMO_name=mean corpuscular volume;Map_Type=Genome;Model=Mendelian;Test_Base=Genome-wise;peak_cM=47.56;Significance=Significant;P-value=<0.05
8	Production_QTL	4904068	124426079	QTL_ID=21253;Name=Body weight (30 weeks);Abbrev=Wt;PUBMED_ID=22497573;trait_ID=773;trait=Body weight (30 weeks);breed=duroc,Erhualian;FlankMarkers;VTO_name=body mass;CMO_name=body weight;Map_Type=Linkage;Model=Mendelian;Test_Base=Genome-wise;peak_cM=48.5;Significance=Significant;P-value=<0.05;F-Stat=8.91;Variance=1.24;Dominance_Effect=0.30;Additive_Effect=2.54
8	Reproduction_Association	53929213	53929253	QTL_ID=95540;Name=Teat number;Abbrev=TNUM;PUBMED_ID=26830357;trait_ID=167;trait=Teat number;breed=large white;FlankMarkers=rs81262192;VTO_name=nipple quantity;CMO_name=teat number;Map_Type=Genome;Model=Mendelian;Test_Base=Experiment-wise;peak_cM=48.84;Significance=Significant;P-value=<0.05
8	Health_Association	54201599	54201639	QTL_ID=21486;Name=Mean corpuscular volume;Abbrev=MCV;PUBMED_ID=22745577;trait_ID=548;trait=Mean corpuscular volume;breed=large white,minzhu;FlankMarkers=rs81293059;VTO_name=erythrocyte size trait;CMO_name=mean corpuscular volume;Map_Type=Genome;Model=Mendelian;Test_Base=Genome-wise;peak_cM=49.09;Significance=Significant;P-value=<0.05
8	Health_Association	54466776	54466816	QTL_ID=21487;Name=Mean corpuscular volume;Abbrev=MCV;PUBMED_ID=22745577;trait_ID=548;trait=Mean corpuscular volume;breed=large white,minzhu;FlankMarkers=rs81261671;VTO_name=erythrocyte size trait;CMO_name=mean corpuscular volume;Map_Type=Genome;Model=Mendelian;Test_Base=Genome-wise;peak_cM=49.33;Significance=Significant;P-value=<0.05
8	Production_QTL	27756434	51578098	QTL_ID=5153;Name=Lipid accretion rate;Abbrev=LAR;PUBMED_ID=18307580;trait_ID=471;trait=Lipid accretion rate;breed=large white,pietrain,Landrace,Leicoma;FlankMarkers;VTO_name=postnatal growth trait;Map_Type=Linkage;Model=Mendelian;Test_Base=Chromosome-wise;peak_cM=49.7;Significance=Significant;P-value=<0.05;F-Stat=5.42;Variance=3.7;Dominance_Effect=0.005;Additive_Effect=0.015
8	Health_Association	55181082	55181122	QTL_ID=21488;Name=Mean corpuscular volume;Abbrev=MCV;PUBMED_ID=22745577;trait_ID=548;trait=Mean corpuscular volume;breed=large white,minzhu;FlankMarkers=rs81400554;VTO_name=erythrocyte size trait;CMO_name=mean corpuscular volume;Map_Type=Genome;Model=Mendelian;Test_Base=Genome-wise;peak_cM=49.97;Significance=Significant;P-value=<0.05
8	Health_Association	55332783	55332823	QTL_ID=21489;Name=Mean corpuscular volume;Abbrev=MCV;PUBMED_ID=22745577;trait_ID=548;trait=Mean corpuscular volume;breed=large white,minzhu;FlankMarkers=rs329168322;VTO_name=erythrocyte size trait;CMO_name=mean corpuscular volume;Map_Type=Genome;Model=Mendelian;Test_Base=Genome-wise;peak_cM=50.11;Significance=Significant;P-value=<0.05
8	Health_Association	55529551	55529591	QTL_ID=21490;Name=Mean corpuscular volume;Abbrev=MCV;PUBMED_ID=22745577;trait_ID=548;trait=Mean corpuscular volume;breed=large white,minzhu;FlankMarkers=rs81284979;VTO_name=erythrocyte size trait;CMO_name=mean corpuscular volume;Map_Type=Genome;Model=Mendelian;Test_Base=Genome-wise;peak_cM=50.29;Significance=Significant;P-value=<0.05
8	Reproduction_Association	55647897	55647937	QTL_ID=95541;Name=Teat number;Abbrev=TNUM;PUBMED_ID=26830357;trait_ID=167;trait=Teat number;breed=large white;FlankMarkers=rs81400568;VTO_name=nipple quantity;CMO_name=teat number;Map_Type=Genome;Model=Mendelian;Test_Base=Experiment-wise;peak_cM=50.40;Significance=Significant;P-value=<0.05;gene_ID=102159670;gene_IDsrc=NCBIgene
8	Health_QTL	31525187	79808773	QTL_ID=22138;Name=Mean corpuscular hemoglobin concentration;Abbrev=MCHC;PUBMED_ID=23691082;trait_ID=643;trait=Mean corpuscular hemoglobin concentration;breed=duroc,Erhualian;FlankMarkers=rs81399234,rs80972023,rs81335867;CMO_name=mean corpuscular hemoglobin concentration;Map_Type=Genome;Model=Mendelian;Test_Base=Genome-wise;peak_cM=50.41;Significance=Significant;P-value=<0.05;gene_ID=100515957;gen…
8	Reproduction_Association	55669988	55670028	QTL_ID=95542;Name=Teat number;Abbrev=TNUM;PUBMED_ID=26830357;trait_ID=167;trait=Teat number;breed=large white;FlankMarkers=rs81400566;VTO_name=nipple quantity;CMO_name=teat number;Map_Type=Genome;Model=Mendelian;Test_Base=Experiment-wise;peak_cM=50.42;Significance=Significant;P-value=<0.05
8	Health_Association	55690957	55690997	QTL_ID=21491;Name=Mean corpuscular volume;Abbrev=MCV;PUBMED_ID=22745577;trait_ID=548;trait=Mean corpuscular volume;breed=large white,minzhu;FlankMarkers=rs81400564;VTO_name=erythrocyte size trait;CMO_name=mean corpuscular volume;Map_Type=Genome;Model=Mendelian;Test_Base=Genome-wise;peak_cM=50.44;Significance=Significant;P-value=<0.05
8	Reproduction_Association	55749049	55749089	QTL_ID=95543;Name=Teat number;Abbrev=TNUM;PUBMED_ID=26830357;trait_ID=167;trait=Teat number;breed=large white;FlankMarkers=rs81400563;VTO_name=nipple quantity;CMO_name=teat number;Map_Type=Genome;Model=Mendelian;Test_Base=Experiment-wise;peak_cM=50.49;Significance=Significant;P-value=<0.05
8	Reproduction_Association	56064429	56064469	QTL_ID=95544;Name=Teat number;Abbrev=TNUM;PUBMED_ID=26830357;trait_ID=167;trait=Teat number;breed=large white;FlankMarkers=rs81400572;VTO_name=nipple quantity;CMO_name=teat number;Map_Type=Genome;Model=Mendelian;Test_Base=Experiment-wise;peak_cM=50.77;Significance=Significant;P-value=<0.05
8	Reproduction_Association	56175346	56175386	QTL_ID=95545;Name=Teat number;Abbrev=TNUM;PUBMED_ID=26830357;trait_ID=167;trait=Teat number;breed=large white;FlankMarkers=rs81400579;VTO_name=nipple quantity;CMO_name=teat number;Map_Type=Genome;Model=Mendelian;Test_Base=Experiment-wise;peak_cM=50.87;Significance=Significant;P-value=<0.05
8	Health_QTL	34394607	79128136	QTL_ID=22144;Name=Mean corpuscular volume;Abbrev=MCV;PUBMED_ID=23691082;trait_ID=548;trait=Mean corpuscular volume;breed=duroc,Erhualian;FlankMarkers=rs81399520,rs80972023,rs81401527;VTO_name=erythrocyte size trait;CMO_name=mean corpuscular volume;Map_Type=Genome;Model=Mendelian;Test_Base=Genome-wise;peak_cM=51.41;Significance=Significant;P-value=<0.05;gene_ID=100515957;gene_IDsrc=NCBIgene
8	Reproduction_QTL	55181102	58625849	QTL_ID=37450;Name=Teat number;Abbrev=TNUM;PUBMED_ID=24981054;trait_ID=167;trait=Teat number;breed=large white;FlankMarkers=rs81400554,rs81400554,rs81400677;VTO_name=nipple quantity;CMO_name=teat number;Map_Type=Genome;Model=Mendelian;Test_Base=-;peak_cM=51.53;Significance=Suggestive;Variance=0.24;Bayes-value=23.8
8	Health_QTL	34904211	79187782	QTL_ID=22162;Name=Mean corpuscular hemoglobin concentration;Abbrev=MCHC;PUBMED_ID=23691082;trait_ID=643;trait=Mean corpuscular hemoglobin concentration;breed=duroc,Erhualian;FlankMarkers=rs81399590,rs81400288,rs81256367;CMO_name=mean corpuscular hemoglobin concentration;Map_Type=Genome;Model=Mendelian;Test_Base=Genome-wise;peak_cM=51.66;Significance=Significant;P-value=<0.05;gene_ID=100512480;gen…
8	Meat_and_Carcass_QTL	7900624	141371437	QTL_ID=38095;Name=Loin muscle area;Abbrev=LMA;PUBMED_ID=25888076;trait_ID=86;trait=Loin muscle area;breed=Landrace,Korean native pig;FlankMarkers=S0353,KS188;VTO_name=longissimus thoracis muscle area;Map_Type=Linkage;Model=Mendelian;Test_Base=Chromosome-wise;peak_cM=52.7;Significance=Significant;P-value=<0.05;F-Stat=10.8;Variance=1.0
8	Production_QTL	15636344	72039691	QTL_ID=334;Name=average daily gain;Abbrev=ADG;PUBMED_ID=ISU0002;trait_ID=144;trait=average daily gain;FlankMarkers=SW268,S0017;VTO_name=postnatal growth trait;CMO_name=average daily body weight gain;Map_Type=Linkage;Model=Maternally imprinted;Test_Base=-;peak_cM=53;Significance=-
8	Reproduction_Association	58807556	58807596	QTL_ID=95555;Name=Teat number;Abbrev=TNUM;PUBMED_ID=26830357;trait_ID=167;trait=Teat number;breed=large white;FlankMarkers=rs81400688;VTO_name=nipple quantity;CMO_name=teat number;Map_Type=Genome;Model=Mendelian;Test_Base=Experiment-wise;peak_cM=53.26;Significance=Significant;P-value=<0.05
8	Health_Association	59002796	59002836	QTL_ID=21494;Name=Mean corpuscular volume;Abbrev=MCV;PUBMED_ID=22745577;trait_ID=548;trait=Mean corpuscular volume;breed=large white,minzhu;FlankMarkers=rs81321299;VTO_name=erythrocyte size trait;CMO_name=mean corpuscular volume;Map_Type=Genome;Model=Mendelian;Test_Base=Genome-wise;peak_cM=53.44;Significance=Significant;P-value=<0.05
8	Health_Association	59080941	59080981	QTL_ID=21495;Name=Mean corpuscular volume;Abbrev=MCV;PUBMED_ID=22745577;trait_ID=548;trait=Mean corpuscular volume;breed=large white,minzhu;FlankMarkers=rs81234013;VTO_name=erythrocyte size trait;CMO_name=mean corpuscular volume;Map_Type=Genome;Model=Mendelian;Test_Base=Genome-wise;peak_cM=53.51;Significance=Significant;P-value=<0.05
8	Health_QTL	34394607	84490713	QTL_ID=22164;Name=Mean corpuscular volume;Abbrev=MCV;PUBMED_ID=23691082;trait_ID=548;trait=Mean corpuscular volume;breed=duroc,Erhualian;FlankMarkers=rs81399520,rs81400288,rs81401745;VTO_name=erythrocyte size trait;CMO_name=mean corpuscular volume;Map_Type=Genome;Model=Mendelian;Test_Base=Genome-wise;peak_cM=53.83;Significance=Significant;P-value=<0.05;gene_ID=100512480;gene_IDsrc=NCBIgene
8	Health_Association	59578264	59578304	QTL_ID=21496;Name=Mean corpuscular volume;Abbrev=MCV;PUBMED_ID=22745577;trait_ID=548;trait=Mean corpuscular volume;breed=large white,minzhu;FlankMarkers=rs81229901;VTO_name=erythrocyte size trait;CMO_name=mean corpuscular volume;Map_Type=Genome;Model=Mendelian;Test_Base=Genome-wise;peak_cM=53.96;Significance=Significant;P-value=<0.05
8	Health_Association	59813249	59813289	QTL_ID=21497;Name=Mean corpuscular volume;Abbrev=MCV;PUBMED_ID=22745577;trait_ID=548;trait=Mean corpuscular volume;breed=large white,minzhu;FlankMarkers=rs81400711;VTO_name=erythrocyte size trait;CMO_name=mean corpuscular volume;Map_Type=Genome;Model=Mendelian;Test_Base=Genome-wise;peak_cM=54.17;Significance=Significant;P-value=<0.05
8	Health_Association	60101902	60101942	QTL_ID=21498;Name=Mean corpuscular volume;Abbrev=MCV;PUBMED_ID=22745577;trait_ID=548;trait=Mean corpuscular volume;breed=large white,minzhu;FlankMarkers=rs81289232;VTO_name=erythrocyte size trait;CMO_name=mean corpuscular volume;Map_Type=Genome;Model=Mendelian;Test_Base=Genome-wise;peak_cM=54.43;Significance=Significant;P-value=<0.05
8	Reproduction_QTL	26534249	77429212	QTL_ID=451;Name=Corpus luteum number;Abbrev=CLN;PUBMED_ID=10341088;trait_ID=160;trait=Corpus luteum number;FlankMarkers=SW933,S0086;VTO_name=corpus luteum quantity;Map_Type=Linkage;peak_cM=55.5;Significance=Suggestive;P-value=0.0003;F-Stat=8.89;Variance=13.20;Dominance_Effect=-1.76;Additive_Effect=1.20
8	Health_QTL	26534249	77429212	QTL_ID=15055;Name=Mean corpuscular hemoglobin content;Abbrev=MCH;PUBMED_ID=22035003;trait_ID=476;trait=Mean corpuscular hemoglobin content;breed=Landrace,Korean native pig;FlankMarkers=SW933,S0086;CMO_name=mean corpuscular hemoglobin level;Map_Type=Linkage;Model=Mendelian;Test_Base=Genome-wise;peak_cM=55.5;Significance=Significant;LOD-score=5.8;F-Stat=27.3;Variance=3.6;Additive_Effect=-0.470
8	Meat_and_Carcass_QTL	29471436	77429212	QTL_ID=2993;Name=CIE-b*;Abbrev=CIEb;PUBMED_ID=16441291;trait_ID=423;trait=CIE-b*;FlankMarkers=SW211,S0086;PTO_name=meat color yellowness;Map_Type=Linkage;peak_cM=56;Significance=Significant;P-value=0.00067;F-Stat=11.792;Additive_Effect=-0.32
8	Health_Association	61863907	61863947	QTL_ID=21500;Name=Mean corpuscular volume;Abbrev=MCV;PUBMED_ID=22745577;trait_ID=548;trait=Mean corpuscular volume;breed=large white,minzhu;FlankMarkers=rs81400721;VTO_name=erythrocyte size trait;CMO_name=mean corpuscular volume;Map_Type=Genome;Model=Mendelian;Test_Base=Genome-wise;peak_cM=56.03;Significance=Significant;P-value=<0.05
8	Reproduction_QTL	16747355	107954353	QTL_ID=60837;Name=Litter size;Abbrev=TNB;PUBMED_ID=27615062;trait_ID=156;trait=Litter size;breed=Erhualian;FlankMarkers=rs81405013;VTO_name=single birth offspring quantity;Map_Type=Genome;Test_Base=-;peak_cM=56.47;Significance=Significant;F-Stat=0.3739
8	Health_QTL	59269911	59789685	QTL_ID=7234;Name=Melanoma susceptibility;Abbrev=MELAN;PUBMED_ID=17513891;trait_ID=553;trait=Melanoma susceptibility;FlankMarkers=SW1953;CMO_name=disease process measurement;Map_Type=Linkage;Model=Mendelian;Test_Base=Chromosome-wise;peak_cM=58.2;Significance=Significant;P-value=0.0124
8	Health_QTL	39840424	77429212	QTL_ID=15054;Name=Mean corpuscular volume;Abbrev=MCV;PUBMED_ID=22035003;trait_ID=548;trait=Mean corpuscular volume;breed=Landrace,Korean native pig;FlankMarkers=SW444,S0086;VTO_name=erythrocyte size trait;CMO_name=mean corpuscular volume;Map_Type=Linkage;Model=Mendelian;Test_Base=Genome-wise;peak_cM=58.2;Significance=Significant;LOD-score=10.3;F-Stat=48.9;Variance=6.2;Additive_Effect=-1.231
8	Exterior_QTL	59789685	60813141	QTL_ID=8729;Name=Gait score (front);Abbrev=GAITF;PUBMED_ID=19151150;trait_ID=594;trait=Gait score (front);breed=duroc,Erhualian;FlankMarkers;VTO_name=body movement coordination trait;CMO_name=body movement measurement;Map_Type=Linkage;Model=Mendelian;Test_Base=Chromosome-wise;peak_cM=58.4;Significance=Significant;P-value=<0.05;F-Stat=6.77;Variance=1.94;Dominance_Effect=0.05;Additive_Effect=0.12
8	Meat_and_Carcass_QTL	60702722	61862427	QTL_ID=9095;Name=CIE-b*;Abbrev=CIEb;PUBMED_ID=19397518;trait_ID=423;trait=CIE-b*;breed=duroc,Erhualian;FlankMarkers;PTO_name=meat color yellowness;Map_Type=Linkage;Model=Mendelian;Test_Base=Genome-wise;peak_cM=58.5;Significance=Significant;P-value=<0.01;F-Stat=11.2;Dominance_Effect=-0.3;Additive_Effect=0.17
8	Exterior_QTL	52718097	64609352	QTL_ID=8730;Name=Gait score (hind);Abbrev=GAITH;PUBMED_ID=19151150;trait_ID=595;trait=Gait score (hind);breed=duroc,Erhualian;FlankMarkers;VTO_name=body movement coordination trait;CMO_name=body movement measurement;Map_Type=Linkage;Model=Mendelian;Test_Base=Chromosome-wise;peak_cM=59.2;Significance=Significant;P-value=<0.05;F-Stat=6.61;Variance=0.79;Dominance_Effect=0.03;Additive_Effect=0.08
8	Health_QTL	39840424	90653103	QTL_ID=15053;Name=Red blood cell count;Abbrev=RBC;PUBMED_ID=22035003;trait_ID=475;trait=Red blood cell count;breed=Landrace,Korean native pig;FlankMarkers=SW444,S0069;VTO_name=erythrocyte quantity;CMO_name=red blood cell count;Map_Type=Linkage;Model=Mendelian;Test_Base=Genome-wise;peak_cM=59.8;Significance=Significant;LOD-score=8.4;F-Stat=39.9;Variance=5.2;Additive_Effect=0.342
8	Health_QTL	38873367	50483614	QTL_ID=7599;Name=Melanoma susceptibility;Abbrev=MELAN;PUBMED_ID=17066441;trait_ID=553;trait=Melanoma susceptibility;FlankMarkers=SW1070;CMO_name=disease process measurement;Map_Type=Linkage;Model=Mendelian;Test_Base=Chromosome-wise;peak_cM=60.0;Significance=Significant;P-value=<0.05
8	Health_QTL	72039691	77429212	QTL_ID=154;Name=Stress-induced alteration in number of neutrophils;Abbrev=IMM;PUBMED_ID=10895309;trait_ID=104;trait=Stress-induced alteration in number of neutrophils;FlankMarkers=S0017,-,S0086;VTO_name=neutrophil quantity;Map_Type=Linkage;peak_cM=60;Significance=Significant;F-Stat=12.20;Dominance_Effect=-4.39;Additive_Effect=1.84
8	Meat_and_Carcass_QTL	31625772	124047324	QTL_ID=391;Name=Ham weight;Abbrev=HAMWT;PUBMED_ID=12486399;trait_ID=216;trait=Ham weight;FlankMarkers;VTO_name=hindlimb mass;PTO_name=ham weight;Map_Type=Linkage;peak_cM=60;Significance=Suggestive;F-Stat=8.80;Variance=4.40;Dominance_Effect=-0.08;Additive_Effect=-0.07
8	Meat_and_Carcass_Association	73082635	148232449	QTL_ID=18040;Name=pH 24 hr post mortem (ham);Abbrev=pH;PUBMED_ID=21947951;trait_ID=200;trait=pH 24 hr post mortem (ham);breed=pietrain;FlankMarkers;PTO_name=meat pH;Map_Type=Linkage;Model=Mendelian;peak_cM=60.6;Significance=Significant;P-value=0.033;Dominance_Effect=0.02;Additive_Effect=-0.03;gene_ID=448964;gene_IDsrc=NCBIgene
8	Meat_and_Carcass_QTL	31625772	114156769	QTL_ID=421;Name=Belly weight;Abbrev=BELLYWT;PUBMED_ID=12486399;trait_ID=74;trait=Belly weight;FlankMarkers;PTO_name=belly weight;Map_Type=Linkage;peak_cM=61;Significance=Suggestive;F-Stat=8.20;Variance=4.40;Dominance_Effect=-0.17;Additive_Effect=0.07
8	Health_QTL	72925005	73870053	QTL_ID=6553;Name=Red blood cell count;Abbrev=RBC;PUBMED_ID=18855049;trait_ID=475;trait=Red blood cell count;breed=duroc,Erhualian;FlankMarkers;VTO_name=erythrocyte quantity;CMO_name=red blood cell count;Map_Type=Linkage;Model=Mendelian;Test_Base=Genome-wise;peak_cM=61.0;Significance=Significant;P-value=<0.01;F-Stat=22.6;Variance=3.20;Dominance_Effect=-0.04;Additive_Effect=-0.21
8	Meat_and_Carcass_QTL	72039691	120532322	QTL_ID=3264;Name=Loin muscle area;Abbrev=LMA;PUBMED_ID=17965326;trait_ID=86;trait=Loin muscle area;FlankMarkers=SW2160,S0017;VTO_name=longissimus thoracis muscle area;Map_Type=Linkage;peak_cM=61.5;Significance=Suggestive;LOD-score=3.01;F-Stat=4.68;Dominance_Effect=-0.38;Additive_Effect=-0.82
8	Reproduction_QTL	3470575	124156612	QTL_ID=7477;Name=Nonfunctional nipples;Abbrev=NNIP;PUBMED_ID=18219525;trait_ID=444;trait=Nonfunctional nipples;breed=german landrace,large white;FlankMarkers=SW2611,S0086,S0144;VTO_name=nonfunctional nipple quantity;Map_Type=Linkage;Model=Mendelian;Test_Base=Chromosome-wise;peak_cM=62.2;Significance=Significant;P-value=0.02
8	Production_QTL	68687287	75933650	QTL_ID=498;Name=average daily gain;Abbrev=ADG;PUBMED_ID=9263050;trait_ID=144;trait=average daily gain;FlankMarkers=S0086;VTO_name=postnatal growth trait;CMO_name=average daily body weight gain;Map_Type=Linkage;Test_Base=-;peak_cM=62.2;Significance=-;LOD-score=1.160;P-value=0.0100
8	Meat_and_Carcass_QTL	39840424	77429212	QTL_ID=2950;Name=Carcass weight (cold);Abbrev=CWT;PUBMED_ID=16174342;trait_ID=76;trait=Carcass weight (cold);FlankMarkers=SW1843,S0086;PTO_name=dressed carcass weight;CMO_name=carcass weight;Map_Type=Linkage;peak_cM=62.2;Significance=Significant;P-value=0.007;Dominance_Effect=0.34;Additive_Effect=-0.12
8	Reproduction_Association	64688245	72814981	QTL_ID=55874;Name=Cryptorchidism;Abbrev=CRYPT;PUBMED_ID=25886970;trait_ID=820;trait=Cryptorchidism;breed=Landrace;FlankMarkers=rs81307920;VTO_name=testis morphology trait;Map_Type=Genome;Model=Mendelian;Test_Base=Genome-wise;peak_cM=62.26;Significance=Suggestive;P-value=<0.20;Variance=1.39
8	Reproduction_Association	64688245	72814981	QTL_ID=55875;Name=Cryptorchidism;Abbrev=CRYPT;PUBMED_ID=25886970;trait_ID=820;trait=Cryptorchidism;breed=Landrace;FlankMarkers=rs81308747;VTO_name=testis morphology trait;Map_Type=Genome;Model=Mendelian;Test_Base=Genome-wise;peak_cM=62.26;Significance=Suggestive;P-value=<0.20;Variance=1.04
8	Meat_and_Carcass_QTL	79969240	80490417	QTL_ID=10246;Name=Cross-sectional area of type IIa muscle fibers;Abbrev=FIB2ACSA;PUBMED_ID=19912421;trait_ID=621;trait=Cross-sectional area of type IIa muscle fibers;breed=duroc,Erhualian;FlankMarkers;VTO_name=skeletal muscle fiber size trait;Map_Type=Linkage;Model=Mendelian;Test_Base=Chromosome-wise;peak_cM=63.6;Significance=Significant;P-value=<0.05;F-Stat=6.46;Variance=6.53;Dominance_Effect=14…
8	Health_QTL	79969240	80490417	QTL_ID=6546;Name=Mean corpuscular hemoglobin content;Abbrev=MCH;PUBMED_ID=18855049;trait_ID=476;trait=Mean corpuscular hemoglobin content;breed=duroc,Erhualian;FlankMarkers;CMO_name=mean corpuscular hemoglobin level;Map_Type=Linkage;Model=Mendelian;Test_Base=Genome-wise;peak_cM=63.6;Significance=Significant;P-value=<0.01;F-Stat=37.2;Variance=4.83;Dominance_Effect=0.12;Additive_Effect=0.64
8	Health_QTL	79969240	80490417	QTL_ID=6547;Name=Mean corpuscular hemoglobin content;Abbrev=MCH;PUBMED_ID=18855049;trait_ID=476;trait=Mean corpuscular hemoglobin content;breed=duroc,Erhualian;FlankMarkers;CMO_name=mean corpuscular hemoglobin level;Map_Type=Linkage;Model=Mendelian;Test_Base=Genome-wise;peak_cM=63.6;Significance=Significant;P-value=<0.01;F-Stat=14.2;Variance=1.90;Dominance_Effect=0.04;Additive_Effect=0.40
8	Health_QTL	79969240	80490417	QTL_ID=6548;Name=Mean corpuscular hemoglobin content;Abbrev=MCH;PUBMED_ID=18855049;trait_ID=476;trait=Mean corpuscular hemoglobin content;breed=duroc,Erhualian;FlankMarkers;CMO_name=mean corpuscular hemoglobin level;Map_Type=Linkage;Model=Mendelian;Test_Base=Genome-wise;peak_cM=63.6;Significance=Significant;P-value=<0.01;F-Stat=83.5;Variance=12.72;Dominance_Effect=0.01;Additive_Effect=0.65
8	Health_QTL	79969240	80490417	QTL_ID=6551;Name=Mean corpuscular volume;Abbrev=MCV;PUBMED_ID=18855049;trait_ID=548;trait=Mean corpuscular volume;breed=duroc,Erhualian;FlankMarkers;VTO_name=erythrocyte size trait;CMO_name=mean corpuscular volume;Map_Type=Linkage;Model=Mendelian;Test_Base=Genome-wise;peak_cM=63.6;Significance=Significant;P-value=<0.01;F-Stat=79.7;Variance=12.16;Dominance_Effect=-0.28;Additive_Effect=2.01
8	Health_QTL	66027033	74511669	QTL_ID=22148;Name=Red blood cell count;Abbrev=RBC;PUBMED_ID=23691082;trait_ID=475;trait=Red blood cell count;breed=duroc,Erhualian;FlankMarkers=rs81242014,rs81290593,rs81340745;VTO_name=erythrocyte quantity;CMO_name=red blood cell count;Map_Type=Genome;Model=Mendelian;Test_Base=Genome-wise;peak_cM=63.64;Significance=Significant;P-value=<0.05
8	Health_Association	66027033	74511669	QTL_ID=22149;Name=Granulocyte percentage;Abbrev=GRANP;PUBMED_ID=23691082;trait_ID=790;trait=Granulocyte percentage;breed=duroc,Erhualian;FlankMarkers=rs81400086;VTO_name=granulocyte quantity;CMO_name=blood granulocyte count to total leukocyte count ratio;Map_Type=Genome;Model=Mendelian;Test_Base=Genome-wise;peak_cM=63.64;Significance=Significant;P-value=<0.05;gene_ID=100738601;gene_IDsrc=NCBIgene
8	Health_Association	66027033	74511669	QTL_ID=22150;Name=Granulocyte percentage;Abbrev=GRANP;PUBMED_ID=23691082;trait_ID=790;trait=Granulocyte percentage;breed=duroc,Erhualian;FlankMarkers=rs81398446;VTO_name=granulocyte quantity;CMO_name=blood granulocyte count to total leukocyte count ratio;Map_Type=Genome;Model=Mendelian;Test_Base=Genome-wise;peak_cM=63.64;Significance=Significant;P-value=<0.05
8	Health_Association	70772453	70772493	QTL_ID=21505;Name=Mean corpuscular volume;Abbrev=MCV;PUBMED_ID=22745577;trait_ID=548;trait=Mean corpuscular volume;breed=large white,minzhu;FlankMarkers=rs81236516;VTO_name=erythrocyte size trait;CMO_name=mean corpuscular volume;Map_Type=Genome;Model=Mendelian;Test_Base=Genome-wise;peak_cM=64.09;Significance=Significant;P-value=<0.05
8	Health_Association	70772453	70772493	QTL_ID=29650;Name=Mean corpuscular volume;Abbrev=MCV;PUBMED_ID=24797309;trait_ID=548;trait=Mean corpuscular volume;breed=Landrace,Korean native pig;FlankMarkers=rs81236516;VTO_name=erythrocyte size trait;CMO_name=mean corpuscular volume;Map_Type=Genome;Model=Mendelian;Test_Base=Genome-wise;peak_cM=64.09;Significance=Significant;P-value=<0.05
8	Health_Association	70907812	70907852	QTL_ID=29653;Name=Mean corpuscular hemoglobin content;Abbrev=MCH;PUBMED_ID=24797309;trait_ID=476;trait=Mean corpuscular hemoglobin content;breed=Landrace,Korean native pig;FlankMarkers=rs81257624;CMO_name=mean corpuscular hemoglobin level;Map_Type=Genome;Model=Mendelian;Test_Base=Genome-wise;peak_cM=64.22;Significance=Significant;P-value=<0.05
8	Health_Association	70907812	70907852	QTL_ID=29654;Name=Mean corpuscular volume;Abbrev=MCV;PUBMED_ID=24797309;trait_ID=548;trait=Mean corpuscular volume;breed=Landrace,Korean native pig;FlankMarkers=rs81257624;VTO_name=erythrocyte size trait;CMO_name=mean corpuscular volume;Map_Type=Genome;Model=Mendelian;Test_Base=Genome-wise;peak_cM=64.22;Significance=Significant;P-value=<0.05
8	Health_Association	70907812	70907852	QTL_ID=21506;Name=Mean corpuscular volume;Abbrev=MCV;PUBMED_ID=22745577;trait_ID=548;trait=Mean corpuscular volume;breed=large white,minzhu;FlankMarkers=rs81257624;VTO_name=erythrocyte size trait;CMO_name=mean corpuscular volume;Map_Type=Genome;Model=Mendelian;Test_Base=Genome-wise;peak_cM=64.22;Significance=Significant;P-value=<0.05
8	Reproduction_QTL	33985776	107954353	QTL_ID=60833;Name=Litter size;Abbrev=TNB;PUBMED_ID=27615062;trait_ID=156;trait=Litter size;breed=Erhualian;FlankMarkers=rs81399474;VTO_name=single birth offspring quantity;Map_Type=Genome;Test_Base=-;peak_cM=64.27;Significance=Significant;F-Stat=0.5006
8	Health_Association	70991732	70991772	QTL_ID=29651;Name=Mean corpuscular hemoglobin content;Abbrev=MCH;PUBMED_ID=24797309;trait_ID=476;trait=Mean corpuscular hemoglobin content;breed=Landrace,Korean native pig;FlankMarkers=rs81240380;CMO_name=mean corpuscular hemoglobin level;Map_Type=Genome;Model=Mendelian;Test_Base=Genome-wise;peak_cM=64.29;Significance=Significant;P-value=<0.05;gene_ID=100624788;gene_IDsrc=NCBIgene
8	Health_Association	70991732	70991772	QTL_ID=29652;Name=Mean corpuscular volume;Abbrev=MCV;PUBMED_ID=24797309;trait_ID=548;trait=Mean corpuscular volume;breed=Landrace,Korean native pig;FlankMarkers=rs81240380;VTO_name=erythrocyte size trait;CMO_name=mean corpuscular volume;Map_Type=Genome;Model=Mendelian;Test_Base=Genome-wise;peak_cM=64.29;Significance=Significant;P-value=<0.05;gene_ID=100624788;gene_IDsrc=NCBIgene
8	Production_Association	71348184	71348224	QTL_ID=19393;Name=Body weight (birth);Abbrev=BW;PUBMED_ID=21107721;trait_ID=153;trait=Body weight (birth);breed=Landrace,Korean native pig;FlankMarkers=rs45432821;VTO_name=body mass;CMO_name=body weight;Map_Type=Genome;Model=Mendelian;Test_Base=Comparison-wise;peak_cM=64.62;Significance=Significant;P-value=0.0052
8	Health_Association	71603566	71603606	QTL_ID=21507;Name=Mean corpuscular volume;Abbrev=MCV;PUBMED_ID=22745577;trait_ID=548;trait=Mean corpuscular volume;breed=large white,minzhu;FlankMarkers=rs326428047;VTO_name=erythrocyte size trait;CMO_name=mean corpuscular volume;Map_Type=Genome;Model=Mendelian;Test_Base=Genome-wise;peak_cM=64.85;Significance=Significant;P-value=<0.05
8	Meat_and_Carcass_QTL	82105688	83841281	QTL_ID=7418;Name=Palmitic acid content;Abbrev=FA-C16:0;PUBMED_ID=17705816;trait_ID=231;trait=Palmitic acid content;breed=duroc,large white;FlankMarkers;PTO_name=meat fatty acid C16:0 content;Map_Type=Linkage;Model=Mendelian;Test_Base=Chromosome-wise;peak_cM=65;Significance=Significant;P-value=<0.05;Likelihood_Ratio=14.1
8	Health_QTL	78781463	90653103	QTL_ID=17844;Name=CD4-positive leukocyte percentage;Abbrev=CD4LP;PUBMED_ID=21923905;trait_ID=743;trait=CD4-positive leukocyte percentage;breed=large white,Landrace,Songliao Black;FlankMarkers=SE47610,KS139;VTO_name=leukocyte quantity;Map_Type=Linkage;Model=Mendelian;Test_Base=Comparison-wise;peak_cM=65;Significance=Significant;P-value=0.004;Likelihood_Ratio=10.99
8	Health_QTL	78781463	90653103	QTL_ID=17845;Name=CD4-positive/CD8-positive leukocyte ratio;Abbrev=CD4CD8R;PUBMED_ID=21923905;trait_ID=745;trait=CD4-positive/CD8-positive leukocyte ratio;breed=large white,Landrace,Songliao Black;FlankMarkers=SE47610,KS139;VTO_name=leukocyte quantity;Map_Type=Linkage;Model=Mendelian;Test_Base=Comparison-wise;peak_cM=65;Significance=Significant;P-value=0.001;Likelihood_Ratio=9.82
8	Health_QTL	66027033	79128136	QTL_ID=22169;Name=Platelet distribution width;Abbrev=PLDWID;PUBMED_ID=23691082;trait_ID=513;trait=Platelet distribution width;breed=duroc,Erhualian;FlankMarkers=rs81242014,rs81401184,rs81401527;VTO_name=platelet size trait;CMO_name=platelet distribution width;Map_Type=Genome;Model=Mendelian;Test_Base=Genome-wise;peak_cM=65.73;Significance=Significant;P-value=<0.05;gene_ID=100511942;gene_IDsrc=NCB…
8	Health_Association	72656921	72656961	QTL_ID=21508;Name=Mean corpuscular volume;Abbrev=MCV;PUBMED_ID=22745577;trait_ID=548;trait=Mean corpuscular volume;breed=large white,minzhu;FlankMarkers=rs81401037;VTO_name=erythrocyte size trait;CMO_name=mean corpuscular volume;Map_Type=Genome;Model=Mendelian;Test_Base=Genome-wise;peak_cM=65.80;Significance=Significant;P-value=<0.05
8	Health_QTL	66027033	79512659	QTL_ID=22141;Name=Mean corpuscular volume;Abbrev=MCV;PUBMED_ID=23691082;trait_ID=548;trait=Mean corpuscular volume;breed=duroc,Erhualian;FlankMarkers=rs81242014,rs81329013,rs81227682;VTO_name=erythrocyte size trait;CMO_name=mean corpuscular volume;Map_Type=Genome;Model=Mendelian;Test_Base=Genome-wise;peak_cM=65.90;Significance=Significant;P-value=<0.05;gene_ID=100512481;gene_IDsrc=NCBIgene
8	Health_Association	66027033	79512659	QTL_ID=22142;Name=Mean corpuscular volume;Abbrev=MCV;PUBMED_ID=23691082;trait_ID=548;trait=Mean corpuscular volume;breed=duroc,Erhualian;FlankMarkers=rs342704220;VTO_name=erythrocyte size trait;CMO_name=mean corpuscular volume;Map_Type=Genome;Model=Mendelian;Test_Base=Genome-wise;peak_cM=65.90;Significance=Significant;P-value=<0.05;gene_ID=396810;gene_IDsrc=NCBIgene
8	Health_Association	66027033	79512659	QTL_ID=22143;Name=Mean corpuscular volume;Abbrev=MCV;PUBMED_ID=23691082;trait_ID=548;trait=Mean corpuscular volume;breed=duroc,Erhualian;FlankMarkers=rs81326148;VTO_name=erythrocyte size trait;CMO_name=mean corpuscular volume;Map_Type=Genome;Model=Mendelian;Test_Base=Genome-wise;peak_cM=65.90;Significance=Significant;P-value=<0.05;gene_ID=100512481;gene_IDsrc=NCBIgene
8	Health_QTL	90653103	108610930	QTL_ID=17846;Name=CD4-negative, CD8-positive leukocyte percentage;Abbrev=CD4NCD8P;PUBMED_ID=21923905;trait_ID=747;trait=CD4-negative, CD8-positive leukocyte percentage;breed=large white,Landrace,Songliao Black;FlankMarkers=KS139,S0225;VTO_name=leukocyte quantity;Map_Type=Linkage;Model=Mendelian;Test_Base=Comparison-wise;peak_cM=66;Significance=Significant;P-value=0.02;Likelihood_Ratio=7.46
8	Health_QTL	90653103	108610930	QTL_ID=17847;Name=CD8-positive leukocyte percentage;Abbrev=CD8LP;PUBMED_ID=21923905;trait_ID=744;trait=CD8-positive leukocyte percentage;breed=large white,Landrace,Songliao Black;FlankMarkers=KS139,S0225;VTO_name=leukocyte quantity;Map_Type=Linkage;Model=Mendelian;Test_Base=Comparison-wise;peak_cM=66;Significance=Significant;P-value=0.003;Likelihood_Ratio=10.37
8	Exterior_Association	72893459	72893499	QTL_ID=16382;Name=Front leg conformation;Abbrev=FRLEGC;PUBMED_ID=21383979;trait_ID=127;trait=Front leg conformation;breed=large white,Landrace;FlankMarkers=rs81401053;VTO_name=forelimb conformation trait;Map_Type=Genome;Model=Mendelian;peak_cM=66.02;Significance=Significant;P-value=<0.01
8	Health_Association	72893459	72893499	QTL_ID=21509;Name=Mean corpuscular volume;Abbrev=MCV;PUBMED_ID=22745577;trait_ID=548;trait=Mean corpuscular volume;breed=large white,minzhu;FlankMarkers=rs81401053;VTO_name=erythrocyte size trait;CMO_name=mean corpuscular volume;Map_Type=Genome;Model=Mendelian;Test_Base=Genome-wise;peak_cM=66.02;Significance=Significant;P-value=<0.05
8	Health_Association	73265803	73265843	QTL_ID=21510;Name=Mean corpuscular volume;Abbrev=MCV;PUBMED_ID=22745577;trait_ID=548;trait=Mean corpuscular volume;breed=large white,minzhu;FlankMarkers=rs81401059;VTO_name=erythrocyte size trait;CMO_name=mean corpuscular volume;Map_Type=Genome;Model=Mendelian;Test_Base=Genome-wise;peak_cM=66.35;Significance=Significant;P-value=<0.05
8	Health_Association	73278994	73279034	QTL_ID=21511;Name=Mean corpuscular volume;Abbrev=MCV;PUBMED_ID=22745577;trait_ID=548;trait=Mean corpuscular volume;breed=large white,minzhu;FlankMarkers=rs81222196;VTO_name=erythrocyte size trait;CMO_name=mean corpuscular volume;Map_Type=Genome;Model=Mendelian;Test_Base=Genome-wise;peak_cM=66.36;Significance=Significant;P-value=<0.05
8	Health_Association	73286036	73286076	QTL_ID=21512;Name=Mean corpuscular volume;Abbrev=MCV;PUBMED_ID=22745577;trait_ID=548;trait=Mean corpuscular volume;breed=large white,minzhu;FlankMarkers=rs81401063;VTO_name=erythrocyte size trait;CMO_name=mean corpuscular volume;Map_Type=Genome;Model=Mendelian;Test_Base=Genome-wise;peak_cM=66.37;Significance=Significant;P-value=<0.05
8	Health_Association	73355085	73355125	QTL_ID=21513;Name=Mean corpuscular volume;Abbrev=MCV;PUBMED_ID=22745577;trait_ID=548;trait=Mean corpuscular volume;breed=large white,minzhu;FlankMarkers=rs345484321;VTO_name=erythrocyte size trait;CMO_name=mean corpuscular volume;Map_Type=Genome;Model=Mendelian;Test_Base=Genome-wise;peak_cM=66.43;Significance=Significant;P-value=<0.05
8	Health_Association	73611924	73611964	QTL_ID=21514;Name=Mean corpuscular volume;Abbrev=MCV;PUBMED_ID=22745577;trait_ID=548;trait=Mean corpuscular volume;breed=large white,minzhu;FlankMarkers=rs81291710;VTO_name=erythrocyte size trait;CMO_name=mean corpuscular volume;Map_Type=Genome;Model=Mendelian;Test_Base=Genome-wise;peak_cM=66.67;Significance=Significant;P-value=<0.05
8	Health_Association	73675195	73675235	QTL_ID=21515;Name=Mean corpuscular volume;Abbrev=MCV;PUBMED_ID=22745577;trait_ID=548;trait=Mean corpuscular volume;breed=large white,minzhu;FlankMarkers=rs81320847;VTO_name=erythrocyte size trait;CMO_name=mean corpuscular volume;Map_Type=Genome;Model=Mendelian;Test_Base=Genome-wise;peak_cM=66.72;Significance=Significant;P-value=<0.05
8	Health_Association	73783310	73783350	QTL_ID=21516;Name=Mean corpuscular volume;Abbrev=MCV;PUBMED_ID=22745577;trait_ID=548;trait=Mean corpuscular volume;breed=large white,minzhu;FlankMarkers=rs319697419;VTO_name=erythrocyte size trait;CMO_name=mean corpuscular volume;Map_Type=Genome;Model=Mendelian;Test_Base=Genome-wise;peak_cM=66.82;Significance=Significant;P-value=<0.05
8	Meat_and_Carcass_Association	73841415	73841455	QTL_ID=32761;Name=CIE-L*;Abbrev=CIEL;PUBMED_ID=23942702;trait_ID=424;trait=CIE-L*;breed=duroc,yorkshire,Landrace;FlankMarkers=rs81401075;PTO_name=meat color reflectivity;Map_Type=Genome;Model=Epistatic;Test_Base=Comparison-wise;peak_cM=66.87;Significance=Significant;P-value=1.297E-5
8	Meat_and_Carcass_Association	73841415	73841455	QTL_ID=32762;Name=CIE-b*;Abbrev=CIEb;PUBMED_ID=23942702;trait_ID=423;trait=CIE-b*;breed=duroc,yorkshire,Landrace;FlankMarkers=rs81401075;PTO_name=meat color yellowness;Map_Type=Genome;Model=Mendelian;Test_Base=Comparison-wise;peak_cM=66.87;Significance=Significant;P-value=6.126E-5
8	Health_Association	74017025	74017065	QTL_ID=120287;Name=Mycoplasmal pneumonia susceptibility;Abbrev=MPS;PUBMED_ID=27615547;trait_ID=776;trait=Mycoplasmal pneumonia susceptibility;breed=Erhualian;FlankMarkers=rs81401091;CMO_name=disease process measurement;Map_Type=Genome;Model=Mendelian;Test_Base=Comparison-wise;peak_cM=67.03;Significance=Significant;P-value=6.55E-6
8	Health_Association	74137703	74137743	QTL_ID=120288;Name=Mycoplasmal pneumonia susceptibility;Abbrev=MPS;PUBMED_ID=27615547;trait_ID=776;trait=Mycoplasmal pneumonia susceptibility;breed=Erhualian;FlankMarkers=rs81401110;CMO_name=disease process measurement;Map_Type=Genome;Model=Mendelian;Test_Base=Comparison-wise;peak_cM=67.14;Significance=Significant;P-value=6.55E-6
8	Exterior_Association	74490765	74490805	QTL_ID=16556;Name=Hip structure;Abbrev=HIPST;PUBMED_ID=21383979;trait_ID=727;trait=Hip structure;breed=large white,Landrace;FlankMarkers=rs81279584;VTO_name=rump morphology trait;Map_Type=Genome;Model=Mendelian;peak_cM=67.46;Significance=Significant;P-value=<0.001
8	Reproduction_QTL	41123610	107954353	QTL_ID=60835;Name=Litter size;Abbrev=TNB;PUBMED_ID=27615062;trait_ID=156;trait=Litter size;breed=Erhualian;FlankMarkers=rs81400131;VTO_name=single birth offspring quantity;Map_Type=Genome;Test_Base=-;peak_cM=67.51;Significance=Significant;F-Stat=0.4363
8	Health_QTL	66027033	84490713	QTL_ID=22146;Name=Red blood cell count;Abbrev=RBC;PUBMED_ID=23691082;trait_ID=475;trait=Red blood cell count;breed=duroc,Erhualian;FlankMarkers=rs81242014,rs81242014,rs81401745;VTO_name=erythrocyte quantity;CMO_name=red blood cell count;Map_Type=Genome;Model=Mendelian;Test_Base=Genome-wise;peak_cM=68.16;Significance=Significant;P-value=<0.05
8	Health_QTL	66027033	85118335	QTL_ID=22166;Name=Red blood cell count;Abbrev=RBC;PUBMED_ID=23691082;trait_ID=475;trait=Red blood cell count;breed=duroc,Erhualian;FlankMarkers=rs81242014,rs340453707,rs80790723;VTO_name=erythrocyte quantity;CMO_name=red blood cell count;Map_Type=Genome;Model=Mendelian;Test_Base=Genome-wise;peak_cM=68.44;Significance=Significant;P-value=<0.05
8	Reproduction_QTL	76024128	111442127	QTL_ID=589;Name=Age at puberty;Abbrev=AGEP;PUBMED_ID=11263822;trait_ID=168;trait=Age at puberty;FlankMarkers;VTO_name=onset of fertility;CMO_name=age of puberty;Map_Type=Linkage;peak_cM=68.9;LOD-score=2.410;Dominance_Effect=7.44;Additive_Effect=7.65
8	Health_QTL	11308413	124156612	QTL_ID=15105;Name=Alkaline phosphatase activity;Abbrev=ALPA;PUBMED_ID=22496488;trait_ID=522;trait=Alkaline phosphatase activity;FlankMarkers=SW1345,S0144;CMO_name=serum alkaline phosphatase activity level;Map_Type=Linkage;Model=Mendelian;Test_Base=Genome-wise;peak_cM=70;Significance=Suggestive;LOD-score=1.7;F-Stat=7.9;Variance=0.8;Additive_Effect=12.928
8	Reproduction_QTL	33339776	136437041	QTL_ID=523;Name=Uterine capacity;Abbrev=UC;PUBMED_ID=10375216;trait_ID=162;trait=Uterine capacity;FlankMarkers;VTO_name=uterus size trait;Map_Type=Linkage;peak_cM=71;F-Stat=7.80;Dominance_Effect=1.43;Additive_Effect=1.99
8	Health_Association	80048613	80048653	QTL_ID=29659;Name=Mean corpuscular hemoglobin content;Abbrev=MCH;PUBMED_ID=24797309;trait_ID=476;trait=Mean corpuscular hemoglobin content;breed=Landrace,Korean native pig;FlankMarkers=rs81476981;CMO_name=mean corpuscular hemoglobin level;Map_Type=Genome;Model=Mendelian;Test_Base=Genome-wise;peak_cM=72.50;Significance=Significant;P-value=<0.05
8	Health_Association	80048613	80048653	QTL_ID=29660;Name=Mean corpuscular volume;Abbrev=MCV;PUBMED_ID=24797309;trait_ID=548;trait=Mean corpuscular volume;breed=Landrace,Korean native pig;FlankMarkers=rs81476981;VTO_name=erythrocyte size trait;CMO_name=mean corpuscular volume;Map_Type=Genome;Model=Mendelian;Test_Base=Genome-wise;peak_cM=72.50;Significance=Significant;P-value=<0.05
8	Reproduction_QTL	79996042	81421272	QTL_ID=37451;Name=Teat number;Abbrev=TNUM;PUBMED_ID=24981054;trait_ID=167;trait=Teat number;breed=large white;FlankMarkers=rs81226877,rs81236469,rs81340968;VTO_name=nipple quantity;CMO_name=teat number;Map_Type=Genome;Model=Mendelian;Test_Base=-;peak_cM=73.09;Significance=Suggestive;Variance=0.12;Bayes-value=25.9
8	Reproduction_QTL	38873367	124156612	QTL_ID=1100;Name=Teat number;Abbrev=TNUM;PUBMED_ID=ISU0014;trait_ID=167;trait=Teat number;FlankMarkers=SW1070,S0144;VTO_name=nipple quantity;CMO_name=teat number;Map_Type=Linkage;peak_cM=73.5;Significance=Significant;F-Stat=5.8;Variance=3.2;Dominance_Effect=0.00;Additive_Effect=-0.17
8	Meat_and_Carcass_QTL	72039691	120532322	QTL_ID=16930;Name=Empty body lipid content;Abbrev=LC;PUBMED_ID=21040587;trait_ID=348;trait=Empty body lipid content;breed=duroc,pietrain;FlankMarkers=S0017,SW2160;VTO_name=lipid amount;Map_Type=Linkage;Model=Mendelian;Test_Base=Comparison-wise;peak_cM=74.2;Significance=Significant;P-value=5.01E-4
8	Health_QTL	83821055	146365886	QTL_ID=15052;Name=Platelet count;Abbrev=PLTCT;PUBMED_ID=22035003;trait_ID=512;trait=Platelet count;breed=Landrace,Korean native pig;FlankMarkers=SW933,S0225;VTO_name=platelet quantity;CMO_name=platelet count;Map_Type=Linkage;Model=Mendelian;Test_Base=Genome-wise;peak_cM=75.2;Significance=Suggestive;F-Stat=11.5;Variance=1.5
8	Meat_and_Carcass_QTL	77429212	124156612	QTL_ID=5705;Name=Fat to meat ratio;Abbrev=FMR;PUBMED_ID=17459017;trait_ID=652;trait=Fat to meat ratio;breed=duroc,pietrain;FlankMarkers=S0086,S0144;PTO_name=dressed carcass fat-to-muscle ratio;Map_Type=Linkage;Model=Mendelian;Test_Base=Chromosome-wise;peak_cM=76.2;Significance=Significant;P-value=<0.05;F-Stat=6.24;Variance=2.15;Dominance_Effect=0.01;Additive_Effect=0.01
8	Meat_and_Carcass_QTL	77429212	124156612	QTL_ID=5707;Name=Estimated carcass lean content;Abbrev=ECLC;PUBMED_ID=17459017;trait_ID=217;trait=Estimated carcass lean content;breed=duroc,pietrain;FlankMarkers=S0086,S0144;PTO_name=dressed carcass muscle content;Map_Type=Linkage;Model=Mendelian;Test_Base=Chromosome-wise;peak_cM=76.2;Significance=Significant;P-value=<0.05;F-Stat=7.22;Variance=2.50;Dominance_Effect=-0.42;Additive_Effect=-0.53
8	Exterior_Association	84325409	84325449	QTL_ID=16383;Name=Front leg conformation;Abbrev=FRLEGC;PUBMED_ID=21383979;trait_ID=127;trait=Front leg conformation;breed=large white,Landrace;FlankMarkers=rs81401729;VTO_name=forelimb conformation trait;Map_Type=Genome;Model=Mendelian;peak_cM=76.37;Significance=Significant;P-value=<0.01
8	Meat_and_Carcass_QTL	3470575	124156612	QTL_ID=5704;Name=Loin muscle area;Abbrev=LMA;PUBMED_ID=17459017;trait_ID=86;trait=Loin muscle area;breed=duroc,pietrain;FlankMarkers=SW2611,S0144;VTO_name=longissimus thoracis muscle area;Map_Type=Linkage;Model=Mendelian;Test_Base=Genome-wise;peak_cM=76.7;Significance=Significant;P-value=<0.05;F-Stat=9.49;Variance=3.23;Dominance_Effect=-0.87;Additive_Effect=-1.24
8	Exterior_QTL	90653103	123337593	QTL_ID=8891;Name=Ear area;Abbrev=EAREA;PUBMED_ID=19392826;trait_ID=599;trait=Ear area;breed=duroc,Erhualian;FlankMarkers=S0069,SW763;VTO_name=outer ear area;Map_Type=Linkage;Model=Mendelian;Test_Base=Genome-wise;peak_cM=77;Significance=Significant;P-value=<0.01;F-Stat=13.25;Variance=0.93;Dominance_Effect=-0.74;Additive_Effect=7.19
8	Exterior_QTL	90653103	123337593	QTL_ID=8892;Name=Ear area;Abbrev=EAREA;PUBMED_ID=19392826;trait_ID=599;trait=Ear area;breed=duroc,Erhualian;FlankMarkers=S0069,SW763;VTO_name=outer ear area;Map_Type=Linkage;Model=Mendelian;Test_Base=Genome-wise;peak_cM=77;Significance=Significant;P-value=<0.01;F-Stat=11.90;Variance=0.81;Dominance_Effect=-1.51;Additive_Effect=6.45
8	Reproduction_QTL	90653103	108610930	QTL_ID=21840;Name=Number weaned;Abbrev=NWEAN;PUBMED_ID=22444258;trait_ID=572;trait=Number weaned;breed=duroc,Erhualian;FlankMarkers=S0069,SW374;CMO_name=weaned offspring number;Map_Type=Linkage;Model=Mendelian;Test_Base=Chromosome-wise;peak_cM=77.9;Significance=Significant;LOD-score=3.55;P-value=<0.05;F-Stat=8.50;Variance=6.42;Likelihood_Ratio=16.33;Dominance_Effect=0.04;Additive_Effect=0.05
8	Production_Association	67430450	107954353	QTL_ID=62291;Name=Days to 100 kg;Abbrev=;PUBMED_ID=26418247;trait_ID=638;trait=Days to 100 kg;breed=duroc;FlankMarkers=rs81301520;VTO_name=postnatal growth trait;Map_Type=Genome;Model=Mendelian;Test_Base=Chromosome-wise;peak_cM=79.42;Significance=Significant;P-value=0.0471
8	Production_Association	67546715	107954353	QTL_ID=62292;Name=Days to 100 kg;Abbrev=;PUBMED_ID=26418247;trait_ID=638;trait=Days to 100 kg;breed=duroc;FlankMarkers=rs81400878;VTO_name=postnatal growth trait;Map_Type=Genome;Model=Mendelian;Test_Base=Chromosome-wise;peak_cM=79.47;Significance=Significant;P-value=0.0471
8	Production_Association	68054982	107954353	QTL_ID=62293;Name=Days to 100 kg;Abbrev=;PUBMED_ID=26418247;trait_ID=638;trait=Days to 100 kg;breed=duroc;FlankMarkers=rs81325589;VTO_name=postnatal growth trait;Map_Type=Genome;Model=Mendelian;Test_Base=Chromosome-wise;peak_cM=79.70;Significance=Significant;P-value=0.0471
8	Production_Association	68093977	107954353	QTL_ID=62294;Name=Days to 100 kg;Abbrev=;PUBMED_ID=26418247;trait_ID=638;trait=Days to 100 kg;breed=duroc;FlankMarkers=rs81400893;VTO_name=postnatal growth trait;Map_Type=Genome;Model=Mendelian;Test_Base=Chromosome-wise;peak_cM=79.72;Significance=Significant;P-value=0.0471
8	Meat_and_Carcass_QTL	12243782	137590478	QTL_ID=21252;Name=Abdominal fat weight;Abbrev=ABDF;PUBMED_ID=22497573;trait_ID=1;trait=Abdominal fat weight;breed=duroc,Erhualian;FlankMarkers;VTO_name=abdominal adipose amount;CMO_name=abdominal fat weight;Map_Type=Linkage;Model=Mendelian;Test_Base=Genome-wise;peak_cM=79.8;Significance=Significant;P-value=<0.05;F-Stat=9.27;Variance=1.16;Additive_Effect=-0.04
8	Meat_and_Carcass_QTL	72039691	139007531	QTL_ID=469;Name=Palmitic acid content;Abbrev=FA-C16:0;PUBMED_ID=14629115;trait_ID=231;trait=Palmitic acid content;FlankMarkers=S0017,S0225,SW61;PTO_name=meat fatty acid C16:0 content;Map_Type=Linkage;peak_cM=82.8;Significance=Suggestive;P-value=0.0500;F-Stat=8.63;Dominance_Effect=-0.07;Additive_Effect=0.41
8	Meat_and_Carcass_QTL	72039691	139007531	QTL_ID=470;Name=Palmitoleic acid content;Abbrev=FA-C16:1;PUBMED_ID=14629115;trait_ID=232;trait=Palmitoleic acid content;FlankMarkers=S0017,S0225,SW61;PTO_name=meat fatty acid cis-9-C16:1 content;Map_Type=Linkage;peak_cM=82.8;Significance=Suggestive;P-value=0.0100;F-Stat=12.97;Dominance_Effect=-0.07;Additive_Effect=0.14
8	Meat_and_Carcass_QTL	72039691	139007531	QTL_ID=471;Name=Average chain length;Abbrev=FA-ACL;PUBMED_ID=14629115;trait_ID=233;trait=Average chain length;FlankMarkers=S0017,S0225,SW61;PTO_name=meat fatty acid content;Map_Type=Linkage;peak_cM=82.8;Significance=Suggestive;P-value=0.0100;F-Stat=12.66;Dominance_Effect=0.42;Additive_Effect=-1.41
8	Meat_and_Carcass_QTL	72039691	135740155	QTL_ID=3999;Name=Temperature 40 minutes post mortem (loin);Abbrev=TEMP;PUBMED_ID=17121599;trait_ID=434;trait=Temperature 40 minutes post mortem (loin);FlankMarkers=S0017;PTO_name=meat temperature;Map_Type=Linkage;peak_cM=84.9;Significance=Suggestive;P-value=0.48
8	Meat_and_Carcass_QTL	43822094	135374495	QTL_ID=438;Name=Head weight;Abbrev=HEADWT;PUBMED_ID=12486399;trait_ID=83;trait=Head weight;FlankMarkers;VTO_name=head mass;Map_Type=Linkage;peak_cM=85;Significance=Suggestive;LOD-score=1.75;Variance=0.10;Additive_Effect=-0.02
8	Health_QTL	39840424	124156612	QTL_ID=15106;Name=Glucose level;Abbrev=GLU;PUBMED_ID=22496488;trait_ID=241;trait=Glucose level;FlankMarkers=SW444,S0144;VTO_name=blood glucose amount;CMO_name=blood glucose level;Map_Type=Linkage;Model=Mendelian;Test_Base=Genome-wise;peak_cM=94;Significance=Suggestive;LOD-score=2.8;F-Stat=6.4;Variance=1.3;Dominance_Effect=0.174;Additive_Effect=-0.128
8	Health_QTL	77429212	124156612	QTL_ID=17620;Name=Toll-like receptor 9 level;Abbrev=TLR9;PUBMED_ID=21199392;trait_ID=739;trait=Toll-like receptor 9 level;breed=duroc,pietrain;FlankMarkers=S0086,S0144;VTO_name=toll-like receptor 9 protein amount;Map_Type=Linkage;Model=Mendelian;Test_Base=Chromosome-wise;peak_cM=96.1;Significance=Significant;P-value=<0.05;F-Stat=5.5;Variance=2.9;Dominance_Effect=0.38;Additive_Effect=0.01
8	Reproduction_QTL	811090	3651923	QTL_ID=24279;Name=Total number born alive;Abbrev=NBA;PUBMED_ID=24456574;trait_ID=157;trait=Total number born alive;breed=large white,meishan;FlankMarkers=SW2410,SW1551;VTO_name=viable offspring quantity;Map_Type=Linkage;Model=Mendelian;Test_Base=Chromosome-wise;peak_cM=105.9;Significance=Significant;P-value=<0.05;F-Stat=6.98;Dominance_Effect=-2.12;Additive_Effect=-0.03;gene_IDsrc=HGNC
8	Reproduction_QTL	3470575	145599486	QTL_ID=24282;Name=Litter size;Abbrev=TNB;PUBMED_ID=24456574;trait_ID=156;trait=Litter size;breed=large white,meishan;FlankMarkers=SW1551;VTO_name=single birth offspring quantity;Map_Type=Linkage;Model=Mendelian;Test_Base=Chromosome-wise;peak_cM=105.9;Significance=Significant;P-value=<0.05;F-Stat=5.86;Dominance_Effect=-2.18;Additive_Effect=-0.03;gene_IDsrc=HGNC
8	Reproduction_QTL	52718097	136739744	QTL_ID=492;Name=Corpus luteum number;Abbrev=CLN;PUBMED_ID=9250508;trait_ID=160;trait=Corpus luteum number;FlankMarkers=SW1924,SW790,SW790;VTO_name=corpus luteum quantity;Map_Type=Linkage;peak_cM=107.5;Significance=Suggestive;P-value=< 0.001;F-Stat=13.48;Variance=10.90;Dominance_Effect=-5.35;Additive_Effect=3.07
9	Reproduction_QTL	142232369	142338853	QTL_ID=96085;Name=Age at puberty;Abbrev=AGEP;PUBMED_ID=26923368;trait_ID=168;trait=Age at puberty;breed=duroc,yorkshire,Landrace;FlankMarkers=rs81417718,rs81417768;VTO_name=onset of fertility;CMO_name=age of puberty;Map_Type=Genome;Model=Mendelian;Test_Base=-;Significance=Significant;P-value=0.004;Variance=1.4283
9	Meat_and_Carcass_Association	138306358	138806358	QTL_ID=95709;Name=Ham weight;Abbrev=HAMWT;PUBMED_ID=27593230;trait_ID=216;trait=Ham weight;breed=large white;FlankMarkers;VTO_name=hindlimb mass;PTO_name=ham weight;Map_Type=Genome;Model=-;Test_Base=Genome-wise;Significance=-;P-value=2.63E-04
9	Meat_and_Carcass_Association	139753794	140323822	QTL_ID=95710;Name=Ham weight;Abbrev=HAMWT;PUBMED_ID=27593230;trait_ID=216;trait=Ham weight;breed=large white;FlankMarkers;VTO_name=hindlimb mass;PTO_name=ham weight;Map_Type=Genome;Model=-;Test_Base=Genome-wise;Significance=-;P-value=3.32E-04
9	Production_QTL	128983346	147506758	QTL_ID=29704;Name=body weight (10 weeks);Abbrev=Wt;PUBMED_ID=24797173;trait_ID=181;trait=body weight (10 weeks);breed=Landrace,Korean native pig;FlankMarkers=SW2093,SW749;VTO_name=body mass;CMO_name=body weight;Map_Type=Linkage;Model=Mendelian;Test_Base=Genome-wise;Significance=Significant;P-value=<0.01;F-Stat=17.7;Variance=3.4;Dominance_Effect=3.10;Additive_Effect=0.01
9	Meat_and_Carcass_QTL	128983346	147506758	QTL_ID=29705;Name=Carcass weight (hot);Abbrev=HCWT;PUBMED_ID=24797173;trait_ID=77;trait=Carcass weight (hot);breed=Landrace,Korean native pig;FlankMarkers=SW2093,SW749;PTO_name=dressed carcass weight;CMO_name=carcass weight;Map_Type=Linkage;Model=Mendelian;Test_Base=Genome-wise;Significance=Significant;P-value=<0.01;F-Stat=12.5;Variance=2.5;Dominance_Effect=6.95;Additive_Effect=0.60;gene_ID=q
9	Meat_and_Carcass_QTL	128983346	147506758	QTL_ID=29706;Name=Carcass length;Abbrev=CRCL;PUBMED_ID=24797173;trait_ID=75;trait=Carcass length;breed=Landrace,Korean native pig;FlankMarkers=SW2093,SW749;PTO_name=dressed carcass length;CMO_name=carcass length;Map_Type=Linkage;Model=Mendelian;Test_Base=Genome-wise;Significance=Significant;P-value=<0.01;F-Stat=20.2;Variance=3.9;Dominance_Effect=3.81;Additive_Effect=0.23
9	Health_Association	126320226	139744874	QTL_ID=11568;Name=Salmonella count in spleen;Abbrev=SECTSPL;PUBMED_ID=19496771;trait_ID=98;trait=Salmonella count in spleen;breed=large white;FlankMarkers=S0295,SW174;VTO_name=response to bacterial infection trait;Map_Type=Linkage;Model=Mendelian;Significance=Significant;P-value=0.044
9	Health_QTL	128983346	147506758	QTL_ID=6382;Name=Potassium level;Abbrev=BPOTASS;PUBMED_ID=19016680;trait_ID=527;trait=Potassium level;breed=meishan,pietrain;FlankMarkers=SW2093,SW749;VTO_name=blood potassium amount;CMO_name=blood potassium level;Map_Type=Linkage;Model=Mendelian;Test_Base=Chromosome-wise;Significance=Significant;P-value=<0.05;F-Stat=7.43;Variance=12.42;Dominance_Effect=-0.43;Additive_Effect=-0.15
9	Reproduction_QTL	137134220	144941080	QTL_ID=55876;Name=Cryptorchidism;Abbrev=CRYPT;PUBMED_ID=25886970;trait_ID=820;trait=Cryptorchidism;breed=Landrace;FlankMarkers=rs81280413,rs81418258;VTO_name=testis morphology trait;Map_Type=Genome;Model=Mendelian;Test_Base=Genome-wise;Significance=Suggestive;P-value=<0.20;Variance=1.74
9	Meat_and_Carcass_QTL	88508	147173381	QTL_ID=5205;Name=backfat above muscle dorsi;Abbrev=SCF;PUBMED_ID=18651874;trait_ID=3;trait=backfat above muscle dorsi;breed=large white,meishan;FlankMarkers;VTO_name=subcutaneous adipose thickness;CMO_name=back fat thickness;Map_Type=Linkage;Model=Mendelian;Test_Base=Chromosome-wise;peak_cM=30.8;Significance=Significant;P-value=<0.05;F-Stat=4.16;Variance=1.98;Dominance_Effect=-1.49;Additive_Effec…
9	Health_QTL	23144816	153670197	QTL_ID=7580;Name=Melanoma susceptibility;Abbrev=MELAN;PUBMED_ID=17066441;trait_ID=553;trait=Melanoma susceptibility;FlankMarkers=SW911;CMO_name=disease process measurement;Map_Type=Linkage;Model=Mendelian;Test_Base=Chromosome-wise;peak_cM=42.0;Significance=Significant;P-value=<0.01
9	Reproduction_QTL	39568811	138751051	QTL_ID=517;Name=Corpus luteum number;Abbrev=CLN;PUBMED_ID=10375216;trait_ID=160;trait=Corpus luteum number;FlankMarkers;VTO_name=corpus luteum quantity;Map_Type=Linkage;peak_cM=67;F-Stat=5.70;Dominance_Effect=0.1;Additive_Effect=-1.98
9	Meat_and_Carcass_QTL	7523504	147506758	QTL_ID=38097;Name=Muscle moisture percentage;Abbrev=MMP;PUBMED_ID=25888076;trait_ID=52;trait=Muscle moisture percentage;breed=Landrace,Korean native pig;FlankMarkers=SY3,SW749;VTO_name=muscle water amount;PTO_name=meat water content;Map_Type=Linkage;Model=Mendelian;Test_Base=Chromosome-wise;peak_cM=70.1;Significance=Significant;P-value=<0.05;F-Stat=11.5;Variance=1.2;Additive_Effect=1.2
9	Meat_and_Carcass_QTL	88508	139717105	QTL_ID=5246;Name=backfat at mid-back;Abbrev=BFM;PUBMED_ID=18651874;trait_ID=11;trait=backfat at mid-back;breed=large white,meishan;FlankMarkers;VTO_name=subcutaneous adipose thickness;CMO_name=back fat thickness, midpoint;Map_Type=Linkage;Model=Mendelian;Test_Base=Chromosome-wise;peak_cM=76.1;Significance=Significant;P-value=<0.05;F-Stat=4.97;Variance=1.33
9	Production_QTL	66763557	141668522	QTL_ID=21260;Name=Body weight (3 weeks);Abbrev=21DWT;PUBMED_ID=22497573;trait_ID=180;trait=Body weight (3 weeks);breed=duroc,Erhualian;FlankMarkers;VTO_name=body mass;CMO_name=body weight;Map_Type=Linkage;Model=Mendelian;Test_Base=Genome-wise;peak_cM=78.7;Significance=Significant;P-value=<0.05;F-Stat=8.83;Variance=1.01;Dominance_Effect=-0.17;Additive_Effect=-0.12
9	Meat_and_Carcass_QTL	74024794	140670466	QTL_ID=21259;Name=Abdominal fat weight;Abbrev=ABDF;PUBMED_ID=22497573;trait_ID=1;trait=Abdominal fat weight;breed=duroc,Erhualian;FlankMarkers;VTO_name=abdominal adipose amount;CMO_name=abdominal fat weight;Map_Type=Linkage;Model=Mendelian;Test_Base=Genome-wise;peak_cM=84.4;Significance=Significant;P-value=<0.01;F-Stat=10.75;Variance=1.35;Additive_Effect=-0.04
9	Meat_and_Carcass_QTL	52235142	130913986	QTL_ID=392;Name=Shoulder weight;Abbrev=SHOUWT;PUBMED_ID=12486399;trait_ID=219;trait=Shoulder weight;FlankMarkers;VTO_name=forelimb mass;PTO_name=shoulder weight;Map_Type=Linkage;peak_cM=91;Significance=Suggestive;F-Stat=6.30;Variance=5.30;Dominance_Effect=-0.13;Additive_Effect=0.03
9	Meat_and_Carcass_QTL	45282513	139744874	QTL_ID=3806;Name=Drip loss;Abbrev=DRIPL;PUBMED_ID=15318717;trait_ID=37;trait=Drip loss;FlankMarkers=SW2401,SW174;PTO_name=meat water holding capacity;Map_Type=Linkage;peak_cM=95.1;Significance=Significant;P-value=<0.01;F-Stat=12.4;Additive_Effect=-0.29
9	Meat_and_Carcass_QTL	45282513	139744874	QTL_ID=3807;Name=Meat color-L;Abbrev=MCOLOR-L;PUBMED_ID=15318717;trait_ID=26;trait=Meat color-L;FlankMarkers=SW2401,SW174;PTO_name=meat color reflectivity;Map_Type=Linkage;peak_cM=97.1;Significance=Significant;P-value=<0.05;F-Stat=16.5;Additive_Effect=-0.86
9	Meat_and_Carcass_QTL	45282513	139744874	QTL_ID=3817;Name=Meat color-L;Abbrev=MCOLOR-L;PUBMED_ID=15318717;trait_ID=26;trait=Meat color-L;FlankMarkers=SW2401,SW174;PTO_name=meat color reflectivity;Map_Type=Linkage;peak_cM=97.1;Significance=Significant;P-value=<0.01;F-Stat=12.9;Additive_Effect=-0.49
9	Meat_and_Carcass_QTL	15638023	137469520	QTL_ID=21262;Name=Leaf fat weight;Abbrev=LFW;PUBMED_ID=22497573;trait_ID=172;trait=Leaf fat weight;breed=duroc,Erhualian;FlankMarkers;VTO_name=internal adipose amount;Map_Type=Linkage;Model=Mendelian;Test_Base=Genome-wise;peak_cM=97.6;Significance=Significant;P-value=<0.05;F-Stat=8.58;Variance=0.86;Dominance_Effect=0.01;Additive_Effect=-0.11
9	Meat_and_Carcass_QTL	126320226	139744874	QTL_ID=223;Name=Shear force;Abbrev=SHEAR;PUBMED_ID=11768109;trait_ID=42;trait=Shear force;FlankMarkers=S0295,-,SW174;PTO_name=meat tenderness;Map_Type=Linkage;peak_cM=101;Significance=Suggestive;F-Stat=9.06
9	Health_QTL	128983346	139744874	QTL_ID=12294;Name=Mean corpuscular volume;Abbrev=MCV;PUBMED_ID=20584270;trait_ID=548;trait=Mean corpuscular volume;breed=large white,Landrace;FlankMarkers=SW2093,SW174;VTO_name=erythrocyte size trait;CMO_name=mean corpuscular volume;Map_Type=Linkage;Model=Mendelian;Test_Base=Comparison-wise;peak_cM=104;Significance=Significant;P-value=8.27E-05;Likelihood_Ratio=18.80
9	Meat_and_Carcass_QTL	123462124	142664837	QTL_ID=3310;Name=Carcass temperature (45 minutes post-mortem);Abbrev=45CARTEMP;PUBMED_ID=17965326;trait_ID=387;trait=Carcass temperature (45 minutes post-mortem);FlankMarkers=SW2116,SW989;PTO_name=carcass temperature;Map_Type=Linkage;peak_cM=108.3;Significance=Suggestive;LOD-score=2.75;F-Stat=4.27;Dominance_Effect=0.67;Additive_Effect=0.06
9	Meat_and_Carcass_QTL	39568811	143559357	QTL_ID=21261;Name=Backfat at first rib;Abbrev=1RIBBFT;PUBMED_ID=22497573;trait_ID=171;trait=Backfat at first rib;breed=duroc,Erhualian;FlankMarkers;VTO_name=subcutaneous adipose thickness;CMO_name=back fat thickness, 1st rib;Map_Type=Linkage;Model=Mendelian;Test_Base=Genome-wise;peak_cM=111;Significance=Significant;P-value=<0.01;F-Stat=14.26;Variance=1.24;Dominance_Effect=-0.01;Additive_Effect=-0…
9	Meat_and_Carcass_QTL	40935645	144549282	QTL_ID=21258;Name=Average backfat thickness;Abbrev=BFT;PUBMED_ID=22497573;trait_ID=2;trait=Average backfat thickness;breed=duroc,Erhualian;FlankMarkers;VTO_name=subcutaneous adipose thickness;CMO_name=back fat thickness;Map_Type=Linkage;Model=Mendelian;Test_Base=Genome-wise;peak_cM=112;Significance=Significant;P-value=<0.05;F-Stat=9.88;Variance=0.80;Dominance_Effect=-0.02;Additive_Effect=-0.10
9	Meat_and_Carcass_QTL	127323435	139744874	QTL_ID=1106;Name=Fat-cuts percentage;Abbrev=FATCP;PUBMED_ID=ISU0015;trait_ID=280;trait=Fat-cuts percentage;FlankMarkers=MYOG,SW174;PTO_name=dressed carcass composition trait;Map_Type=Linkage;peak_cM=113.8;Significance=Significant;F-Stat=6.0;Variance=3.5;Dominance_Effect=0.20;Additive_Effect=-0.08
9	Meat_and_Carcass_QTL	128983346	139744874	QTL_ID=21859;Name=pH 24 hr post-mortem (loin);Abbrev=pH;PUBMED_ID=22509991;trait_ID=30;trait=pH 24 hr post-mortem (loin);breed=meishan,pietrain,Wild boar;FlankMarkers=SW2093,SW174;PTO_name=meat pH;Map_Type=Linkage;Model=Mendelian;Test_Base=Chromosome-wise;peak_cM=114.3;Significance=Significant;P-value=<0.05;F-Stat=3.19
9	Meat_and_Carcass_QTL	128983346	139744874	QTL_ID=5156;Name=Empty body protein content;Abbrev=EBPC;PUBMED_ID=18307580;trait_ID=347;trait=Empty body protein content;breed=large white,pietrain,Landrace,Leicoma;FlankMarkers=SW2093,SW174;VTO_name=protein amount;Map_Type=Linkage;Model=Mendelian;Test_Base=Chromosome-wise;peak_cM=115;Significance=Significant;P-value=<0.05;F-Stat=5.64;Variance=3.7;Dominance_Effect=0.018;Additive_Effect=0.002
9	Meat_and_Carcass_QTL	128983346	139744874	QTL_ID=5158;Name=Empty body lipid content;Abbrev=LC;PUBMED_ID=18307580;trait_ID=348;trait=Empty body lipid content;breed=large white,pietrain,Landrace,Leicoma;FlankMarkers=SW2093,SW174;VTO_name=lipid amount;Map_Type=Linkage;Model=Mendelian;Test_Base=Chromosome-wise;peak_cM=115;Significance=Significant;P-value=<0.05;F-Stat=5.63;Variance=3.7;Dominance_Effect=-0.785;Additive_Effect=-0.072
9	Meat_and_Carcass_QTL	128983346	139744874	QTL_ID=5157;Name=Empty body protein content;Abbrev=EBPC;PUBMED_ID=18307580;trait_ID=347;trait=Empty body protein content;breed=large white,pietrain,Landrace,Leicoma;FlankMarkers=SW2093,SW174;VTO_name=protein amount;Map_Type=Linkage;Model=Mendelian;Test_Base=Chromosome-wise;peak_cM=116;Significance=Significant;P-value=<0.05;F-Stat=5.63;Variance=3.7;Dominance_Effect=-0.161;Additive_Effect=-0.017
9	Health_QTL	139744874	147506758	QTL_ID=12269;Name=Interleukin 10 level;Abbrev=IL10;PUBMED_ID=20477803;trait_ID=640;trait=Interleukin 10 level;breed=large white,Landrace;FlankMarkers=SW174,SW1651;VTO_name=blood interleukin-10 amount;Map_Type=Linkage;Model=Mendelian;peak_cM=119.0;Significance=Significant;P-value=0.048;Likelihood_Ratio=7.01
9	Production_QTL	138642094	138762980	QTL_ID=665;Name=body weight (22 weeks);Abbrev=Wt;PUBMED_ID=12081807;trait_ID=184;trait=body weight (22 weeks);FlankMarkers;VTO_name=body mass;CMO_name=body weight;Map_Type=Linkage;peak_cM=122;F-Stat=4.73
9	Production_QTL	138642094	138762980	QTL_ID=667;Name=body weight (17 weeks);Abbrev=Wt;PUBMED_ID=12081807;trait_ID=183;trait=body weight (17 weeks);FlankMarkers;VTO_name=body mass;CMO_name=body weight;Map_Type=Linkage;peak_cM=122;F-Stat=4.71
9	Health_QTL	139744874	147506758	QTL_ID=12295;Name=Mean corpuscular hemoglobin content;Abbrev=MCH;PUBMED_ID=20584270;trait_ID=476;trait=Mean corpuscular hemoglobin content;breed=large white,Landrace;FlankMarkers=SW174,SW1651;CMO_name=mean corpuscular hemoglobin level;Map_Type=Linkage;Model=Mendelian;Test_Base=Comparison-wise;peak_cM=124;Significance=Significant;P-value=7.50E-04;Likelihood_Ratio=14.39
9	Health_QTL	139744874	147506758	QTL_ID=12296;Name=Mean corpuscular hemoglobin concentration;Abbrev=MCHC;PUBMED_ID=20584270;trait_ID=643;trait=Mean corpuscular hemoglobin concentration;breed=large white,Landrace;FlankMarkers=SW174,SW1651;CMO_name=mean corpuscular hemoglobin concentration;Map_Type=Linkage;Model=Mendelian;Test_Base=Comparison-wise;peak_cM=124;Significance=Significant;P-value=6.18E-08;Likelihood_Ratio=33.20
9	Meat_and_Carcass_QTL	7523504	147506758	QTL_ID=38099;Name=CIE-L*;Abbrev=CIEL;PUBMED_ID=25888076;trait_ID=424;trait=CIE-L*;breed=Landrace,Korean native pig;FlankMarkers=SY3,SW749;PTO_name=meat color reflectivity;Map_Type=Linkage;Model=Mendelian;Test_Base=Chromosome-wise;peak_cM=127.1;Significance=Significant;P-value=<0.05;F-Stat=7.5;Variance=0.8;Additive_Effect=0.769
9	Meat_and_Carcass_Association	138556338	138556378	QTL_ID=22507;Name=Arachidonic acid content;Abbrev=FA-C20:4;PUBMED_ID=23762394;trait_ID=534;trait=Arachidonic acid content;breed=Sutai;FlankMarkers=rs81417336;PTO_name=meat fatty acid cis-5,8,11,14-C20:4 content;Map_Type=Genome;Model=Mendelian;Test_Base=Comparison-wise;peak_cM=127.17;Significance=Significant;P-value=6.27E-6
9	Meat_and_Carcass_QTL	142368311	142512342	QTL_ID=9036;Name=Intramuscular fat content;Abbrev=IMF;PUBMED_ID=19397518;trait_ID=16;trait=Intramuscular fat content;breed=duroc,Erhualian;FlankMarkers;VTO_name=intramuscular adipose amount;PTO_name=intramuscular fat content;Map_Type=Linkage;Model=Mendelian;Test_Base=Genome-wise;peak_cM=128.9;Significance=Significant;P-value=<0.01;F-Stat=11.8;Variance=1.8;Dominance_Effect=0.06;Additive_Effect=0.76
9	Meat_and_Carcass_QTL	123462124	142664837	QTL_ID=3275;Name=Meat color-b;Abbrev=MCOLOR-b;PUBMED_ID=17965326;trait_ID=25;trait=Meat color-b;FlankMarkers=SW2116,SW989;PTO_name=meat color yellowness;Map_Type=Linkage;peak_cM=129.7;Significance=Suggestive;LOD-score=2.73;F-Stat=4.25;Dominance_Effect=0.14;Additive_Effect=-0.13
9	Meat_and_Carcass_Association	142293262	142293302	QTL_ID=24206;Name=Adrenal gland weight;Abbrev=ADRWT;PUBMED_ID=23029068;trait_ID=800;trait=Adrenal gland weight;breed=german landrace,large white,pietrain;FlankMarkers=rs81417750;VTO_name=adrenal gland mass;CMO_name=adrenal gland weight;Map_Type=Genome;Model=Mendelian;Test_Base=Genome-wise;peak_cM=130.60;Significance=Significant;P-value=0.034;Variance=5.2
9	Reproduction_QTL	139744874	147506758	QTL_ID=452;Name=Gestation length;Abbrev=GEST;PUBMED_ID=10341088;trait_ID=286;trait=Gestation length;FlankMarkers=SW174,SW1651;VTO_name=gestation period duration;CMO_name=gestation period length;Map_Type=Linkage;peak_cM=135;Significance=Suggestive;P-value=0.0002;F-Stat=9.30;Variance=13.90;Dominance_Effect=-2.34;Additive_Effect=1.52
9	Meat_and_Carcass_QTL	128983346	151394450	QTL_ID=7017;Name=Diameter of type IIa muscle fibers;Abbrev=FIB2ADIAM;PUBMED_ID=18641172;trait_ID=551;trait=Diameter of type IIa muscle fibers;breed=iberian,Landrace;FlankMarkers=SW2093,SW1349;VTO_name=skeletal muscle fiber size trait;Map_Type=Linkage;Model=Mendelian;Test_Base=Comparison-wise;peak_cM=135.0;Significance=Significant;P-value=0.001;Likelihood_Ratio=13.75;Dominance_Effect=5.97;Additive…
9	Health_QTL	139744874	147506758	QTL_ID=12297;Name=Red cell distribution width;Abbrev=RCDW;PUBMED_ID=20584270;trait_ID=549;trait=Red cell distribution width;breed=large white,Landrace;FlankMarkers=SW174,SW1651;VTO_name=erythrocyte size trait;CMO_name=red blood cell distribution width;Map_Type=Linkage;Model=Mendelian;Test_Base=Comparison-wise;peak_cM=138;Significance=Significant;P-value=12.5E-05;Likelihood_Ratio=22.57
9	Health_QTL	128983346	147506758	QTL_ID=15056;Name=Hemoglobin;Abbrev=HGB;PUBMED_ID=22035003;trait_ID=456;trait=Hemoglobin;breed=Landrace,Korean native pig;FlankMarkers=SW2093,SW749;VTO_name=blood hemoglobin amount;CMO_name=hemoglobin concentration;Map_Type=Linkage;Model=Mendelian;Test_Base=Genome-wise;peak_cM=138.9;Significance=Significant;LOD-score=4.0;F-Stat=9.2;Variance=2.5;Dominance_Effect=0.180;Additive_Effect=-0.588
9	Health_QTL	128983346	147506758	QTL_ID=15057;Name=Mean corpuscular volume;Abbrev=MCV;PUBMED_ID=22035003;trait_ID=548;trait=Mean corpuscular volume;breed=Landrace,Korean native pig;FlankMarkers=SW2093,SW749;VTO_name=erythrocyte size trait;CMO_name=mean corpuscular volume;Map_Type=Linkage;Model=Mendelian;Test_Base=Genome-wise;peak_cM=138.9;Significance=Significant;LOD-score=6.5;F-Stat=15.2;Variance=3.9;Dominance_Effect=0.489;Addi…
9	Health_QTL	128983346	147506758	QTL_ID=15058;Name=Mean corpuscular hemoglobin content;Abbrev=MCH;PUBMED_ID=22035003;trait_ID=476;trait=Mean corpuscular hemoglobin content;breed=Landrace,Korean native pig;FlankMarkers=SW2093,SW749;CMO_name=mean corpuscular hemoglobin level;Map_Type=Linkage;Model=Mendelian;Test_Base=Genome-wise;peak_cM=138.9;Significance=Significant;LOD-score=8.1;F-Stat=19.2;Variance=4.9;Dominance_Effect=0.395;Ad…
9	Health_QTL	128983346	147506758	QTL_ID=15059;Name=Mean corpuscular hemoglobin concentration;Abbrev=MCHC;PUBMED_ID=22035003;trait_ID=643;trait=Mean corpuscular hemoglobin concentration;breed=Landrace,Korean native pig;FlankMarkers=SW2093,SW749;CMO_name=mean corpuscular hemoglobin concentration;Map_Type=Linkage;Model=Mendelian;Test_Base=Genome-wise;peak_cM=138.9;Significance=Significant;LOD-score=6.0;F-Stat=14.2;Variance=3.7;Domi…
9	Meat_and_Carcass_QTL	7523504	147506758	QTL_ID=38098;Name=CIE-a*;Abbrev=CIEa;PUBMED_ID=25888076;trait_ID=422;trait=CIE-a*;breed=Landrace,Korean native pig;FlankMarkers=SY3,SW749;PTO_name=meat color redness;Map_Type=Linkage;Model=Mendelian;Test_Base=Chromosome-wise;peak_cM=138.9;Significance=Significant;P-value=<0.05;F-Stat=8.0;Variance=1.7;Dominance_Effect=0.090;Additive_Effect=0.034
9	Health_QTL	140005822	153670197	QTL_ID=15110;Name=Creatine kinase level;Abbrev=CK;PUBMED_ID=22496488;trait_ID=202;trait=Creatine kinase level;FlankMarkers=SW2093,SW749;VTO_name=blood creatine kinase amount;Map_Type=Linkage;Model=Mendelian;Test_Base=Genome-wise;peak_cM=145;Significance=Suggestive;LOD-score=2.6;Variance=1.3;Dominance_Effect=0.259;Additive_Effect=0.101
10	Health_QTL	70020888	70904101	QTL_ID=107274;Name=Mean corpuscular hemoglobin concentration;Abbrev=MCHC;PUBMED_ID=27434032;trait_ID=643;trait=Mean corpuscular hemoglobin concentration;breed=german landrace;FlankMarkers=rs81427341,rs81224736;CMO_name=mean corpuscular hemoglobin concentration;Map_Type=Genome;Model=Mendelian;Test_Base=Experiment-wise;Significance=Significant;Variance=1.4
10	Health_QTL	61209673	72237308	QTL_ID=6369;Name=Creatinine level;Abbrev=CREAT;PUBMED_ID=19016680;trait_ID=524;trait=Creatinine level;breed=meishan,pietrain;FlankMarkers=SW1708,SW2067;VTO_name=blood creatinine amount;CMO_name=serum creatinine level;Map_Type=Linkage;Model=Mendelian;Test_Base=Chromosome-wise;Significance=Significant;P-value=<0.05;F-Stat=6.67;Variance=11.47;Dominance_Effect=-10.98;Additive_Effect=-1.61
10	Reproduction_Association	69339693	72237308	QTL_ID=4886;Name=Age at puberty;Abbrev=AGEP;PUBMED_ID=16970816;trait_ID=168;trait=Age at puberty;FlankMarkers=SWR67,SW2067;VTO_name=onset of fertility;CMO_name=age of puberty;Map_Type=Linkage;Model=Mendelian;Significance=Suggestive;P-value=0.070
10	Reproduction_Association	69339693	72237308	QTL_ID=4887;Name=Age at puberty;Abbrev=AGEP;PUBMED_ID=16970816;trait_ID=168;trait=Age at puberty;FlankMarkers=SWR67,SW2067;VTO_name=onset of fertility;CMO_name=age of puberty;Map_Type=Linkage;Model=Mendelian;Significance=Suggestive;P-value=0.093;gene_ID=100144511;gene_IDsrc=NCBIgene
10	Health_QTL	61209673	72237308	QTL_ID=5417;Name=hematocrit;Abbrev=HCT;PUBMED_ID=17627803;trait_ID=455;trait=hematocrit;breed=meishan,pietrain;FlankMarkers=SW1708,SW2067;CMO_name=hematocrit;Map_Type=Linkage;Model=Mendelian;Test_Base=Chromosome-wise;Significance=Significant;P-value=<0.05;F-Stat=5.99;Dominance_Effect=0.0077;Additive_Effect=0.0145
10	Health_Association	4476972	11093314	QTL_ID=11569;Name=Salmonella count in liver and spleen;Abbrev=SECTLS;PUBMED_ID=19496771;trait_ID=628;trait=Salmonella count in liver and spleen;breed=large white;FlankMarkers=S0038,SW443;VTO_name=response to bacterial infection trait;Map_Type=Linkage;Model=Mendelian;Significance=Significant;P-value=0.028
10	Health_Association	4476972	11093314	QTL_ID=11570;Name=Salmonella count in liver;Abbrev=SECTLIV;PUBMED_ID=19496771;trait_ID=97;trait=Salmonella count in liver;breed=large white;FlankMarkers=S0038,SW443;VTO_name=response to bacterial infection trait;Map_Type=Linkage;Model=Mendelian;Significance=Significant;P-value=0.031
10	Health_QTL	664729	11093314	QTL_ID=21323;Name=Hemolytic complement activity (alternative pathway);Abbrev=AH50;PUBMED_ID=22509953;trait_ID=612;trait=Hemolytic complement activity (alternative pathway);breed=Landrace;FlankMarkers=SW830,SW443;VTO_name=complement alternative pathway physiology trait;Map_Type=Linkage;Model=Mendelian;Test_Base=Genome-wise;peak_cM=4;Significance=Suggestive;LOD-score=1.52
10	Meat_and_Carcass_QTL	664729	16987451	QTL_ID=1109;Name=Head weight;Abbrev=HEADWT;PUBMED_ID=ISU0016;trait_ID=83;trait=Head weight;FlankMarkers=SW830,SW497;VTO_name=head mass;Map_Type=Linkage;peak_cM=11.5;Significance=Significant;F-Stat=8.8;Variance=5.2;Dominance_Effect=0.47;Additive_Effect=-0.03
10	Production_QTL	664729	16987451	QTL_ID=1111;Name=Body weight (slaughter);Abbrev=ENDWT;PUBMED_ID=ISU0016;trait_ID=154;trait=Body weight (slaughter);FlankMarkers=SW830,SW497;VTO_name=body mass;CMO_name=body weight;Map_Type=Linkage;peak_cM=11.5;Significance=Significant;F-Stat=7.1;Variance=4.1;Dominance_Effect=8.04;Additive_Effect=1.07
10	Meat_and_Carcass_QTL	664729	16987451	QTL_ID=1112;Name=Loin and neck meat weight;Abbrev=LNWT;PUBMED_ID=ISU0016;trait_ID=314;trait=Loin and neck meat weight;FlankMarkers=SW830,SW497;PTO_name=dressed carcass composition trait;Map_Type=Linkage;peak_cM=11.5;Significance=Significant;F-Stat=6.9;Variance=4.0;Dominance_Effect=0.37;Additive_Effect=0.10
10	Meat_and_Carcass_QTL	664729	16987451	QTL_ID=1113;Name=Carcass weight (cold);Abbrev=CWT;PUBMED_ID=ISU0016;trait_ID=76;trait=Carcass weight (cold);FlankMarkers=SW830,SW497;PTO_name=dressed carcass weight;CMO_name=carcass weight;Map_Type=Linkage;peak_cM=11.5;Significance=Significant;F-Stat=6.4;Variance=3.7;Dominance_Effect=6.44;Additive_Effect=1.04
10	Meat_and_Carcass_QTL	664729	16987451	QTL_ID=1114;Name=Ham weight;Abbrev=HAMWT;PUBMED_ID=ISU0016;trait_ID=216;trait=Ham weight;FlankMarkers=SW830,SW497;VTO_name=hindlimb mass;PTO_name=ham weight;Map_Type=Linkage;peak_cM=11.5;Significance=Significant;F-Stat=5.9;Variance=3.4;Dominance_Effect=0.71;Additive_Effect=0.13
10	Meat_and_Carcass_QTL	4476972	32088890	QTL_ID=7034;Name=Percentage type IIa fibers;Abbrev=FIB2AP;PUBMED_ID=18641172;trait_ID=440;trait=Percentage type IIa fibers;breed=iberian,Landrace;FlankMarkers=S0038,S0070;VTO_name=type IIa muscle fiber quantity;Map_Type=Linkage;Model=Epistatic;Test_Base=Comparison-wise;peak_cM=15.7;Significance=Significant;P-value=0.00018;Likelihood_Ratio=22.20
[truncated: 427 more rows]
