# Supplementary material for: Genome-wide detection of selection signatures in Chinese indigenous Laiwu pigs revealed candidate genes regulating fat deposition in muscle
Source: BMC Genet. 2018 May 18;19:31. doi: 10.1186/s12863-018-0622-y (PMC5960162; doi:10.1186/s12863-018-0622-y)
Supplement: Supplementary file 10 — The ped PLINK file of SNP genotyping data for the 50 Laiwu pigs and 52 Yorkshire pigs. (TXT 21549 kb) [file 12863_2018_622_MOESM10_ESM.txt]

NA L10 NA NA other -9 A A C A C C G G G G A A A G C A G G A A G G A G C A A A C A A G G A A G 0 0 A C G G G G G A A G A A G G A C C C A A A A G A C C A A A A G G G G C C A G C C G G G G G G A C G G G A A G G A A C G A G G A A G G G G A A G G C A C C A G G G A A A A G G A A C C A A A A A G C C A A A G A A G A G G 0 0 A A A A A A G G G G A A G A G G G G A A C C G G A A A A G G G G C C A G A A G G G G A A A G G G G G G G G G A C A A A A A G G G G A C A G A G G A A A A G G G G G A A G G A G G G A A G A C G A A G G A G G G A G G A G A A A A G G A G G A A A A G G G G G G G G A G G A A A A G G G G A G A G A G A A A C C C A A G G C A A G C C G G A A G G A A C C A A G G A A G A G G G G G A A C A A A A G G A G C C A A G G G G 0 0 A A G G G G A A A A G G A A A A G G G G A A G G A A A G G G G G G G G G G G A A A A A A C C A A A A A A G G A A A A C A G G A A A A G A G G A A A A G G G A A A G G G A C C A A G A A A A A G G G A A A A A A A G A 0 0 G G C C G G G A A A G G G A G G A A G G G G A G C C G G G A G G A A A A A A C C G G G G G G G G A A G G G G A A G G A A G G G G A A G G G G A A A A A A C C G G A A G G C C G G A A A A G G G G G G G G A A A A C C G G G G G G C C G G A A A A A A A A A A A A A A G G G G G G A A A A A A G G A A A A G G G G A A A A A A A A G G A A G G G G G G A A A A G G A A A A A A A A A A A A G G G G C C A A C C A A A A G G G G G G A A A A G G G G G G A A C C G G A A A A G G C C A A A A A A G G A A G G A A G G A A A A A A G G A A G G A A A A A A G G G G G G A A G G A A G G A A G G A A A A A A A A G G C C A A A A G G G G A A G G A A C C A A G G G G A A G G A A G G A A G G A A A A A A G G G G G G A A G G A A A A A A G G G G G G A A A A G G A A A A A A G G C C G G G G A A G G G G A A A A G G G G A A G G A A G G A A A A G G A A A A A A A A G G C C G G G G G G G G G G G G G G G G G G G G C C A A G G G G G G G G G G C C C C A A G G G G A A G G G G A A A A A A G G A A G G A A C C G G A A G G A A A A A A G G A A A A G G G G 0 0 G G A A A A A A C C A A G G C C A A A A G G A A G G G G G G A A A A A A G G A A A A A A A A A A A A G G A A G G G G G G G G G G G G G G C C G G C C A A G G A A A A G G C C G G G G G G G G G G A A A A A A G G A A A A G G C C A A G G G G A A G G C C A A C C A A C C G G G G G G A A G G C C A A A A G G A A A A G G A A G G G G A A G G G G A A G G A A A A C C G G A A G G A A C C G G G G A A C C G G G G A A A A G G A G A A A G C A A G G A G G A C C A A G A G G A A G A A A A A G G A G G A G G G C C G G A A G A A G A G G A G A G G A G G A A G G A A A A G A G A A A A A G A G A A A G C A C C G G G A A A C C A G A G G A G G G A C C G G A G G A A G G A A G G A A G A A A A A A C C A G A C G G A G G G A A A A C A G G G G G A G A C A A G A A A A G A G G A A A G A A G A A A 0 0 C A A A G G G A G A G G A A A A G G C A G A A G G A G A A G G A G G A G A G A A 0 0 A G A A G A G G G G A G G A G A G A G G G G G G G A A G A A G G C A G A A A C A G A A A A G A A G G G A C A G G A A A A G A G G G G G A G A A G A A G G G A A G G G G G G A A G A A G A A G G A A A A A A G G A A G A G A G G A A A A A C C G G C A C A G G A C G G C A A G A A A C A G A G 0 0 A G A G A A A A G A G A G A G A G G A C A C G A C A A A G A A G G A G A C A A C A G A A A G G G G G A A G G A G G A G A A G G A A G G G A A G A G A A A A A A A G G A G G G A A G A A A A A A G G A A A A A G G G G A A G G G G A G A A G G G G A G A A G G A G A G A A G G G A G G C A A A G G A C A A A A A A G G G G A A G G C C A A A A A A A A G G G G G G A A A A A A A A G G A A A A G G A A A A C C G A G A G A A A C C A G A G G A A G G A A G A G A A A C G G G G G A G G A G C C G G G A A G A G A A G G A A A G A G G A A A G G A A G A A C G G G A A G A A G G A C A G C A A G G A G G A A G C G A G A G G A A G A A C G G A A G A G A G G G G A G G A G A G A A G G G C A A A G A C C A A G A A G G G G G A G A A A A C A G G A A A A G G A A A A G G G G G G A A G A A A G G G G G A G G G G G G G G A G A A G G A A G G A A A A A A G A A A C C A G A G G G G G G A A A G G G G G A A A G G G A G G G G C C C C G A C C G G A A G A G A G G G A A G G G G G G A G A C C G G G G G G A G G G G G A G A G A A G A G A G G C A C A A G A A A G C C G A A C G G A A C A A A A G G G A G G A G A C A A A G A A G G A A A A G G G G G A C A G A G G G G G C C G A A G G A A A A A G G G A C C A G A A A A G G C C A A A C G G A A G A G A A G A G G A C A G A G G A G G G A A A A A A G A A G G G 0 0 A A G A G G G A G G G G G A G G A A A A A A C A A G C A G G G A C A A A A C A A G G A G C A A G A A A G A G G A A G A G G G G A G G A A G A A A A A G G C C A G A A A G A G G A A G G A G A A G A A A A G A G A A A G G G G G A A G A A C A G A C C A A A A A G A A G A G A G A G G G A G G A A A G A A A G G A G G G A G A G G A A G G A G A A G G A A A A A A G G C C A A C A G G A C G G A A G G A A G A G G A A G G G G G A G G A A G G G G A A A A G G G G A A G A G A G A A A A G G A A G G G G G A A G G A A C C G A A G G A A G A C G G G G A A G G A C A G G G G A A C G G A G A A A A G G C C C A C A G A A G A A A G C C G G G G A A A A G A A G A G A A A G G A G G G G G A A C A A A G G G A A G G A C A A A G C C G A G A G G G A G A G A A A G A G A G A G A A C A C G A G G C A C C A G A G G A A A A G A G A G C A A G G A A T G A A G A A G A C C G G A G A G A C C C G A A G G A A G A G G A A A G G G A G A A A G G G G A A A G A G A G A G G A G A G G C A G A G A A A C C G A A G G A G A G A C A G A G A A G A G A G G A A C A C G A A A G A G G A G G A G A A A A G A G A G A A A C A C A G G G G G A A A G A G G G A A A A A A A A A A C A G A G A G A A G G A G A A G A A A A A A A G A A A A A A G A G A G G A G A G G G A A G G G A C C G A G C A G 0 0 G A A G G A G A A A G A G A G G A G G G A A C A C C G A G G G A A G G A A A A G G A A G G A A C G G A A A G G G A A G A A A A G A A A G A G G A A G G A G G A C A A G G G G G A A A G A G G A G A A G A G A A A G G G A A A G G A G G A C C A A G G G A C A G A G G G A A G A A G G A A G A A A A A G G G G G A G G A C A G T A G A A A C A G A G A A C A A G A C A A A A A A G A A G G A A A A G G G A G A A A G G G G A C A G A G A G A A A G A G A G A G C A G A C A T A A G G A A G A A C C G G A A C C A C G A G G G G A G A G G G A G C C T A A A G G G G A A T T G A A A A A C C A A G G G G A A A A A A A A G G G G A A C C G G A A G A A A A A G G G G G A A A A A G G G G A A G G G G G G A G A G A G A A G G G G A A G G G G A A G G G G A A G G A A G A C A A A A A C C A A C C A A A A G G C A G G A A A A A A A A G G A A A A A A A A G G A G G A G A G G C C A A G G G G G G C C A A A A G G A C G A G G A C G A G A G G A A G G G G C A A A G G A A A A A G A A A A G G A A A A A A C C G G G G G G A A A A C C A A C A 0 0 G G G G A A A A A G G G C C G A G G G G G G A A G G A A A A G G C C A G G G A A A A G G A A G G G G A A A A C A G G A A G G G A G G G G G G A A G G A A G G G G G A A A C C G A A A G G G A C C G G A A G G A A G G G G A A A A G G A A G G G G G G G G A A G G G G G G C C C C C C G G A A A A C C G A G G G G G G C C G A G G G A C A G A G A C C C A A A G A G G G G A G C A A A A A G G G A A G A G C C G G G G A A G G A A G A G A G G A A G G A A G G A A A A G A G A A A A A A A G G A A A A A A G G G G A A C C G G G A G G A G G A A A G G G G C A A A A G C A G G G G A A A A G G G A A A A A C C G A G G G A G A G G G G G G G A G G G G G G G G C A A A G G G A G A A A A A G A G G G G A A G A A A C C G G A A G G G G A A A A A A A A G G A A A A A C G A G G A A G G G G G G G A C A A G C C C C A G G G A A A G A A C C G A G G G G A A G A G G G A G A G G G G G A A A C C T A G G A G C A G G C A G G G G A A G G A A G A A A G G G G G G G A C C G G G A T T A A A A G A G G G A G G G A C A G A A G G G G G G G A A G G G G G G A A G G A A C C G A G G A A G G G G A A G A G G A A A A A A A C A A G G A A G G A A A G A A A A G G A A G G C C A A A A A A G G C C A A A A G G G A G G A A G G A A A A G G A A A A G G A G G G A A C A G G A C G G G G A G A C G G C C A A G G G G G G G G G A A A G A G G A A A A A G C A A A G G A A G G C A G A C A G G G G G G C C A A A G G A G G G A G A G A G G C A A A A G C C A A G G G G C C C A A A G G G G G A G A G G A A G A A A A G G G A G G G G G G G G G G G G G C C G G G G A A 0 0 G G G G A A A C G G A A G G G G A A G A A A A G A A G G G G A G A G A A G G G G A A G G G A A A G G C A G G G A A G C A G A G G A G G G G G G A G G C C G G A A C A A C G G A A G G G G G A G A A C C C C C A G G G G G G G G A G G C C A A C C A A C C G G G G G G A A G G C C A A C C G G G G C C A A C C G G A A C C A A G G G G G G G G G G G G G G A C G A G G A A A A G G C C G G C C G A A A G G A A A C A A G G G G A G G G G G C C A A G G C C C C G G C C G G G A A A A A G G G G G G A A C C A A G G G G G G G G G G G G G G A A A A G G G G G G A A C C C A G G A A A A G G A A G A G A A A G G C A A A G A G G A A G G G G G G G G G G G G A A G G A A A A A A A A G A G G G G G A G G G G G G G G G G A A A A G G A A G G C C G G A A C C A A A A A A G G G G C C A A G G G A G G G G G G G G G G G G G G A A A G G G G G G G A A A A A A 0 0 G G A A G G G G G G A A A A G G G G G G G G G G C C G G G A A A G G C A G A G G A G G G A A G A A A G G G G G G G G A A G G A A G G C A A A C C A A C C G G G A G G C C G G A A G G G G G G G G G G G G G G G G C C G G G G A G G G G G G G G G G G G G G G A A C C 0 0 A A A A G G G G G G C A A A A A G G A A A A G G A G A G C C G G A A G G G G A A C C G A G G A A G G C C A A A A A A A A G G A C A A G G G A 0 0 A A A A G G G G G G A A A A A A C C G A G G A A A A A G C C A A G G G G A A G G A A G G G A A A A A G G A A G G G G G G A A A A G G G G C C G G G G G G G A G G A A G G G G G G G G A A G G G G G G G G G G A A T T G G A A G G A A G G G G G G A A A A G G G G G G A A A A G G A A A A A A G G A A G A G G G G A A A A G G A A G G G G C C G G G G A A A A A A C C A A A A G G A A G G G G A A G G A A A A A A G A G A A A G G G G A A G A G G G G G G G A G G G G G G A A C C A A G G A A A A A A A A G G G G A C G A C C A G A A A A G G A A A A C C G G A A G G G G G G G G C C A G A A A A G A G G A A A A G G A A G G A A C C G A A A G G G G C C A A G G C C A A G G C C A A A A G G G G A A G G A A A A G G A A A A G A A A C C G A G G C C A A A A A A G A G G G G G A A A A A G G G G A A G G G G G G C C G G G A C A G A C C A A G G A G A A G G G A G A 0 0 A A G G A A G G A A A A A A A G G G A A G G A A A A G G A A G G G G G G G G G G G G A A G G G G A A A A A A A A A A G A G G G G C C A A G G A A G G G G G G G G G G G G G G C C G G G G G G G G G G A A A A A A G G G G G G C C A A G G G G G G C C G G A A G A C C G A G G A A A A G G A C A A G G G G G G A A A A A A G G A A G G C C G G C C G G A A A A G G G G G G G G A A G A G G C A A A G G G G G G G G A A G G G G G G 0 0 G G A A 0 0 G G G G C C A A G G C A A A G G G G G G A A A G G G A A G G C C A A G G G G 0 0 A A G G G G G G A A A A A A C C G G A A A A G G G G G G A A G G G G A A A A A A A G G G G A C A A A G G G G G G G G A A C C G G G G C A G G G G G A A A G G G G G G C C G G C C G G G G G G A A G G G G A A A G C A G G A A G G G G G G G G G G G G G G A C A A G G C C A A A A G G G G C C C C G G G G G G A A G G A A A A A A C C A A G G G G G G A A G G G G A A C C A A G G G G A A A G G A A G G A A A A A G G A A G G A G T A C C C C A A A A G G G G G G G G C C G G G G A A G G G A G G G G G G G G A A G G A A G G G G C C A A A A G G G G A A A A G A G G C A G G C A A A C C C C C C A A G G C C G G T T C C G G G G G G A A A A G G G G G G G A A A G A A A G G A A A A G G G A C A G G G G G G G G A G G G G A G G A A A A G G G A A A G A A A A A A A G A C C G G C C G G G G G A G G G G G G A A A A C C A A A A G G A A G G A A C G G G G G G G C C G G G G G G G G G G A A G G G G G G G G G A G G A G A A G G G G A A A A A A A A G A A A G G A A G G A A G G A A A A A A G G G G G G G G G G G G G G A A C A A A A A G G A A A A G G A A G G A A A G A A G A G G A A G G C C G G G G C C G G C C A C A A A A A A G G G G G G G A A A C C A A A A G G G G C C G A A G G G A A G A G G G G G G G G G G G G A A G G A A A A G G G A G G C C A A A A G G G G A A G G A A A A C C G G G G C C G G A A C C A A G G C A G G C C A A G A A A G A G G G A A A G G C C G G A A G A G G G G A A G G G A G G C C G G A A C C A A A A A A C C A A G G G G G G G G A A A G G G G G G G A A A G A G G A G G G G C C A A G G G A G G A C G G G G G G G G A A G A A C C C C C A A 0 0 G G G G A A G G G G A A G G A A G G A G A A A A A A G G A A C C A A A A A A G G A A G G G G A A G A A A C C G A A A A A G A G G C C A A A A G G G G A A G G G G G G G G A A A G A A A A A A C C G G A A G G A A A A A C A A G G G G G G G G G G G G G G A A G G G G A A A A G G G G C C G A G G C C G G C C A A A A A G G A G G A A C A G G G G G G G G A A A A G G G G A C G A C C G G G G C C G G G G C C G G A G G G G G C A G G G G G G C C A A G G A A G G G G C C G G G G G G A A C C G G A A A A G G A A A A A A G G G G C C G G G A G G G G A A A A A G G G G G A A G G G G G G G G G G A A A A C C G G G G G G C C G G C C A A A A A A A A G G A A G G G G G G A A C C G G G G A A G G G A G A C C G G C C C C G G C C G G G G A A A A A A A A A A G A C C G G A A A A A A G G G G C C G G C A G A A A G G G A A A C C G G G G G G G G G G G G G G A A A A A A G G G G A A G A G G A G G G G G A A A A A A A A G G G G C C C C A A A A A A G G G G A A G G G G A A A A A A A A G G G G G G G G A A G G G G G G G G C C G G A A C C C C A A G A G A G A G A G G G G A A G G A A G G A A G G G G G G G G G G A A G G G A A A G G C C C A G G G G G G C C G G C A A A A A G G G G A A G G G G A G C A G G G G A A G G A A G G A A A A G A G G G A A A A G C C G G G G G G A A A A G G G A G G G G G G G A G A G G A A G G G A G A A A A A C C A A A G G G A A A A G G G G A A A A G G G A C C C C A A G G C C A A G G G G G G C C G G C C G G G G G A G A C A G A G G C A G A C C G A A G G G G G C C G G G A G A A A A A C C A A C C G G G A A A A A C C A A C C A A G G C C C C G A G G A A G A A A A A A A G A G G G G A A A A A A G G A A A A C C A C C C C C A A A A G G A A G G A A G G A A G G A A G G G A A A A A 0 0 A A G A G A G G G G A A A A G G G G A A A A A A A A A A G G G G A A G G A A C C G G G G A A A A G G G G G G A A A A G G G G A A C C G G G A G A G G A A G G A A G G G G C C A A C C A A C C G G G G G G C C A A G G G G A A A A G A G G A A G G G G G G C C A T G G G G A A A A G G C C G G A A A A A A A A G G G G G G G G G A A A A A G G G G A G A C A C C A G A G G G G G G C C G G G G G A A G A C A A A A A A G A G G G G C C G G G G A A A A A A G G G G C C C C A A G G G G C C A A G G C A C A A A A A G G G G G G G G A A G G A A A A A A A A A A A G A A G G A A C A A A G G A A A A A A G G A A A A G G C C G G A A G G A A G A A A G G A A C C A A A A G G G G G G A G C C G G A G G G G A G A G G A A G G A A G G A A G G C C G G C C A A G A A A G G A A A A G G G G G G A A G G G G G G G G A A G G G G A A A A A A A A C C G G G G G G G G G G A A C C A A A A A A G G A A G G G G C C G G A A A A G G C C A A A A G A A A G G G G G A G G C C A A A A G G G G A A G G G A A A G G G G A A G G G G A A A A G G G G A A G G G G A A G G G G C C 0 0 A G C C A A A A G G C C A A A A A A G G G G A A G A A A C C G G G G G G G G G G C C G G A A G A A A G G A A A A G G A A G G G G C C A A C C G G G G A A G G A A G G G G C C G G G G G G A A G G G A C A A A A A A C G G A A A A A A G G A A G G G G G G G G A A G G A A A A G A G G G G G A A A G G A A G G G G A A G G C C G A C C A A A A A A A A A A A G G G G A G G G G A A G G G G G G A A A A G G G G G A G A G G A A G G A A A G G G C C G G G G A G G G G G G G G G A A G G A A A A G G G G A A A A A A A A A A A A G A G G G G A A A C G G G A G G G G G G A A G G C A G G G G G A G G G G A A G G G G G G G G A A G G G G G G G G G G A A A A A A G A G G G G G A A A T T G G A A C C G A G G G G A A C A A A G G G G C C G G G G A A G G G G G G A G G G A A C A A A C C A A G G G G C A A A A G A A A A G G G G G G A A G G G G A A A A C C A G G G A A C C A A C C G A G G A A A A G G A A C C G G A A G A C C A A G G A A G G G G C A A A G A G G G G G G G G G G G G G G G G G G G G A A G G C A 0 0 A G G G A G G G A A G G G A G G A A G G G G A A A A G G A A A G G G A A G G G A G G C C G A G G A G C A G A G G G G G G G G A G A A G G A A C C G A G G C C A A G G A A G G A A A A G G G G G G G A G G A A G G G G G G G A G G G G G G G A A A A A A A A A G G G G A A G G G G A A G G A G A A A A A A A A G G G G C C C C A A G G C A G G A A A A G G G G G G A A G A G G A A A C G A G G A A G A A A A G G G A G A A G G G G A G G G C C A A G G A A A A G G A A C C A A G G A A G G A A C C A A C C G G G G G G G A A A A A C C C C G A G G G G A A G G G A G A A A A A G G A A A A A A A A G G G A G A G G G G A G G G G G G G A A A A A A A A G G G G G A G A G G A G A C A A A G A G A A A A G A G A C A G A A A G G G G G G G G A G G A G G A G A G G A G A A A G G G A G G G A A G G G A G G A G G A A G G A G A C G A G A G G A G A A A G A A G G T A A C A A G A C C A G A C G G C A A A A A G G A A A G A G A C G A G A G G G A G A A A G A G A A G A C G A A G G A A G C A C C G A G G A G A G G A C A A A G G C C A A C C A G G A A G A G G A G G G A A A A G C A A A G G A G A G A T A G A G A G G A A G G A A G G A G G G A A A A G G A G A A C G G G G C C A A G A G G G A G G G A A G A G A G A A G A G G G A A A C A A G G A G A G G C C A G A A C A G G G G G A G A A A A G A G A A A A A A A C G G A C G G G G C A G G G G G G A G G A G A C C G A A G G G A G C A G G A A A G G A G A G G C C G A G A A G A G A G G A A A A G G A A A G A G G A G A G G A G A A A A C G G G G A G G G G A A G G A A G A G C A G G A G A G G G C A A G A A G A G A C A G G C A A G C C A G A A C A G G A G A A A G A G A A A C A A A A G G 0 0 G G A G C C A A C A G A G G G G G A G A 0 0 A G A A A C C A G G 0 0 G A G G A A G G C A G G A C A C A A A A G A G G G A A G G A A A A G G G G A A A G G G G A A G G A A G G G G A A A A G G G G A A G A A G A G G A A A A A A C G G G G G G A G A G A G G G A G G G A G C C C A A A G A A C A G A G G G C C G A G A A A C C A A C C A A A G A A G A G A G A A A A G G G G G A G G A G A G G A G A G G G A G G G A G C A C A G A G A A G C A G G A A C A A G A G G A G G G G G A A A G A A G A G A A A A A G G A C C G G G G C C G A G G G A A G G A C A G G A A G G G A G G A A A G C C A A G G G A A C G G G G G G G G G G G A G G A C A G A G C C G A C A A G A G A G C A A C G A C A A A G G A A A A G G G G G G A G G A G G C A G G G G G A A A A C A C A G C A C C A A G G G G G G G G G G A G A A A A A G A A G G A A A A C C G A G G A G G G G G G A G G G G A G C A G G G G G G G G A A G G G G G G C C G G C C A G G G A A G G A A G A C A G G A A G A G A G A G G A G A A C A G G A A A G G A A A G A C A A G G A A A G A G A G G G G A G G A G A G A A A G A A G A G G G G G C C A G A G A C A G G G C A A G G G A G A A A G G A G G G A G G A G A A G G A A A G A G A G G G G G C C G G A G A G 0 0 A A G G A A G G G G A G A A A C A G G G A C G G A G G A G A A C A A G G A A A G A G A G G G A A A A A G G G G G A G G G A G A G G A A C A G A G A G A G G G A G G G G G A G G A G G G G G A C C G G A A G G G G G G A A G G A G G A G G G G 0 0 A A A A G G G G G G G G C C G G G G G G G G A A A A G G G G A A G G G G G G G G G G G G A A G G G G G G A A G G C C A A G G G G A A G G A A G G G G G G A A A A G G G G A A A A G G G G A A G G G G G G A A C C A A G G A G G A G G A G G A A G G G G A G G G G G G A A G G G G 0 0 G G G G A C G G C A A A G G G G G A A A G G 0 0 G A G A A G A C G A G A G A G A G A G A G A G A G A G A G G A G A A 0 0 A A G G C C C C A G G G G G C C A G C C A A G G G G C C G G A A G G A A A A C C A A C C G G A A G G G A G G G G G G G G G A G G A G G G G G G G G G A A C C G G A A G A G G G G C A G G A A G G G G G G A A A A A A G G A A C A C C G A C C G G A G G A G G A A A G A G G G C A C C G G G G A A A A G G G G G G C C G G G A A A A A G G G G A A A A A A A A G A G A A A G G A A G G G G G G G G A A 0 0 G G A A G G G G G G A A G G G G G G A A A A 0 0 G G A A A A G G A A C C G G A A A A A A C C C C G G A A A A G G G G A A G G A A G G G G A A A A A A A A G G A A G G A A A A G G G G G G 0 0 C C A A G G G G C C A A G G G G A A G G C C A A G G C C A A A A A G G G A A G G G G A C A A G G G G A A C C C C G A A A G G A A G A G G G G G G A A G G A G A A G A G G A G A A A A A A A A A A G G G G G G G G G G G G G A G G G G G G A A G G G A G G G G A A A A A A A A A G A A C A A G G G A A G G G G G G C C A G A G G A G G A G C C G G G G G G A A A A A G A G G A C C G A C A A A A G A G G G A C A G G G G A G G G A A A C A G A G A G A C A G G G G G A G A G A G A G G G A G A G A G G A G G A A A G G A G G A C C A C G A A A G A G A A G G A G A G A A A G A A A 0 0 A A G A G A G A G A G G G A G A C A A A A A G A C C A G G G A A G G G A G A A A G A A G A C A G A G A G A G A G G A A A G G A A G A G G A A G G G G G A G G G G G G A A C C G G G G G G G G G A C A A G A A G G A A G G G G G A C C G G A A A A C A A A C C G A G A A A A C G G G G A A A A A A G G G A G G G A A G G G G G G G G G G A C A C C G A G A A A G A G A G A G A G A G A G A A G C A C A C A G A G A C C C C G A G A A G A G G G G A G A G A C A G G C C G A C C G G G A C A 0 0 G A G G C C A G G A A G G G C C G G G A A G G G 0 0 C A G G G A G G G A A A A A A G A G G A G A G G C A G G G G G G A G G A A A G G G A A G A G G G A G A A G A A G A G G A A A A G A G G G G G A A G A G G A A G G A A A C G G A A A A A G G G G A A C G A A G G A A G C C A A G A G A G A G G G A G A A G A G G G A C A A A A A G A G A A A G A A A A A A A A A G 0 0 G G G G A C A G A A G G A G G G G A G A C A A A A G A G A G A G A G G A G G C A A G G A G A G G 0 0 A G A G A A A A G G A A A G A A G G C C A A G G G G A A A G C C G G G G G A G A A A A A A A G G C C G A C C C C C C A A A A A A G G G A G A G A G A A A A A A A A A G A C A G G A A A C G G G A G G G G G G A A A A A A G A G G G G A A A G G G G G G G G G A A G G A A A A A G G G C C C A C C A A G G A A A A G G C C A A A A G G A A G G G G A A G G G G A A A A G G C C A A G G G G A A A A G G A A A A G G G G A A G A G G A G G G A A A G A G A G 0 0 A A A G C A C C A G A A C C 0 0 A A A A G G A G C C G G A G A G A G A G A A G G G A A A A G G G A A G A A A G A A A G G G G 0 0 A G A G G G G G G G G G G G G G G G A A G G G G A A G G G G G G A A A A G G C A A G C C C A G G G G G G G G A A G A A G G A G G A G A G G G G G A A A G A A A G G G G G G A G G A A A T G G G G A G C A G G G G A A G G A A G A A C A A A A G A A A G A A G G G A A G A A C A A G G G G A A A A C C G A G G A A G G G A A G C A A A G G G G G A A A G G G G G G A A C C G G A A G G A A G G C C A A A G A A A A C C G A G A G A A A G A G A C C G G G G A G A A A A G A G G G G A A G G G G A A A A A G G G A A G G A A A A A A G G A A G G A A C C G G G G G G A A A A A A C A A A A A A A G G G G G G A A A A G G A A G G A G A A A A A A G G A A G G G G A G A C G G G A G A A G G A G A A G A G A G A C G A G C G A A A G G C A A A C A C C A G A A G A A C A A G A G G G A G A 0 0 G A A A A A A A G A G G A A C A G A G G C A A A C A C A G G G G C A G G A A A A G A C C C C A A G G G G A A A A A C G G A A G G G G G A G A A A C A A A A A G G A A C C G G G G A A G G A A A A G G G G G G A A A A G G G G A A G G G A G G G G G G A A A G G G G G G A G G A A A A C C G A C C G A A A A A C C A A G G A A A A A A G G G A G G G A G A G G G G G G G G G G A A A A G G G G A A G G C C A A G G A A G A G A A A A G G G A G A A A A C C G A G G A A G G A A G G A A A A G G G A G A G A A G G G G A A A G A G G G A G G A G C C G G G G C C A A G A C C A A A A C C G G G G G A G G G G G G A A G A A A A A G A A A G G A A G G A A G G G G C A G G G G C C G G A A G G A A A A G G G G G G A G A A A A G G A A G G G A A A A A A G G G A A A A A A G A G G G G A A A G G A C C G G A A G G G G G G A A G G A A A G G G C C A A A A G G C C A A A A A A A A G G A A G G G G A C A A G G A A A A G G A A G G G G A A G G A A A A G G C C A A A A A A A A G G A A G G A A C C A A A A A A C A G G G G G A A G C A A A A A A A G G G G G A G G G G A A A A C A 0 0 A A G G G G G G A A G G G G 0 0 C C G G A G G G A A A A G G G G C C G G G G A A A A C C G A A A A A G G A A A A A A C C 0 0 A A C C G G G G G G G G A A A A A A G G G G A A G G A A G G G G G G G G G A A A G G A A A G A G G A A G G G G G A A G G G G G A A A A G A A G G G G A A G G C C A A A A G G A A A A G A G G G G G A A A G G A A G G G G A A A A A A A A G G C C G G A G A G A G G G G G G A G G A A G G A G A A G G G G G G C C G G G G G A A A A A G G G G G A C C G G C C G G C C C A A C C C A A G G A G G A G A A G A G A A G A A A G G G G A A G G A A A G A A G G C C G G G G G G G G C C G G A A G G G G G A A A G G A A A A G G A A A A A G G G C A A A C C A A G G G G G G A A A A G G G A A A A A A G G G A A A A C C A A G G A A C C G G C C C C A A G G G G C C A A A A G G A A A A G G A A G A A A G G A A G G G G G G G G A A C C C C G G A A A A C C G G G G G G G A A A G G A A G G G G A A A A G G G G G G G A A G G A A A G G A A G G A A A A G G A A A A G G C C A A A A A A G G G G G G A A A A C C A A G G A A G G G G G G G G A A A A C C G G G G G G G G G G A A G G A A G G A A G G G G A A A A G G A A C C G G G G G G C C C C A A A A C C G G G G G G G G G G C C A A C C G G C C G G A A G G G G G G G G G G A A A A G G G G A A G G A A G G G G G G G G G G C C G G G G C C C C G G G G G G A A G G G G G G C C G G A A G G G G A A G G G G A A G G A A G G C C C C G G G G A A C C G G G G G G C C T T G G A A G G A A G G G G 0 0 G G A A G G C C A A A A A A A A A A G G G G G G C C G G G G G G G G A A G G G G A A G G A A G G A A G G G G G G G G G G G G G G C C A A G G G G G G C C G G G G A A A A A A C C G G A A A A A A G G G G G G A A G G G G A A G G G G G G G G C C G G A A G G A A C C G G A A A A G G G G G G G G G G G G A A G G A A G G A A A A A A G G A A G G G G A A G G G G A A C C C C C C G G G G A A G G G G C C G G C C A A A A C C G G A A A A A A A A A A G G A A A A A A G G A A C C G G A A G G A A G G G G C C G G G G A A A A G G G G T T A A G G G G G G A A A A G G G G A A G G G G A A A A G G G G A A C C G A G G A A G A G G 0 0 A A C A G G G G A G A G A A G G G G A A C C G G A G G G G A G G G G C C G G G G C C A A G G G G G G G G G G G A G G G G G G G A G G G G A G G G G G G A A G G G G G A A G A A A G G G G A A G G A A A A C C G G G G A A G G A A G G A G A A G A G A G G A A A A G G A A G A C A G G G G A A A A G G A A G G A A G A G A G G A G A A G G G G G G A A G G A A G G G A C C A A G G G G G G G G G G G G G G G G G G A A G G A A G G C C G G A A A A A A G G A A G G G A A G G A G A A A A C A A A G G A A G G G A A G G G G C A A A G A G A G G G G A A G G G G G G G G A A G G A G A G A G A A A A C C C A C C A A C C G G C A A A C A G A G G A A A A G G A A A A G A A C A G A G C C T T A G G A G G G G A G A G A G G A G G A A G G A G A G A A A G A A G G C C G G C C C C G A A A G G A A G G G G G A G G A A A A C A G G C A A G G G G G A G G A C C A A G A C C A G G G A A A A G G A A G G G G G A G A G G G A G G A A A C A A A A A A C C A A G A A A A A A G G A G G G A G G A A C A G A A C G G A A G A A G C A A A A A G G C C G G C A G A A C G A G G A A A A G A G G G G A G G G G G G A C A G A A A A A A C G G C C A A G G C C A A C C A A C C A A A A G G A A C A A A G G A A G A A G A A A A G G A A A G G A G G A A A A A A G A G G G A A A A A G A A A G G G A A A A G G G A A G G A A G G A A A A A G A A G G G G A A A A G G A G G G A A A A A G A A A G A A A A A A G A A G G G G G A A A A G G C C G G A A G G A A A A C C A G G A G G A A A A A A A A G G A A A G A A G G C C G A A G G G A A C A G G A G G G C C G G C C A G G A A A G G G A A G C A A A A A C C A A A G A A A A A A G G A A G G A A A G A G C A A G G G C A A A A A A G G G A A C C A A A A G G A A A A A A G A G A A A A A G G G G A G A A G A G G A A C A G G G A A A G A A A C C A A C A G G G G G G G G G G G G G G G A G A G A G A G G G G A G A A G G G A G A G G A A G G A A G G A A A A A A A A A A A A A A G G A A A A G G A A G G A A C C A A C C A A A A G G A G G A C A A G A G G A G A G A A G C A G G A A A A C C G G C A G G A G A C A A A A C C G A A G A G A C A A A G G A G A A C G G G A G G G G C C A C G G A C G A A A A G A A C A G G A G G A C C A C G A A G A C G A G A A G A G G G A A A A A G C C A A A G A G A A A A G A A C A A C C G G G G G G G A A A G A G A A C G A G G G G 0 0 A G G A G A G G C C G A A A G A A A A A A A A G A A A G A A G G C C G G G A C A G G G G A A G G A C G G G A G G A G A C A G G G G A A A G A G A A C C C A A G G A G A G A A G G G G A A A A G A A G A A A A G G A A G G A A G A A G G A G A A G A C A G A A A A A A A A A G G G A G A A A A A A G A A C A A A G G G A G G G G A G G A G A A G G G A G A G G G G A C G G A A A G A A G G G G A G G A C A A A G G G G A C G A A G A G C C A G G A A G G A A C G A G A G G C C G G C A G G A G A A A A G A G A G G A A C C A C A G G G G G C A C A A A A C A G A A A G A A G G A G C A A A A A G A A G G A G A G A A A G A A A G A A G A G C A C A G A A A A A C A C A G G G A C A G G A G C C A G G A A A G G C A A A A G A G G A A G A A A G G G G G G G A G G A G A A A A A A G C C A A A C C A G G G G G A G A A G A G G A A G C A A G A C A G C C G G G G A G A A A A C A A A G A G A A G G A A G G A A A A A G G G A G G C A G A G G A A A A A A A A A A A G G A A G G A C A A A A C A G A G A G G A 0 0 A G A A A A C C G G G G A G A G G A A G G A G A A G A G A G A G G A G G G A A A A G A G G A A G G G G G A A G G C A A A A G A G G A G G A A C C A A A A G G A A C C G G G G G G A A C C G G A A A A G G G G G G A G A A A A G G A A G G A A G G G G G G A A A G A A A G G G A A G G G G G G G A G G G G G A G G G G G A G A C A A C A A A G A G G A C A G G G A G A G G G G G G A A A A G G A A A A A A C C G A A A G G G G A A A A A A G G G A G A G G G G G G G G C C C A G G G G G G G A G G G G C A G A G A A A C A G A G A A G G A G A A A G A A A G G G A G G A A G A G G G G C C A C G A G A G A A A G A G G G A A A A G G G G A A G G A G A A A G G C A G A A C G A G A A C A A G G G A G G G A A G G G G A A A A C G A A G A A A A G G A G A A A A G G A C C C C A G G G A A A A A G G G A G A G A G A G A G A A A C A A A A A G A A C G A G A C A A A G A G G G A G A G A G G G G A A G G A A G A G A C A A A G A 0 0 G A G A A A C A G G C C G A C C G G C A C A G G C A C A G G A C A A C C G G G G A G G A G A G A C A A A G A G A G G G A G A A A G A G A A G G G G A A G A C A A A A C A G A G A A G G A G G A G A G A G G A A A A G G A A G A C A G G A A A G G A C A C G G A A G A A A G A A G C A G G A G A G G A C A G A G G A G G A A G G A A G A A A G G G A G G A G G A A G A A G A G A G A G A G G G A G G A A G G A G A G A G A G A A G A G A G A G G G G A A G G A G G A G A G C A A G G A G A G G G A 0 0 G A G A G G G G A G G G G G G G C C G G A G A G A G A A A G G G A C A G G A A G A G G A G A A G G G G G C A G A A C G A G A A C C A A C A G G A G G G A G A C A C A G A A C A A A G G G C A A C G G C C A G G A G A A G G A G A C A C C A G G A A G G G G A G A C A A G A G G A G A A G A G G A C A A G C A C A G A A G A A G A G G A A A A A A G G G G A A G G G G G G C C A A G G A A G G G A G A A G A A A A A A A A A A A A G G G A G G G G A A G G A A G G G G G G G G G G A A A A A A G G G G A A A A G G G G G G G G 0 0 A A A A A A A A G G C C G G A A A A A A G G G G A A A A A A T T C C A A G G A A A A A A G G G G A A A A A A A A C C A A A A G G A A G G C C G G A A A A A A G G A A G G A A G G G G A A G G G G G G G G G G A A G G G G G G A A G G G G G G 0 0 G G G G A A A A G G C C C C G G G G G G G G G G G G G G G G G G G G C C G G A A A A C C G G G G G G A A A A G G G G G G G G G G A A A A C C C C C C G G G G G G G G G G C C G G A A G G G G A A A A A A G G G G G G G G A A A A A A G G G G G G A A G G A A G G G G G G A A G G A A A A A A G G A A A A G G A A A A A A G G A A G G G G A A A A G G C C G G A A G G A A A A A A G G C C G G A A G G C C A A A A A A A A G G A A G G G G G G G G A A A A G G G G C C G G G G A A A A G G C C G G A A G G G G G G A A C C G G A A A A C C G G A A A A A A A A G G G G G G A A G G A A G G G G G G A A G G G G G G C C C C A A A A C C G G G G A A G G A A G G G G A A A A G G A A C C C C A A G G A A G G A A G G A A G G G G G G G G A A G G A A A A A A G G A A A A G G A A G G C C G G G G G G G G A A A A A A C C A A A A G G A A C C G G A A A A C C A A G G A A A A A A A A A A G G G G G G G G A A A A G G A A A A C C G G C C A A G G A A A A G G G G A A C C G G G G G G G G A A A A G G A A G G A A A A A A A A T T G G A A G G G G C C A A A A A A G G G G G G G G A A G G A A C C A A G G C C G G A A A A G G G G A A G G G G C C A A A A A A G G G G A A G G A A A A G G G G A A A A A A G G G G A A A A A A G A G G G A G G A A A A G G G A G G A A G G G G G G A A C A A A C C G G G G G G G G C C G G C A C C G G G G C C G G A G G A C A A A A G G G G G C C A A A A A A 0 0 A A A A G G A A G A G A G G G G A A A A A A A A C A G G C C A A G G G A G G A C G G G G G G A A A A G G G G A A G A G G A A A A G G A A A A G G G G G A G A G A A A A G G G A A G G A A A A G A G G G A A A G A G A G G G G A A C C G G G A A A A A G G A A C C G G G G A A G G A C G G A A G G A A G G A A G G A G A A C A G G A A G A G G A A A A G G G G G G A A G G G G A A G G G G G G A A C C C C G A A A C C A C A C A G A G G G C A A A G G A A G G A A A A A A G G A A C C A A G G G G G G A A A A A A A A G G G G A A A A A A G G G G C C G G A G A G A G G G C C A G A A G A A A G A G G A G G G G G A A A G G G A G G A G G A G G A A G G A C A C A G A G A A G A G A G A G C A G A G A A G A G G A A G A G G A C C A A A A G G G G C A A A G G G G A C G A A G G G G G A A A A G G A A G G A A G A G G A G A G A G A G G G G G A G A C G A G A G G C C A A A G A G A A G G A C G G C A C C A A G A G G G G A A A G G G A G G A G G C C G G G G A G A G G G A C A A A G G G G A G A A G A A A A A A A A C A A G A G A A A C C A G G G A A G G G A A A A A G A C C A A G C A A G A C A G G G A A G A A G G G G G G G A G G A C C C C A G A G A A A C C C A G G A G A A G G G A G G G G G G A G G G G G G G A 0 0 A A A G G G A G A G G A A A A G G A G G G A G G A G A G G A G G A A G G A G G G A C G G A A G A A A A G A A A A A A G G G A C C C C G G G A 0 0 G G A G G G A A A A C A A G G A C C A C A A G G A G A A A G A A G G A G G A G A A A C C A A G G G G A G C A G G A A G G G G A A A A G A G G G G G G G G C C G G A A C C G A G A C A G G G G A A G G A G G G A A C C G G G G 0 0 G G G G A G G G A C G G G G G A C A G G A G G G A A G A A G A A A A G G A A G G C C A A G G C C G G G A A G G A G A A A G G G A G G G G C C G A A A A A G G A A G G A A G A G A G A G G A A A C A A C C C C A A A A A A G G A A A A A A A A A A C C G G A A A A A A A A G G G G G G G G G G A A G G G G G G C C A A G G G G G G A A A A G G G G A A A A A A A A A A A A 0 0 A A A A A A A A A A A A A A G G A A A A A A A A A A G G A A G G G G C C G G G G G G A A A A C C G G A A A A A A G G G G A A A A G G G G A A A A A A A A 0 0 A A C C A A C C G G A A G G G G G G A A A A G G A A C C A A G G C C G G A A A A C C G G G G A A A A A A A A A A C C A A G G A A C C A A G G A A A A G G G G C C C C A A A A A A A A 0 0 G G A A G G A A G G A A A A A A A A G G A A A A A A A A A A A A G G A A G G A A C C A A G G A A A A G G G G G G G G G G A A A A A A C C A A A A C C G G C C G G A A G G A A A A A A A A A A A A A A G G G G G G A A C C C C A A G G A A A A A A G G A A A A A A A A G G A A A A A A A A G G C C A A C C A A A A A A G G G G C C C C G G C C A A G G A A G G G G G G A A G G G G G G C C A A C C A A G G C C A A C C G G A A A A A A G G G G G G A A A A G G G G G G A A A A G G C C A A G G A A C C A A G G A A A A A A G G C C A A A A A A G G G G G G A A G G G G G G G G A A A A A A G G C C G G A A A A G G A A C C G G G G G G G G A A G G G G G G A A G G G G A A A A G G G G A A G G G G G G C C C C A A C C A A A A C C A A G G A A G G G G G G A A A A A A G G G G A A G G A A A A A A A A A A A A G G C C G G G G A A C C A A A A G G G G G G C C G G G G G G G G A A G G A A A A G G G G G G A A G G A A A A A A A A G G G G A A G G A A C C G G G G C C A A G G G G A A G G A A G G A A G G G G G G G G G G G G A A A A G G G G A A G G A A A A A A G G C C A A G G C C G G G G G G C C G G A A G G A A G G A A G G G G G G G G G G G G G G G G A A G G G G G G A A G G G G G G A A G G G G G G A A G G A G G G G G A A G A A A A A G G A A G G G G G A G G G G A G C A A A C C G G A A G G C C A A C C G G A A A A A A A A A A G G G G A A G G A A G G A A A A G A A A G G A A G G C A G A A A A A A A G A C C A A G G G G C C A A A G A A C C A A A A A A A A G G G G G G C C G G A A A A G G G G G G A A G G A A A A G G A A A A G G G G C C A A A A A A A A G G C C G A C A A A G G A A A A C C G G A A G A A A G G G G A A G A A A C A G A G G G A G G A A G G G A C C A A A G G G G G G G A A A A A C G G G A G G A A G G C A A A C A A A G G A A C A C C C C G G G G A A G A G G C C G G C C G A G G A G G G A A A C G A A C A A A A A A G A G G G A G A G A A A G G G A A A C A G A A A A A A G G A G G G G G G G G G G A A A A G G G G G G A A G A G G G G A G G A G G A A G G G G G A A A A A C C A A G G A G C C G G G G G G C A A A G G G A A A G G G G G A A A G G A A C C G G G G G A G G A A G A A G A A G G G G G G A A G G A G G G G G A G G A G G G G G G C C G G 0 0 C C A A A A C A G G G G A A G G A A G G C C A A C A G A C C C C A A G G A G C A G G A A G G C C C C G A G G A A G G G G A A A A A A G G A A A A C C A A G A G G A A A A G G A A G G A A C C C C A A G G C C G G G G A A G G C C G A G G A A G G G A G G A A G G G G G G G G G A G G A A G G G G A A A A G G A A G G G G G G G G G A G G C C G G C C G G G G A A G G A A A A G G G G G G C C G G G G A A G G A A G G G G G G G G A A A A A A G G G G G G G G G G G G G G G G G G G G A A A A G G G G G G G G G G A A G G G G G G G G G G G G A A G G G G G G C C G G G G G G A A G G C C G A G G G G G A A A A G G G A A A A A A A A G G A A A A G G A A A A G G A A A A G G G G C C A A A A A A G G A A A A G G G G A G A G G G C C A A A A A A G A G G G A G G G A A A A A C C G G G G A A G G G G A A G G A A G G G A G G A A C C A A A A G G G A G G G G G G C C G G G G G A G G G A A G G G G G A A G A G A A A G G A A G A G G G A A G G G A A G G G G A G A G G G A A A A C C 0 0 A A G G A A G G C C C C G G G G G G G G A A G G G G 0 0 G G A A G G G G G G A A G G G G A A A A G G C C G G A A A A G G G G G A A A A A G G G A G G A A A A A A A A A A G A G G A A G G G A C A G G G G A A G G G G G G A A G G A A G G A A G G A A A A G A G A G G C C G G G G G A G G A A G G G G G A G G G G A A A A G A G A G A G G G G G G A A G G A A C C G G G A G G A A A A G G A A G G G G G G G G G A G G A G A A G G A G C C G G G G A A G G G G C C G A A A G A G G G G G G G A G G C C G A A A G G A A G G G G A A A A A A A A G G A G A G G G A A G A A A A A A G G A G G G G G G C C G G G A A G G A A A G G G A G G C C G G G A A A G G A A G G G A A A A A G G A A C C A A A A A A A A G G A A G G A A G G C C G G A A G G A G A A A A A A G G G G G G G G A A G G G G A A A C G G A G G A A A A A C C G G A A G G G G A A G G G A A A A G G G G G G G G G A A A A C C A A G G A A A A A C A G A G G A G G G G C C G A C A A A G A G A A A A A A G G G G A A A C A G A C A G A G A G A G A G A G G A G G C A G A A A A A G A C G G G G G G G G G A A G A G G A G G G G A A G G A A A A G G A A A A A A A A G G A A C C A A C A G G A A A A A A G G A A C C G G G A A A G G G G A G C A C C G G G G A A A A C C G G G G G G G G G G G A G A C A G A A G G G C A G A A A G G G G A A G G A A G G A A G G C C C C A A G G G G A A G G A A A A G G G A A A A G A G A A G G A A G A G G A G G G A G G G G G A G A C A A G G G A G G C C A A G A A G A A G G G G C A A G G G G G G G A A A A G G G G G G A G A G G A A A G A A G G A G A A G G G A A C C A A G A A A A G G G A A C C G G G A A A G G G G G A G A A A A A A A G G A A G A C A A C G A G A G A A G G G A C G G G G G G G G A A G A G A A G A A G A G A G G G A C C G G A A C A A A G G A G C A A A A G A A G G G G A G G G G G G G G A G A A A A A G A G A A A A G C C A G A A C C G G G G A G C A C C A G G A A A G G A A A A A A C C G G A A G G G A G A A A A A G G C A C A A A A A G G G G A A C C A A G G G G G G C C A A G A A A G A G G G G A A A A A A A A A A G G C C A A G G G A A G A G A A A A G G A A G G G G A G A A A G A G A C C C A A G A G A A G G A G A G G A G A A G A G G G G A A G G G A C C G A A G A A A G G G G A A A C A G G G G A A C C A A A A A A G G C C G G G G A G G G G G G G A A G G G A G A A A A A A A A A G G A C G A A A A A G G C C G G A A G G A A G G A A G G G G A A A G G A G G A A G A G G G G A A G G G G A A A A A G A A A A A C G A G A G G G G G G G G A A G G G G A G A A A A A A A A G G A G A A G G G G G G A A G G G G G G A A C C A A A A A A G G G G A G G G G G G G G G A A C C A A C C A A G A G G A A C C A A A G A G A G A G G A A A G G C A A G G G A G A G A C G A A A C A C A G G A G C A G A G G G A A G G A A G G G G A A A G G G G A G A A C A A C A C C A A G G G C A G G A A G A C C G A G G G A A A A G G G G A A A G G A G G G G A G A C A A A A G C C A G A G C A A G A G A G A A C A A A G A A G A G G A A G A G G G A A G G C A G G A A A C A A G A A G G G A A A A G G A A A A A G A A A G G A G A G G G G G G A A G G G G A G A G A A G G G A A A G A A G G A A G C C A A G A A A G A C C C A G G A A G A G A G G A A G G G G A A G G A A C A C A A G G A C A G A A G A G G A C A G G G A A G A G G A A C G A G A G A A G A A A A A A G A A G A G G A A G G A C C G G A G C A A G G A A G A A A A A G A G A A A G G G G G G A A G A A G A A A G G G G A G A G A A A A G A G G C C A G A A A G A G G G G G G A A C A C A G A G A G A G G A G A C A G G A A G G G G A C G G A A A A A A G G G G G G G G C C A A G G C C A G A G G G A A G G G G A A C C G G G G A G G G A A G G A A A G C C G G A A G G A G G G A A A A G G G G G G A A A A G A G G G G G A G G G G A A A A G G C C G G A A A G A A A A G G G G G G C C G G A G A A G G A A A G A G A A A A A A G G G A G G G G A A A A G G G G A C G G A A G A G G A A A G A C A A A G G A G G G A A G G A G A 0 0 A G C A G G G A G A A A A A 0 0 G A A A A A G G A A A A A A C C A A G G G G A A G A C A C C C C G A G A A C A A C C A C A G G A C A G G G G G G G G A A A G G G A G G G G G A C A A C A G G G G G A G A A G A G G G G A C A C C A A G G A G G G A G C A G G A G A G A G A G A G A G A A A G A G A G G G G A G G A G G G A A G A G A G G A G G G A G G A G G A G A G G A C A G A G A A A G G A A G A A G A A G G G A G A G A A G G A A A A A G G G G 0 0 A A A A G A A G A G A G G A A A A G A A A A A A A A G A A G G A A G A A A G G G G A G A G G A G A G G A G A G G G A A G A C G G A A G A A G A G C C 0 0 G G G A G G A A A G A A A G G G G A A A G G G A A A G G G A A G A C A G A G G G G A A G G A C A G A A C A A A A G G A A A A G A A A A A G G A A A A G G G A C C A A A A A A A A A A A A C C G G A A G G C C G G A A A A G G A A A A C C A A A A A A A A A A G G G G A C A G C A 0 0 A G C C G G A A G G G G G G A G A A A A G G G A A C A G G A A G A A G G A G G A A G G G A G A G G A A G G A A G A G A G A G A A A G A G A G A C G A G G G A A G A G G G G A G G A C A G A G A C A G G G G A A C G G A G A G G G G G A G A G G G G G A C A A G A A A G G G G G G A A G A A A A A A A A G A A A A G G A G A A C C A C G A A G A C A A G A G A G G A A G G A A G G A A A G G A A G G G G G A G A G G A G A G A A A G G A A A G A G G A A G A A G G C A G A G A A G A A G G A G C C 0 0 A A G G A A G G A A A G C A G G A G G G A G G A G G A A A C A A A G G G A A A A C C G G A G G G A A A A A A A A A A C A G G G G G G A G G A G A A A A G G A G G A A G G A A G G G G G G A A C C A A G G C C 0 0 G G G G A A G G A A G G A A C C A A G G A A A A G G C C A A G G A A A A A G G G A A G G C C A A A A A A C A C C G G A A G G G G G G A A G G A A A A G G A C A G G A C C G G G G A A G G G G A A C C A A G G C C G G A G A A G G A C A A A A G G G G G A G G G G A A C C G G G G A G G G C A G G G G A A 0 0 A A G A G G C C G G A G C C A G G G A G G G A A G G C A C A G A C A G G C C A G G G G G G A A A G G A G A A A G G G G A A G G A A G G A A A A G A A C A A G A G A G A G A C G G A A A G A G A G G G A G G A A A C A A G G A A G A G G A G G A G A C G A G G G G G A G G A A G A G A A A A A G G A A A A A A G G A A A C A A A G A G A G A A A G G A G A A G G A G A G A G A A G G G A G C A A A A G G G G G A G G A G A A A G G C C G G G G C C G G G G A A C C A A G G C C A A A C G G G G G G G G G G G G G G A A G G G G A A G G A A A A A A A A G G G G A A A A A A G G A A A A G G G G G G G G G G G G A A G G A A G G A A A A G G G G G G G G A A C C C C G G C C G G A A G G G G A A A A G G A A G G G G A A G G G G G G G G A A A A A A C C 0 0 G G G G A G A A G G A A A G C C A A A A C A A G A A G G G G G A A G G G G A A G A A A A A G A A A C A G G G G G G A A G A G G G A C G G A A C C A A A A G A A G G A G A A A G G A A A A G A A A A A A A A A A A G A G G A G A A A A A A A C A C G A G G A A A A A A G A G G G A A A A A A A G G G G G G G G G A G G A A A G G A G A G A G G A G A G C A A A A G A A C C G G A G A A A G C C A G A A G A A G A A G G A A G A C C A G G G A G A G G G G G C A A G G G G G A A A G A G G A A A A G G A G A G A A G A G G G A A G G G G G A C A G A A A G G G G A G G G G G G G A G G A G G A G G A A A A G C A A G G G A G G A G A G A A G A A G A G G G G A A G G C A C A C A A G A A A G 0 0 C A A G A G G G G G A G G G A G A G C A A G C A G G A C A A A A A A G A A A A A G G C A A A A A G G A A A A G G G G A A G G C C G G G G G G G G G G G G G G A C G G A G A C A G G G G G G G A A C C A A A A A A G G G G A A A A A A G G A A A A G A A G A A G G A A G G G A G G A A G G G G A A A A A A A A G A A A A A G G A A A A G G A G A A G G A A A G G G G G A A G A A G A A G G G G A A A A A G G G G G G A G G A A G G A A G G A A G G G G G A A A G A G A A A G G G G G G G A A A G G G A G G A A A A G A A A A A G G G G A A G G G G A A A A A A A A G G G G G G C C A A C C A A G G G G G G A A G G G G A A A A A A G G G G G A A A C C G G A A G G G G G G G G 0 0 G G G A A A G G G A G G G A G G A A A A A C G G G G A A A A G G G G G G A G G G G G A A G A G A A G A A C C A G A A C A A A A G A A G G G G A A G G A A G A G G G G G G A A C C A A G G A A G A A A A G A A A A A A C C C C G A G G G A G G A A C A G G G G A G A G G A G G G A A A C C A A C C A A G A G G A G G A G G A A G G G G C C G G C C C A A A G G A A G A A G A A A G G G G G G A A C G G A G A G A G G G A G A A A A G G A G A G A A G G A G A G A G G A A A G G G A G A G G G G G A A G A A G A A G G A G G G A G A A A G G G G G A G A A A A A G G G G A A G G G G C A G G G G C C C C A A G G C C G G A A G G A A G G A A A A A A G G G G G G G G G G G G G G C C G G G G G G 0 0 A A A A G G C C C C G G A A G G A A C C A A G G A A G G A A A A G G G G G G G G A A G G A A A A A A A A C C G G G G G G A A G G G G G G A A A A G G A A G G G G G G A A G G G G C C G G G G A A G G G G A A A A G G G G A A G G G G A A A A A A C C A A G G A A A A C C G G C C A A C C G G 0 0 G G A A A A G G G G A A G G A A G G G G G G A A C C G G G G G G A A A A A A 0 0 A A G G A A A A G G A A A A A A G G A A A A G G 0 0 A A C C C C C C A A A A G G G G A A A A A A A A C C A A G G A A A A A A G G G G A A G G A A A A G G A A A A A A A A A A G G G G A A A A A A A A A A C C 0 0 A A A A C C G G G G G G C C G G G G A A A A G G G G G G G G G G A A C C G G G G G G G G A A A A C C G G G G G G A A G G A A G G 0 0 C C A A A A G G A A A A G G G G A A G G A A A A A A A A A A G G G G A A A A G G C C G G A A G G G G A A G G A A G G G G G G G G A A A A C C A A G G G G A A G G G G C C A A G G G G G G A A G G A A 0 0 A A G G G G A A A A A A G G A A G G A A G G G G G G G G G G G G G G A A G G A A G G A A G G A A G G A A G G G G C C G G G G G G G G G G G G A A A A A A A A G G A A G G A A A A G G C C A A C C C C G G A A G G G G A A G G G G G G G G G G G G A A G G A A A A A A G G G G A A A A A A G G A A A A G G A A G G G G A A A A A A G G A A G G A A A A G G G G A A 0 0 G G G G C C A A A A G G G G G G G G G G G G G G A A G G G G A A G G A A G G A A A A A A G G G G A A G G A A G G G G G G A A G G A A A A G G A A A A A A A A A A G G A A A A A A G G G G G A A A G G A G A A G G A A G G G A A A G G G A A G A G A A T A A A G A A G G A G G A G A G G A G A C C C C G A G A C A G G G G A G G G C C A G A C G A A G A A G A G A A A C C A C A A G G A G G G G G A A G G A C G A C A G A A A A G A G G A G G A A A A G A G A G A A G C C A A A A G G G A A A A G C A G G A G G A C C G G G A G A A A A A A G C A A G A G A G G A G A G A A C A A G A G A G A A A G G G A C C A G C A A G G A G A A G A A G G C C A G A G G A G A A A A G A G G A G A G A A A A G A C G G G G A G A A A A G A G A A A A G A G A C G A A A A G A A G G A A G G G A G A A G A A A A G G A G G G G A G G A A A G G G A A G A G A A A A G A A G G A A A G C C G A C A C C A A G A G A A G C C A G A G G G A G G A G G A G G A A A C C G A A G A A A G A A G G A G G A A A A C G A A C G A A A A G A A G A C C G G G G G G G G A A G G A A G G C A G A A G G G A A A C C A A A G A G A C A A G A A A A A C G G G A A G A G A G C C A G C A A G A A A C A G G G G G G A G G A A G A G A C A A A G G A A G G G G A A A A A A A G A C C C G A A G A G G A C A G A G G G A A A G G A A A A G G A A A A G A A G A A G A A A G G G A A G A G C C C A A A G G A G A G G G G A A G A A G A A C C C A G G G A G G A G G A A A A G A G A A C C C A G G A A A A A A A A G A A C C G A G G A A A G A A A A G G G G A A G A A G A A G G A G A A A G A G G A G A G A G A G G A A A A G G A A G G G G G G A A A A A A G G A A A A A A A A G G G G A A G G A A A A T T G G C C G G G G G G G G A A G G A A G G 0 0 G G A A G G C C A A A A G G A A A A A A G G G G A A G G G G A A G G A A C C A A C C G G A A G G A A A A C C A A A A A A G G G G G G A A A A G G A A G G A A G G G G A A G G A A G G G G G A G G G A A A G G C A G G A C G G G G G A G G G G G G G G A G G G G G G G C A G G A A C C A A A A C C G G A A C A G G A G A C G G G A A A G G G A C G G G A A A C A G G G A G G G G G G A G G G G G A G G G A G G A A G G A A G G A A G G A A C C G G A A G G A A C C A A A A G G A A C C G G A A A A C C A A G G G G G G G G C C A A G G A A A A G G A A A A A A G G G G A A A A A A G G A A G G G G A A G G A A G G G G G G G G G G A A G G A A G G C C G G G G G G A A G G G G G G A A C C G G G G G G G G A A A A A A G G G G G G G G A A G G A A G G G G C C G G A A G G A A A A A A A A C C G G A A A A A A A A C C A A A A G G G G A A C C G G A A G G A A G G G G C C A A A A G G A A G G G G G G A A C C G G G A G A C C A A G G G G G A G G G G G G G G G G G A A A G G G G A A G G G A A A G A C C A A G G G A A A C C G G C C G G G A A C G A G G G G A A G G A A A A C C G G G G G G A A G G G G A A G G G G G A A A C C G G C A C C G G A A G G A A A A G G G G A A A A A A C C A A C C G G A A A A A G G A G G A A A G G G A A G A C C G G G G A A G G C C G A A C C A A A A A G G G G G G A A A A G G G A A A C C C C G G C C G G A A G G A A G G A A C C G G C C A A A A A G A G C A C A A G G G C C G G G G G G G G A A G G A A G G G G A A A A G G A A G A G A G A G G C C G G A A G G A A G G G G A A C C G G G G G G A A G G G G G G A A G G A G A A A A A A A C G G G G G G G G C C A A T T G G A A A A G G A A G G G G G G G G C C G G G A A A A A G G C C A G G G G G G G G G G G A C A A A A G G G G G A G G C C A A G G A G A A A A C C A A G G G G G G A G G G G G A G G A G G G G A A G G C C G A C C G G G G G G A A G A A A A A A G G G A A A A A A G G A A A A G G A A A A G G G G G G G G A A G G A A A C A A G G G G G G C C A A G G A A G G G G A A G G G G G G G G A A G A A A G G G G G G G G C C A A A A 0 0 G G A A C C G A G G A A A A A A G G G G A A G G G G C C G G G G G G G G G G G G G G G A G G C A G A C C A C G G G G A A G G G G G G G G G A A A C C G G G G C C A A A A A A G G A A A A G G G G A G A G G G G A A G A G G G G A A G G G A G A A G G C C 0 0 A A G G G G A A G G C C A A G A G A G G A A A A A C A A C C A A A G G G A A G G G G A A G G A A A A A A G A G G G A G A C C G G A A A A G A G G C C G G G A G A G G A A A A G G G G A A A A G A A A C A 0 0 G G G G A A G G A A G G A A A A G G G G G G G G G G A A G G A A G G C C A A A A A A G A G G A A G G G G C C G G G G G G G G A A A A G G G A C C A A A A G G A A 0 0 A A C C G G A A C C C C A A A A A A G G C C G G G G A A A A T T A A C C G G G G G A G G A A A G G G A A A A G G G G G G G G G A G A G G C C A A A A C C G G G G A A A A A A G G G G A A G G G G G G A A G A G G G G A A G G A A G G A A A A G G G G A A G G A A G G C C G G A G C C G G A A C C G G G G G A G G G G A A G A G G A A C C G G A A G G A A G G A A G G A A G A C C G G A A A A A G G G A A G G G G G G C C G G G G G A G G G G C C G A G G A A G G A A C C C C A A A A A A C C G G G G C C G G G G A A G G C C G G A A G G G G G G G G G G T T A A C C G G A G C A G G G A G G A G G G G G A A C C G G G A A A G G G G 0 0 C C A A G G G G G G A A G G C C C C G A A A C C G G G G G G A G A A A A G G G G A G G G G G G G G G G A A A G G G G C C C C G G C C A A A A A A G G A A 0 0 G G G G G G G A A A A A A A A A A A G A G G G G C C G G G G A A A G G G C A A A G G G G A G G A G A A A A A A A G A G A C C A A G G G A G G A A G A A A G G A A G G G G A G A G G G G A G A G G G G G G A A C C C C G G G G A A C C G G A A A A G G G G G G A A G A A C A A G G G G G G G G A A G G A A A A A A A A G G G G G G A A A A C C G G A A G G A A A A G G A A A A G G A A G G G G A A A A A A G G G A A A G G G G A A G G A A A A A A G G G G A A G G A A G G G G G G G A G G G G A A C C C C C C G A G G G G A A A A C C A A A A G G G G G G G G G G G G G G C C A A G G G A G G A A A A G G A A G G A A G G G G A A G G C C G G A G A A G G A A A A G G G G C C A A C C A A G G G G G A A G A G G G G G A A C C G G A A A A A A G G G G A A G A G G A A G G G A C C G A A A A A A A A G G G A A A A C A G G A A A A A A A A A A G A A A G G A A G A C C A A A A A A G A G G G G G G G G A A A A G G G A G A G G G G G G G G G G G G G G G G A A A A G G G G A A A G A G G G C A G G G A C C G G C C A A A A G G A G C C G A G G G G A A G A A A A C G G A C G G G G G G G G G G G G A A A A C A A G C C 0 0 G G G G A A G A A A A A C A G A G G A A G G A C G G G A A A G A A A G G G G A A A A G G G A G A G G G G G G G G G G C C A A A A A A A A G G G G G G A A G G G G G G G G A A G G G G A A G G G A C A G G A A A A G G A A A A G G G A A A G G G G G G G G G G G G A A A A G G G G A A G A A A A A G G A G A A G G A A G G G A A A G G T T A A A G G G A A A G A A G A G G A A G G C C A C G G G G G A G G A G A G A A G A A A A A C C G G A A G G G A A A G G 0 0 G G G G G G A A A A A A G G 0 0 G A T T A A G G A A G A A A G G G G G G G G C C C C A A A A G G A A A A A A A A G G A A A A A A G G C C A A G A G G G G A A A G A A G G G A G A A A G G G G A A G G G G A A G G A A A A A A A A G G C C A G G A A A G G G A A A G A A A A A A A G G C C A A G G G G A A A A A A A A G G G G A A A A G G G G G G G G A G A A A A A G C C G G A A A A A A G G G G A A A A G G G G A G A A A G G A G A A A G G G G G G G G A A G G G G G A C C C C C C G G G G G G G G C C G G G A G G A A A C A A G G A A G G G A A A G G G G G G G G C C C C C A C C G A G G G G A A A A C C G G A A G G G G G G G G G G G A G G G G C C A A A A A A G G G G A A A G G G G A G G C C A A A A A A G G A A A A G G G G A A G G G G G G C C G A C A G G G G A A G G G G A A G G G G A A C C A A G G G G G A A A G G A A G G A A G G A A G G G A G A G A G G G G G G G G A A G A A A A A G G C A G G G G G G G G A A G G G G A A G G G G A A A A A A G G G G C C A A G G G A A A C C C C G A A A G A G G A C G A A G G G A G A G A A A A G A G G C A A G A A A A G G G G G A G A G A A A A G A G A A G G G A A G A A G G G G A G A G G G G A A G C C A A A A C C A A A A G G A A G G A A C C C C A A A A G G A A G G G G G G A A A A A A A A G G A A A A G G A A G G G G G G A A A A G G G G A A A A A A G G A A A A A A A A A A A A A A A A C C G G A A A A G G A A G G G G A A G G G G A A G G A A A A A A A A A A A A A A G G A A A A A A A A A A G G C C G G G G A A A A A A G G G G G G 0 0 0 0 A A G G A A A A A A G G G G C C A A A A G G G G A A A A A A A A A A G G A A G G G G G G A A A A G G A A A A A A A A A A G G G G G G A A A A A A G G G G G G G G A A 0 0 G G A A A A C C G G 0 0 G G A A G G A A A A A A A A A A A A A A G G A A G G G G A A C C G G C C A A G G A A C C G G A A A A A A G G A A G G G G G G A A C C G G A A A A A A A A G G G G G G A A A A A A G G A A G G A A A A A A G G C C A A G G A A G G C C A A A A G G A A G G A A G G A A A A G G G G G G G G G G G G A A A A A A C C G G G G G G C C A A G G C C G G G G A A A A A A G G G G A A A A G G A A G G G G A A A A G G G G A A G G G G G G G G G G A A G G A A G G A A G G C C G G C C A A G G G G G G A A A A G G G G G G A A 0 0 G G G G C C G G A A G G G G A A G G G G A A C C A A A A G G G G A A G G G G G G A A A A G G A A G G G G A A A A A A A A G G G G A A A A A A A A A A G G G G G G G G A A A A C C A A A A A A A A G G C C A A G G G G A A G G G G G G A A C C C C A A C C A A A A G G G G C C A A A A A A A A G G A A G G G G G G A A G G C C A A A A A A G G A A G G G G G G A A G G A A A A G G G G G G A A A A G G C C G G A A A A A A G G A A G G G G A A G G G G G G G G G G G G G G A A C C A A G G G G G G A A G G G G G G C C A A G G C C G G G G G G A A A A A A A A G G A A G G A A A A G G G G A A A A A A G G G G A A C C G G A A G G A A C C G G G G A A A A G G G G C C C C A A G G A A G G A A G G C C A A A A A A A A G G C C A A G G C C A A A A G G G G G G A A A A G G G G G G A A G G G G G G C C A A A A A A A A 0 0 A A A A 0 0 G G A A C C A A G G G G A A G G G G G G G G G G G G A A A A A A A A A A A A A A A A A A G G G G A A A A A A A A A A A A G G G G A A G G A A C C A A G G A A A A A A C C G G A A G A G A A A A A A A A G A G A A G A A A A G G G G G G G A A A A G G A A G G A A G G A G G G A A G G G A A A G G A A G G C C G A A A G G G G A A A A G A A A C C G G G A C C G G G G G G G G G G A A G G G G G A G G A A G G G A G A G G G G A A A A A A A A A A G A A A G G G G C A A A G A G G G A A A A C A G A A G G A A G G A A A C G G G G C A G G G A A G A G A G G A A A A G G A A A G G A A A A A A A A A G A G G A A A G A A G A G A C A G A A A A A C A C A A C C G A G A G A G G G G A G C A A G G A C A A G G A A C A A G A G G G G G G A A A G A A G G G A A A G G G G A A G G G G A A A A G G A A G G G A G A G G A A G A A G A G G G G G G G G G G G A A A A G G G G G G G G A G A A A G A A G G G G G G G G C C G G C A A A G G G G A A C C G G A A A A G G A A G G A A A A G G G G C C A A G G G G G G A A A A G G G G A A A A A A G G G G G G A A C C A A A A C C G G G G A A G G G G A A G G A A G G G G G G G G G G G G C C A A A A G G G G G G G G G G A A G G G G G G G G G G G G A A G G G G G G A A G G G G G G G G A A A A G G A A G G A A G G A A G G A A C C G G A A G G G G A A G G A A A A G G A A A A A A A A A A G G G G G G A A G G G G A A G G G G A A A A A A G G A A G G G G G G C C G G A A G G G G A A C C A A G G G G G G A A G G A A G G A A G G A A G G G G A T G G A A G G A A A A C C A A G G A A G G A A A A G G G G A A G G A A A A A A G G G G G G G G A A G G G G A A G G C C G G A A G G A A G G G G G G G G G G C C G G G G G G A A A A A A A A A A G G G G G G A A A A A A G G A A A A G G G G A A G G C C G G G G G G C C C C G G A A G G G G C C A A G G C C G G G G G G G G G G G G A A A A A A A A A A G G G G A A A A C C A A A A G G G G G G A A G G C C A A A A G G A A G G G G A A A A A A C C G G G G A A A A G G G G G G G G G G C C G G G G G G A A A A C C A A A A G G G G G G G G A A G G A A A A G G A A A A G G A A G G A A C C A A A A G G G G G G A A A A A A C C C C A A G G G G G G G G G G G G A A G G G G G G G G C C G G G G A A G G G G A A A A G G A A G G G G A A A A G G G G G G G G G G G G A A A A A A G G A A G G A A A A G G A A G G G G A A A A A A G G A A A A A A G G G G A A G G G G A A A A G G G G G G G G G G G G A A G G A A G G A A G G A A A A A A A A A A A A C C A A G G A A G G A A A A A A G G C C G G G G A A G G A A G G G G G G G G G G A A G G A A A A A A G G A A A A A A A A A A G G G G A A G G A A C C A A G G G G G G G G G G G G A A G A G G G G G G G G G G G A G A A A A A A A G G A A G G A A C C A A G A A A A A A A G G A A G G G G G G G A A A A G A A A G G A G A G G G G G G A A G G G G G G A A G G G G A A G A C C G A G A G A G G C C G G G G G G C C G G G G C C G G G A G A G G C C A A A A G G G G G A G G G G C C G A G G G G A A G G G A G A A G G A C C A A C C G G G G A A A A A C C C G G A A A A G G G A C C G G C C A A G A C C A A A A G G G G G G G G A G C A A A G G A A A A G G G G A A A A G A G G G G G G G G G G A A A A A G G G A A C C G G G G G A A G G G A G C C A A G G G A G A G G G G A G G G A A A A A G A A G G G G 0 0 G G G A G G C C G G A A G G G G A A A A C C G A A A C C A A G G G G A A G A G G A C G G G A C C G G G G G A G G G G G G A A A A G G A A A A G G A A A A G G C C G G G G G G A A G G G A G A C C G G G G A A G G G G G G C C A G G G G G G A C C A C G G G G G G G G C C A A G A G G G G A A G G G G A A G A A A G G G G A A G G G G G G G G A A C C G G G G G G G G A G C A A A G G G A G G G A A A G A G G G G A A C C G G A G G G A A G C 0 0 A A G A G G G A G A G G G A G G A G G A G G G G G A G A C C A A A A A A G G G G G G G G A A A A G G G A G G G A G G A A A A G G A A G G G A G G A A A A A G A A G G A G G G G G A G A A A A G A G G A A A C G A G G G A A G G G A G A A G A G G A A A A G G A A G G G G C C G A G G G G A A G G G A G G G G A A G G G G A A A A G G A A A A A A A A A A G A G G G G G G A G G G A A C C G G G G C C G G A A G G G G A A G G A A C C C C A A A A G A G G G G G G A A G G C C G G A A G A G G C C A A C A G G G G G G C A A C G G A A C C C C A A G G G G G G G G A A G G C C G G G G A A G G G G A A A A A A A A A A G G A A A G G G A A A A G A G A A A G A A A G G A C A A C C C C A A C C G G G G G G G G A A G A A A A A A A A A A A G A A A G G G G G G A A G G A A C C C C G G A A G G A A G G G G G G G G G G G A C C A A G G G A A A A A G G G G A A C C A A G G G G A A A A G A G G A A G G G G A A G G G G A A A A A A G G C C A A A A G G A A A A A A A A G G A A A A G G G G A G A A G G G G G G A A A A C A A A G A 0 0 G A A A A A C C A A G A G G C C G G A A A A G G G G A A A G A A A A A A G G G A A A G A A G A A G G C C A A A A A A G G A A A A A A G G G G G G A A G G C C G G G G G G G G C A A A A A G G A A A A G G G G G G G A G G G G C A G G G G G G A A C C C C G G G G A A G G C C A A G G A A G G A A G G C C G G A A G G A A A A A A C C A A G A A A C C A A G G A A A A A A A A G G A A C C C C A A A A G G G G A A G A G G G A A A A A A A G G G G A A A A A A G G C C T T A A C C G G G G G G G A G G A A G G G G C C G G G G G G A A A A A A G A G G G G A G G G G G G G A A C C C C G G A A G G A A A A G A A C A A A A 0 0 C C G A G G A A G G A A G G C C C C G A G G A G G G A A A A G G G G C C A A C C A A G G A G G G G G A A G G G G G G G G G A G G G G C A A A G G C C C C A A A A A A A A G G A A G G G G G G A G A A G G G G G G G G A A C A G G G G C A G G A A G G A A G G C C G G G A C C G G G G A A A A G G A A A A G G G G A A A A A A G G G G G G G G A A A G C C A G C C G G C C G G G A G G G G G G A A G G G G A G G G A A 0 0 G G G G G G G G G G A A A A C A G A A A A A G G A A A A A A G G G G G G G G G G G G G G G G G G G G G G G G G G G G G G A G A A G G A A A A G G C C A A C C G G G G A A A A A A A A G G A A G G G G A A G G G G G G A A G G A A A A G G G G G G G G G G C C A A G G A A G G A A G G G G G G G G G G A A A A G G A A C C A A G G A A C C G G G G C C A A G G A A A A C C G G G G G G A A G G A A G G G G A A G G A A G G G G C C A A G G G G G G A A G G A A G G A A G G G G G A A A G G A A G G A A A A A A G G G G A A A A A A A A A A G G C C A A G G G A C C A A A A G G A A A A G G G A A A G A G G G G C C G G G A C C A A A A G G A A G G A G G A G G A A G G A A C C G G G A A A G G C C A A G G G G C C G G G G A A G G G G G G C A 0 0 G G G G A A A A C C G G G G G A G G A A G G C C A A A A A A G G A A G G G G G G A A G G C C A A A A G G G G A A C C A A A A G G A A A G G A A A C C A A G G G A G G G G A A A A C C G G G G G G A A C C C A G G C C A A G G A A A G G G G G A A G G A G G A G G A A A G A A A G G G G G G G C C C C A A A G G G G G A A G G A G A G A A A G G G G G G G G G A G A A G A G G A A A A C C A A C C G G G G G G C A G G A A G G A A G G A A G G C C A A G G A A G G A A A A G A A A G A G G G G A G A A G G A A A A A G A A G G C C A A A A A A G G G G G G G G A G A A A A A A G G G G G G G G G G G G A G A A C A G A A C A A C C G G A A A A G G G G G G G G G G G G A A G G A A G G G G G G G G C C C C A A G G G G G G A A A A C C G G A A A A A A A A G G G G G G C C A A A A G G G G G G C C A A G G A A A A G G A A G G A A G G G G C C G G A A G G G G A A A A A A A A A A A A A A G G G G A A A A A A C C A A G G G G A A A A G G G G G G G G A A C C A A A A G G A A A A A A C C G G C C G G G G G G A A A A G G A A A A 0 0 G G A A A A A A A A A A A A A A G G G G A A A A A A G G G G G A 0 0 A A G G G G G G G G C A G A A A C C G G A A A A G G G G A A C C C C G G A A G G G G G G A A C C A A G A A G G G A A G A A A G G A A A A A A A A A A A A C C A A G A G G C C G G G G G A G A G G A A G G G A G G A G G A A A A A G A G G A G G G A A G G A A C C G G C C A A A A A A G G A A G G A A G G C C G G A A A A A A C C G G C C G G G G C C A A A A A A A A A A G G G G G G G G G G A A A A G G G G G G A A A A C C C C G G G G A A A A G G G G G G G G C C C C A A A A A A A A G G G G A A C C G G A A C C G G A A G G G G G G A A A A G G G G G G 0 0 C C C C G G A A C C A A G G A A A A G G A A G G G G G G G G G G G G G G G G G G A A A A G G G G G G A A A A A A A A A A C C G G G G G G G G A A C C G G G G A A G G A A G G A A A A G G A G G G G G C A A A G A A A G G C G A A G G A G G G G G A A G A A G A A G G G G A C A A A C A G G G G A G A A G A G G G A A G G G G G G A C A G A A G A G A G A A A A A A A C C A A A G G A A A G A G A A G G G A A G G G G A A G G A A A G A A G A C A A A A A G A A G C C G G C A G G G G A A G G G G C C A A A A A A C C C C G G A A A A A A C C C C G G G G G G G G G G A A A A A A A A G G G G C C G G A A A A G G C C G G G G A A A A G G G G A A G G G G G G G G A A G G G G G G A A A A A A A A A A G G A A A A G G A A A A A A C C G G A A G G A A A G A G G G A A G A A A A G A C A A A C C C G G G A G A A G A G A G G G G G A A A G A A G G C A A A G A G A A G A G G A C A G A A A G A A A G G G G G G A G G G G A G G C A A A G G G A G A G A A G G A A G C A G G G A G A A G G G A A A G A C A G A A G A A A G A A G G A A G G A A A G G C A G A G A A A G A C A G G A A C C G G A A G A G A A A C A G A G A G A A A A A A G C C G A G A C A A A G G A G A G A A G A G G G G G A G A G A G G C A A A C C A A A A A G A G G G A G A C G A A A G A C A G A C C G A 0 0 G A C C A A G A G A G G G A C A G A G A A G C A G A A A G G G G A A A C A A A A G A G G G G A A C C A A G G G G A A G A G G G A G A G G G G G A G A G A A G G A G G G A G A A G G A G A G A G A A G A A A C A G G G G G A A G A G A G G A G A A A G G G G A G G A A C C G A G G G A C C A A G A A A A A G A A G G A A G G G A G A A A G A A G G G A G A A C G G C A A G G A A A G G 0 0 G G A C A G G A A A G A G A A G G A A A G G A A G A G A G A A C C C A A A G C C A G G A G A C A G G A A A G A G A G C A C A A A A G A G G A A G 0 0 A G A A A A A G G A G A G A G A A G A G G A A G G A G G A A G A C A A A A A G G A C A G G A A A A A G G G G A A A A G A C A G A G G A A C C A A G G A A C C C A C C G G A G A A G G A A A A C A G A G A G G G G A G G G A A C C A G A G G A A A G A C C G G A A G A G A A G C C G A A A G G G G A A A A G G A A G G C C G G A G G G A A C A C A G A G A A G G A G G C A A A G A G A A G G G C C A G G G A A A A G G C C C A A G A A G A A G A G G A A C G G A C G A G G G G G A G A A A G A C C A G A A G G A A A A A A C C G G G A G A G G G G A G A G A A G G A A C A G G G G A A C C A A A C G G A A G G G G C C G A A A A A A A A A G G A A G G G A G A G A G G G G A A G G A A G G G G A A G A A A G G G G G A C A A A G G C C A A G G G G A A G G G G A A A A G G G G A A G G C C A A A A G A A G A G 0 0 C C A G G G G G G A G G G G C C G G G G G G G G A A A A G G A A A A A A A A A A A A G G A A 0 0 0 0 G G G G A A A A A A A A A A G G A A G G G G A A C C A A A A G G 0 0 G G G G A A G G A A C C A A C C G G G G A A A A G G G G G G G G G G G G G G G G A A G G G G A A A A A A C A G G A A G A G G C C G G G G G G A A C C G G G G A A A A A A G G G G G G G G C A A A G G G G G G A A G G G G G G G G A A A A A A A A A A G G A A G G A A A A A A C C G G G G A A G G G G A A C C G G G A G G G A G G G G A A A G G A G G C A G A A A A G C C G A A G A G A G G A 0 0 G A A A G A A G A A A G A G A G A C A G G G C A G G A A G G G G G G G A A A G G G G G G G G G G G G G G G G A A G G A A G G G A G A G A G G G A G G A A G A A G A A A A A G G G G A G G A A G G G G G G G A C A G A A A G G G G G A A C C C A G G A G A G G C C C C G A G A A A G A G A G A A G A G G G A A G G A A G G C C G A C A C C G A A G A G G A G A A A G G A G A G G G G A A A G G A C G G A G G A C C C A G A C C C C A G G A G A A G A G C C G A A A A G A G A G C C A G G G G G G A A A A G A C A A G A G A A G G A G A G A G G A A G A A G A A G G G A G G A A G A A G C A C C A A G G A G A G G A A G A G G A G A A A A A G A G A A G A G G A G A G G A C G A G G A G A A G A G G C A A G A G A A A A A G G A A A A G A G G G A G A A C C G A G A A G A G A G G A A A A A A G G A A A A G A A G G A A G G A G G G G G G A A G G G C A C C A A A A G G A G A G C C A A C C G A A G G G G G G G A A A A G G C A A A A A G G A C A A G A A A G G G G G G G G G G C A A A G A G G A A G A A A A A G G G A G G A C A A C C G A G G A G A G A C G G A G G A C C G A A A A G G A A G A A G A A C A G G A A A C A G G 0 0 A A A A G G G G A A A C A A C C G G A A A A G G C C G G G A A A G G G G C C A A G G C A A A G A A A 0 0 G G G A G A A G G G G G G G G G G G G A G G A C G G G G A A A A A A G A G G G G C C C A G A G A G A A A A A C A C A G G G G A A A G G A G G G A G G G G A A A A G A G G A C G G G A A G A C G A G A A G A A G G G G G A A A G G A G G G A C G A A A A A C A A G G A G A G A G A A G A A G G A G G G G G G A G G G G 0 0 G G G A G A G A A G G A A A G G G A G A G A G G G A A G G A A A G G A G G G G G A G G G G A A A G G A C G G A G G G A A G G G G A G A A A G A G A A G G A G C C A C A G A G A G A A 0 0 C A A G A G A G A G A A G G A G A C A C G A G A A A G A G A G A C C C C G A G G G G G G G A A A A A A A G G G A A A A G A G G A G G G A G G A A G A A A G G C C A A C A G A A A A A A A C C A G A A A G A A G G A A G G G A G A A A G G G A G A G G G G A A G G A A G A G G G G G G A A G A C A A G A A A A A G G G A A G G A A A G G A G G C C G G A A A A C G G A A G G G G A G G A G G A A A C C A A G A G G G G A A A A G A G G G G A A A A G G G G G G C C A A C A G G G G G G A G A A G G G A C A G G G G A A A A G A G A C A A A G G G G A A A G G G G A C A C C C C A A G G A G A A A A G A G G C A G G A A A A G G A G A A A A G A G A G G G G G G G G G A A G C A A A A A A G G A G G A G G G G A C C G G G A G A G G A G G A A A A A G G G G A A A A G G C C A G A A G G G G G G G A A A A A A A C C C A A A G G A A A A A A C C G G A A G G G A A G A A A A G A A G G A G A C A C C G G G A C C A A G A G A A G C A A A A G A G G A A G G A G G C C C A A A A A G A 0 0 C C G G A A A G G G A A C A G A G A C A G G G A G A A C G A A G G A A A A G G A G A A A C C C A G A G G G A A A A G A G A G G A C A G G A A G G A C G G A A G G A A A C G G A A A G G A A A G G A A G G A A G A A A G G G G A A C A G A G G G A C C G G A A G A G G A A G A G A C C G A G A G A G G A A G A G A A A G G G G G G A G C A A G A G A G C C A A A G G G A A G G C A A G A G G G G G C C C C G G C C C C A G A G A G A A A A G A A A A G G A C A A G G G G A G A A A A A A A G G G G C C A A A A G A G G G G G G G G A A A C A G A G G G G G G G C C A A G G G G G G A G G G A G A G G A G A A G G G C C A G C A A G A G A A A A G G A A G G G G C A G A G A G A G A A G A A G A G A C A A G A G G G A G G A A G A A A G G A A G G G A G G A G G A A G G A A C C C C A A A A A A A A G G A G G A G G A G C C A A A A C A G G G G A A G G A G A A G G G G A G G G C C G A G A A G C A G A G A A G 0 0 A G A A G A G A G G G G A A G A C A A G G G G A G G A A G A G G G G G A A G A G G A G A G G G A G G C C G G C C G G A G G G G G G G G G A A A G G G G G G A G A A G G G A C G A A A G G G G G G A G A A C A C A G A A G C C A A G A C A G A A A A A A A G A A A G A G A A A C C A A G G C C C C G A C C G G G G A A G A G A A A A G A A G A A A A A A A A A A A A A G A G A G A G A C A C A A A A A A A G A A G A A A A A A A A A A C A G A A G C A C A G A G A G G G A G A A A A A A A G A C C G G A A G A G A A G G G C C C C G G G G G G A A G G G G A A G A G A 0 0 C A G A G A G A G A G A G A G A G G G A G G G A G A G G G A G A C A G A G A G A G A G A A A C A G A G G G A G A G A G A G A G A G A G A G A G A G A C C G A C A G A G A A A G G A A A A G G A A G A G A G A C A G A G A C A G A G G G A A A G G A G G G G A G G G A A G A A A A C C C A G G G A G A A A A A C A G G G A A G G A A G A A G A G G A A A A G A A A G A A G A G G G G G G A G G G A G G A A G G G A G A A A A G A A A G G A G A G G A A G G C A A A G A G A A A G A G G G G G G G G G G A A G G G G G A A C A G C C G G A A G G A A A G G A A A C C G G G A G G G A A A A A A A G G A G A G G G G G A G C C A A G G T T G A G G G A A A A A G G A A G G A A C C G A A C G A A G A A G G A A G G A A A A A A A A C C A A G G A A G G G G G G A A G A G A A A A A G G G G G G G G G G C C A A G G T T A G A G G A G G G G G G G G A A A A A A A A G G A A A A A A G G A A G G A G C A A A A G G A A G A G A G A G G A G A G A A G G A G A A G A G G G A C G G A A A G G G A G A G A G A G G A A G A G A G A G G A G A G A A G A G A G G A A G A G A C A G A G G A G A C A A G A C G A C A A G A C G A G A G A G A G G G G A G A G A A G G G G G A A G A G C A G A G A G G A G A G A G A A A G G G C C C C A A A A A A A A C C A G G A A G G G G G A G G A A A A C A A A G G A A A G A A A G A G G G G G A G G G G G G 0 0 G A G A G A A A G A G G A A C A G A G G G G C A A A A G A G G G A C G G G A A G A G G G G A G G A C A G G G A A A C A A A A G G A G G G C A G G A G G A C C A G A A A A A A A G A G G G A A A A G G A G G A A A G G G G A G A G A G A A G A G A A A G G G A C A C A G G A G A G G G A A G G G G C C C A G A G A A G G G G A G G A G A A A G A G A G G G A G A G A A A G A C A A A A A A G G A G G G G G G G G A A G A G A G G G A G A G A C G G C A G G A A C C C C G G G G G A G A A G G A G A C A A G G G A C C A G G A A G G A G G G G G G A A G A A G G A G G G A A G G A A G A A G A A G A G G A G C C A A A A G G G G G G A G A A G G G G G G A A C C A G G G A G C A A G A G C C C C G A A G A A A A A C G G G G G G A G G G G G A C G G G A A G A G G G A G G G A G G G G A G G A A G G A G A G C A G A G G G G G G G G G G G G A A A A C C A G A A C C G A A A A A G A G A G G A A A A G G G G G A A C A G A A G G A G G G G G G G A G G A C C G G G A G G A G G G G A A A A A G A A G A G A G A A A A G A A A A G G A G A A G A G G G G G G G C A G A A G G G A G A G C A G G A G G A A C A G G G A G G A G A G G A A A G A G A G A A A G G A A G A G G A G A A G A A A C A C G A C A A C G G G A G A A A A G A G G A C C A G A G A G C A A A A G A G A G A A A A G G A G G G A A G A A G A G G G A A G A G G A G G A G G A A G A A A G G G G G G G G G G C C A A G G G G A A C A G G A G A G A G A G G G A A G G C C G G A A G A G G A G G G A G G G A A A G C C A A A A G A A A A A A C A G G G G G G G G G G A A A C C G A G G A G G G C C G G G G A A G G G G C C A G G G G A C C A A C C G A G G G A A G A G A A A A A A A G G A A G G A G A G G G G G G A A G G G G A A G G A G G G C C A G A G G G C C G G A G A A A A G G G G A A G G G G G A A G A G A G A A C A A G A G G G G G G G G G G G A G A A A A G A A C G G A G G A G A G A A G A A A A A G A C A G G A G G G G G G A A A C A C G G A G G A A G A G G G A G G G G G G A A G A G A G A C G A A A G A G G A A G G G G G A A G A A A A A G A G A A G G A A A A G A A A G G A A A A A A A A G G A A G G A A A A G G G G A A A G A A G G A A C C A A C C A A G A G A A A G G C C A G A G G G C C A A A A G G A C G A C C G G G A C C C C A G G G G G G G G G G G G G G G A A A A A A A A G G A G A A A G G G G G A A A C C C A A A A G G G G A A A A C C G G G G A G A A G A A A A G A G G G A G G G G G G G G G A A G G A A C C A A A A A A A A G G A C C C G G A G A A C C G G A A A A A A C C A A A A G G G G C C A A G G C C G A C C G G A A G G C C A G A C A G G G A A C C A A G G 0 0 A A G G C C G G C C G G G A C C A A G G C C G A G G G A G A G A G A A A A G A G G A A G A A A A G A G G G G G G A G A A G A G A A A A A A G C A A A G A A A G G A A A A A A G G G A A G A G G G G A G A A G A G G A C A G G A G G A G A A C G A G A G A A A A C A G G G A A C A G A G G G A G A G G A A A G C C G A A A C A A G A A G A G A A A A A A A G G G G A A G G G G G G C A G A G A A G G A G A G G A A A G A G A G C C A A A G G G A A A A A A A A A A C C G A G A A A A A G G A C A A G G G G A A C C G A A G A A G G A A G A G A G A C A A G G G G A A G G A A A A A C A C C G G G A A A A A C A G A G A A A G A G G G A A A A G G G C C A G A G G A A A G A G A G G A G A G G G G G 0 0 A A 0 0 A G G G G A A A G A G G A C G A G A G A G A G A A A G A G A A A G A C C A G G A A G G G G A A A C A G A G A G G A G A G A A A G G G A A A A G G G G G G A G G A A A G G G G G A A G G G A C G G C C G A A G G A A G G G G A G G G G G A G G A G G G A G G A G G G G A A G A A G G A G A A G G A A A G G G G C A G A A A A A A G A G G G G G A G A A G A G G G A G A G A G G G A G A A G A A G A G A A A G A A A A A C A G A G G G A A A A G G A G G A G G G A C A G A G A A A A A A A G A G G G A A G A A A A G A A C C G G A G G A A A G G A A G G G G A G A A G G G A G G G A G G G A G A G G C A A C A A G G A G A G G G G G A G A G G A G A G A C A A G G A A G A A G G G G A G G G A G G A G G A G A A A A T A G A G G G A C A G G C A A G A A G A C A G G C A A A A G A A A A 0 0 A C G A G G A A G G G A A A A A G G A A G A G A G A G A G G A A G G G G G A A A A G G A A A G A A G A A G A A G A G A G C C G G A A G G A A A C G A G A G G A A G A A G G G G G A G C A G G A A A A A G G G G G G A G A G A G G G A C A G A G A A A C A A A G A G G A G G A A A C C A G G G G G G G G A G A C A G G G A G A G A G A G A A A C C A C A G A A A A G G A A A A C C A A G A A G A G C C A A A A A A G A G A A G C A A A G G G G G G A G G A G G G A G A A G A G A A G G G A A T A G A C G G G G A G A C G G A G A G G G A A G A G G A A G A G G G G A C G A A A G A 0 0 A G G A G G G A G G G G A A G G 0 0 A A A A G G A A A A G A A A G A C A G G C A G G C A G A A G G A G A A C G A G G A G C A A C C A G A G C G A G G A G G G A G A G A G C C A A G G A G A G G A A C A G G A G A G A A A G G A G C A A A G A C A A G G G G G C C A A G A G G A G A A G A G A C A A A G G G G A G G G A G A G A C A G A A C A A G G A A G A A G A A G G A A A C A G G A G G G C A G A G G A G A A G G G G G G G G G A G A A C A G G G A A A G A A G A G A G A A G G G A A C C A A A A A A A G G A C C G G A A A A A A A G A A G G C C G A C A G G A A A A C C G G A A A G A G A A A A A A A G G G C A G G A A G G G G G G A A A A A A G G A A A A G G G A G G C C G G G G A A G A A A G G G A A G A A C C G G G G A A A A C C C C G G G G A A A A A A G C G A A G A G A C A G G G G A G A G A G A A A A G G A G A A G A A A A G A A G A A G A G G G A G A A G G A G A G G A A A G A A A G G G G A G G G A A G C C C C A A A A A G A G A A A A G G A A C A A A G A G A G A G G G G G G G G G G A A G A G A G G C A A G G G G G G G A A A G A C G G A G C A G A A G G A G G A C G G C C C C G G G G A G G A A G A G A A G A A A C C C A A A G G C A G G A A A G G A C A G A A G A G C C A A G A A G 0 0 A G A C G G C A G A A G A A A A G G G G G A A G G A A G G A G A G A G G A A G G C C G G G G G A G A A A A A A A A G G G G G A A G G A G G G A A C A G G G G G G G A G G A A A G G G G G G A A G A A A A A A G G A A A G A A G G A A G G A A A A C C G A G G G G C C G A A A A G G G G G A A A A G A A G 0 0 G G A A A A A A C C C C C A A A G A A A G G A G G A A A A A A A A A C A 0 0 C A A A A A A A G A G G A G G G A A G A G A G A G G G A A G G A A G G A C A G A G G A C C A A G A A C A A A G A A A G G C C G G G G G A G G A G A A G A G A G G G A A A A A G G A G G A G A G A A C G G A G A G G A A A G A A G A G G A G G A G G G A G G G C A G A A A A G A G A A G G A A G A C C A G G A G A A G G G G A 0 0 G G G A 0 0 G G G G G G G G A A G G G G A A A A A A G G A A C C A A C C G A C C A G A A G G A G G A G G A A A A G A A A A G C A G A A G C C G G A G A A G G A A A A G A A G G A C A A A A G A G G A G G A G G A G G A A G A A G A G C A G A G A G A A G A G A C A G C A G A G A A A A G G A G A A A A A G A G A G A C A A G A G A G A G G A G G A G G A C A G G A C G G A G A G G G A G G A A G A A A G G G A A G G G A G A A A G G G G A A A G A G A G G G G A C C A C G A A A G A G G A A A A A A A A A A A A G G A A A A A A G G A A G G G G G G A A A A A A A A A A A A A A A A G G A C A A A G G A G G A G A G A G A G G A G G A G C A A A C A A G G A G G C C A A A A G G A A C C A A A A A A G G A A G G A A G A A G G G G A A A A A A G G A A G A G C C A G A G G G A A G A A A G G A G A A C A G G G G G G A A A G G G G G G A A A A A G G A A A G A G A G A A G G G G G G G G G A A A A A G G G G A G C C A A A A A A G G C C A G G G C C A G G G A A G G A A G G A A G G A A A C G A C C C C A A A A G G G A A A A C A G A A G G G G A A G G C C A C G G A G G A A G G G G A A G C A A G G A 0 0 G G A A A G A A A G G A G A G G G G G A A A G G A G C A G A G A C A A G 0 0 G A A A G A A A G A G G A A G G A A A A A A A A G G A A G G A A A A A A G G C C A A G G A A G G G G A A A A A A G G G G A A A A G G A A A A A A A A G G A A A A G G A A C A A G G A G G A G G G A C G A A C G A A A G G A A A A G G C C A A G G A G A G G A G G 0 0 A A A G A G A A A G G G G G A A A A G A G G C C A A G G A A A G G G G A A A C A G A G A G G G G G A G A G A G A A G A G G A A G A G G A G A G A A G A A A A G A A G A G G A G A A C A G A A G G A G A G A G G A G A C A A A A A G A G A A C G A G A A G A G A G G A A G A A A A C A G A A G G G G G A G A G G G A A A A A A A A A A A A G G G G A A G G A C G G C C G A A A A A G G A A G A A G A C A G G G A G A G G A A G G A A A G G G A C A A G C A G A G A C A G G A A G G A G A A A A A A G G A A A A A G G G G A G A A G G A A A A A A A C C A G C C G G A G A A C A G G G G G A G A G G G G G G G G G G G G A A C C G G G G A A G G G A A A A A G G A A A A A A G G A G C C A G G G C C T T G G A A G G G G G G A A G G G G G G G G G A A A G A A A G G A A G G G G G G G G G A G G A A C C A A A A A G G G G G G G G G G G A G A G G A A G G G A A G G A A C C C C G A G G G G G G A A G G A A G G G G G A A A G G A A A G A A A A G G G G G G G G G G G G A A G G A A G G G G G G G G G G A G A A A A G G A A A A G G G G A A A A A A G G C A A A G G G G G G A A A A C C G A A A C C G G G G A A A A G G A A G G G G G G A G G G G G A A G G A A A A A G G G G G G G G G A A G G G G G G A A A A G G G G G G G G G G A A A A A A G G A A G G A A G G G G A A A A G G G G A A G G G G G G A A G G C C A A A A G G G G A G G A G G G G A A A A G G A A G G A G A A A A G G A A A A G G C C G G G A A A G G G G A A G G G G G G C C G G A G A A G A A A G G G G G G G G G G A A C A G A G A A A A A G A A A C A A A G A C C G G G A G G G G G G A A G G G G G A A A A A G G G G A A A A G A C C C C G G G G G G A A G G G G G G G G C C G G A A C A G A A A G A G A G A A A C C G G A A G G G G A G A A G G A A A A G G A A G A G A G A G A A A G A C C G G 0 0 G A G G A A G A A A G A G G C A A A C A G G C A G A G A A A G A A A G A G G A A A A G G 0 0 A A G G G G A A A A G A A A A A A G A A A A A A C C G A A A A A A A A A A G G G A A G A A G C C A G G G G G A A A G G A G A G A G A A A A G A A G A G G C C C C A A A A G G G G A A G G G G C C G A G A A A G G G G A A G G G G A A A A A A A A G G G G G G A G G G G G A A A A 0 0 A G A A G A G G G G G A G A G A G G G G A A A A A A A A A A A A A A G G G G G G A A A A A A G G A A G G G G A A G G A A G G G G A A G G C C G G A A G G C C A A G G G G A A C C A A A A A A A A G G A A G G A A G G A A G G A A A A A A A A G G G G A A C C A A A A A A A A G G A A C C G G G G G G G G G G A G C C A A G G G G A A G G A A A A G G A A G G G G A A A A A A G G G G G G A A G G G G G G A A G G A A G G C C G G G G G G A A G G G G A A G G A A A A A A A A A A C C A A G G A A G G A A A A A A A A G G A A G G A A G G C C G G A A A A A A A A A A G G A A G G A A G G G G G G A A G G C A A A A A A A A A C C A A A G A G G G G A G A C C A A A A A A A A G G A G A G A A G A G G G G A A A A G G A A G G G G G A G G A C A G A G G G G G A A G A A C A G C A G G A A A G G G G G G G A G A A A G G G A A A A G G C C C C G G G G G G A A G G G G A A A G A A A A G G A A G G A A 0 0 A A A A A G G G G G A A A A G G G G G G A A 0 0 0 0 G G G G G A G G G G G G A A G A G G A A G G C C A A G G A G A C G A G A G G G G G G G G A A G G A A C C G A G G A A G G G G G G G G C C A A G G C C G G G G A A G G C C A A G G C C G G A A G G G G C C G G G A G G A A G G C C A A A A G G G G G G A G C C A A G G A A G G A A G G G A G G A A G G A A G G G G C C G A A G A C A A G G G G G G A A G A G G G G A A A A A A G G A A G G A A G G A A A C C C G G G A A G C C G A G G A A G G G G G G G G G G A G A G C C G G A A A A G G A A G G G G A A T T A A A A A A A G G G A G G G G A G G A A G G A A A A A A G G G G A A G G G G G G A A A A A A C C A A A A G A A A G G G A A A A A G A G G A G A A A C G G G G G G G G G G A A A A C A G G G G C C G G A A G G C C G A C C C C G A G G A A A A A A A A G G A G G G C C G G A A G G A A C C C C A G G G A A A A C C A C G G A G G G A A C C A A G A A A A A C C A A A A A A G G G G G G G G A C A A A C A A A A A A G G C C G G G G A G G G A G A A C C G G G G G G G A A A G G A A G G G G A A G A A A A A A A G G G A A G G G G G A A G G G G A A A A G G A G C C G G G G G G G G G G 0 0 A A G G A A G G C A G A G G C C A A G A G G A A A A A A G G A A A A A C G G A A A A C A A A G G G G G G G G G A G G G G A G A G A A 0 0 G G A A A A G G G G G G A A G G C C G G G G G G A A G G A A G G 0 0 A G G G G G A A G G A G G G G G C A A A G A A A A A C C A A G G C C G G A G G G A G G A G G A A G G A A A A G A G G G A A A A A G G G A G G A A A A G G G G G A G G A A G A C C G G A A A A A A C C G G A A G G A A G G A A G G G G C A G G A C C C C A G G G A G G G A A A A A G G G A C C G G G A G A G A G A G A A A C C A A A G A G G A 0 0 A A G G G G A A 0 0 G A C A G G G G G A G A A G A G G A A A A G G G G G A G G A A C G G G G G G G G G G A A G G G G G G C C G A A A A C G G A G A A G G G G G G G A A A C C C A A A G G A A A G G A G G G C G A C C C A G G A G A G A A A A G G G G C A G G A A C A G G G G A A G G A A G A G A G G A A G G G G G A A A A A G G A A C A A A A G A A G G G G G A A A A A G G A A A A A A A A G G G G G G G G A A A A A A A A A A C C G G G G G A G G C C 0 0 G G A A G A G G G A A G G A C C G G A A C A G G A A A A C A A A C C G A A A G G A A G G G G A A G G A G A A A A G G G A G G A A G A C A A A G G G G A A G G G G A A G A A A A A G G G G A G G G A A G A A A A A G G A G G G G G A A A A G A A A G G C C G A G G G G G G G G A A G A G A A A A A A A G G G G G A G G A A G G G G G G A A G A G G A A G G G G G A G G A A A A G G A A A A G G G A G G G G G G A A G G C C C A G A A A G G G G G G G G A A G G A A G G G G A A G G A A A A G A G G G A G A G A C C A A G G G G A A A A A A G G G A A A A G A G G G G G G A A A A A G G G G G A G G G A G G G G A A G A G A G G G G G A A A A A A A G A G A A A G G G G A A G G G G G G A A C C G G C C G G A A A A A A A A A A G G A A G G G G G G C A G A G A C A A A G A A A G G A A A A G G G G G G G A G G A A G G C C G A C C G G G G A A G G A G G G G A A A G A G A G G G G A A G A G G T A G A T A G G A A C C G G A A G G G G G G G G G G A A G G A G G G G G A A G G A G G G A A A A A A G G A A G G G G A G A A A A G G A A G G G G A A G G G G A A G A G A A A G G G A G G G A A A A A A A C A G G G A G A G A A G G A G G G G G A G A G A G A A A G A A C A A A A A A A C G A G A C C G A G A C C A A G A C C A C A G G G G G G A C C G G G A G A C A G G G A G A G G G A G G G G G G G G C A A G G A G A G A G A G A G A A A A A G A A A G G G A A A G A 0 0 G A G G A A G G A A A A A G C A G G A A A A A G A A G G A A C A G G G G A A G G G G G A G G G G G A A G A G G G A G A A A A G A C C C C A A G A G G A A A A C A A G G G G G G A G A A G G G A A G A G A A A A A A A G G G G C C G A C C A A A A G A A A G A G A A A G A G A G A C A G G G A G G G G G A A A G A G A G G A A G A A G G A A A G A C C A A A G G G A A C C G G G G G A A A G A G G A A G G G G C A A A C C G A G A C A A C G A A G C A G A G A G G G G A A G A G A G A G G C A A A A A G A G A A G A A A G G A G G G G G A A G A G A G A A A G G A A G C A C C A A A G A A G A G A G A C A A A G A A A A G G A A A A A A G G A G G G G A A A A G G C C A A G G G G A A G G C C C A A G A A A A C C A A G A G A G G A C A A A A G G A A A A C C A A G A C C A G A G A A A A 0 0 G G G G G G A A G A G A G G G G A A G G A A G G A A A A G G G G G G A A G G G G G G A A A A A G A G G A A A C A G G A G G G G A G A C C G G A A A A A A G G G G A G G A G G G G A A G G A G G G G G G G A C G G G A A A G G G G A A A A G A A G G G G G G G G G G A G A A A A A G G G G A A G G G G G G A A A A G G G G G G G G A A G G G G G G A A A A G A G A G G A C C C G G G G G G A G G A C C C C A A A A C A A A G G A A A A G G A A A A G G C C A A G G G G G G A A C C C A G G A A C C C C C C G G A A G A G A A A A A G G C C A A G G A A A A G A A A G G G G G G A A G G C C A A G G G G C C C C G G G G G G A A G G C C G G G G A A G G A A G G G G G G G G G G G G C C A A G G G G G G G G A A A A G G G G G G A A A A G G G G G G G G C A G G A A G G G G C C G G G G A A G G G G G G A A G G G G G G G A G G G A A A G G C C G A A A A A G G G G G G G G A A G A G G C C A A G G A A G G G C G G G G G G G A A A G A G G G G C C G G A A A A C C A A G G G G G G G A A G A A G G C C G G A A A A G A A A G A G G G G G G G G A G G G A A G G A A G G G G G G G G A A G G A A G G A G A A G G G G G G A A G G A A G G A A A A G G A A A A G A G G A A T T G A G G G G A A A A G G G G G G G G G G A G G G G G G G A A G G G G G G A A A A G G G G A A G G A A C C G G A A G G A G G G A A G G A A A A G G C C A A A A G G G G G G A A A A G G G G A A A A G A G G A A G G G G C C A A A A G G A A A A A A G G A A G A G A A G G A G G A A G G G G C C G G G G A G G G A A G G A A A A A A A A G G A A G G G G A A A A C C A A C C G G G G G G G G G G G G G G C C G A G G A A G G G G C C G G G G G G A A A A A A A A G G A A G G G G A A A A G G C C A G A G A A G G A C G G C C A A A A G G A A G G G G A G A A G G G G A A A A A A C C G G G G A A A A G G G G A A G G A A A A G G A A A A G G A A G G G G A G A A G G C A C C G G A A G G G G 0 0 G G C C C A G A A A C A A A A G A A A G C C A A C C C C A A C C A A A A A A G G G G G G A A G G A A G G C C A A G A G G A A A G A A A A G G A A A A G G G A G G A A G G C C A A A A A A A A G G A A A A G A G G C C C C A A A A A A G A A A A A A A A A A A C C C C G G G G A A G G A A G G G G A A G G G G G G C C G G A A A A A A A A G G G G G A A G G G G G G A G A G A G A A A A A C A G G G G A A G A G G G G G G G A G G A G A A A G G G A A A A G G A A G G G G G G G G A A G G G A G G G G G G G G C C C C G G A A A A A A G G G G A A G A A A A A G G G A C A G G G G G A A A G G G A A A G G G G C A A A G G A A G G G G G G G G C C G G G A C A G A A A G A A C A A G A A A A G C C C C G G A A G G A A A A A A A A A A G G C C A A A A G A G A C A A G C A A G G G A G A G A G A G A G A G A G G A A G C A C A G A A C G G A G A A A A G A A G A G A G A A A G G G C C A G G G A G G A A G G A G A G A G G A G A A A G G G G A A A G A A A A A G A G A G G A A A C G G G A C A G G A C C A G A C A A G G G G G A C G G A A A G A A G A G G G G G A G A G A A C A A A G A G A G G A A A G A A G A G G G A G A C G A G G G A A G A C A A A G A A C C A A A G G G G G G A A A G A A G A A G A A G A G G A C A A A A G A G G G A A G A G G G G G G G G G A G A A A A A A A A A A G G G A A A A G G G G A A G G C C A A A A G G A A G G A A C C G A G A G G G A A A A A A A A A G G A A A A G G A A A A A A A A A A G A G G G A G A A G A A G A G A G A G A A G A C G G G G G G 0 0 G A A A A A A A G G G A G A G A C A C C G G A A G A C A G A G G G A G A G G G A C A A A G G A G G A G G 0 0 G G A A A A C C G A G A G A G G A A A A G G G A G A A A A A A A G G G G A A G G A C G G A A C A G A A A A A G G A G A C G A G G G G G G A G A G G G A A G A A A A G A G A G G G A A G G A G G G A A A G G G G G C C A C A G G A G G G G A G G A A C G G A G G A A G G A A A A G G A G G A A G A G G A A A G G G A G A A A G C A G G G A G G G G G A A A G G A A A A G G G G A A C C A A G G A G A G A G A G A A C C G G C C G G G A G G G G A A G A G G A A G G A A G G G G A A A A A A A G A A A A A A A A A A G G G G A G G G A A G A C C A A G G A A G G G G G G A A G G G A G A A A G A G G G G A A A A G G G G C C G G A A A A G G G G G G G G G G G G A G A A A A G A A A A A G G A A A A G G A A A A A A C C G G C C G G G G A A A A A A A A C C G G A A G G G G A A C C G G A A G G G G G A G A A A A A G G G G G G G G A A G G A A A A G G G G G G A A G A G G A A A G G G C C A A G A C C G G A G A A A G G G A A G A A A A G A C A A G A G G A G G A A G G A A C C A A A A A A A A A G G G A C A A G A A G G A A A G A G G G C C A A G A A A G G A C G A A G A A A G A G A G A A A C G G G A A G A G A G G A G G A G G A A C C C G G G A A G G G A G G A G G G G A A G G G G G A G G G G A A A G A A G A A A A A G G G A G G A A A G G G G G A A A A G G A A A A G G A C A A G G 0 0 G G A C G A G G A A G A G G A A A G A G A C A G G A G G G A A G C A A C C C A G A A G G A A G G G G G G G G G A C C A C A G A G G G G A C C G G C A G A A A G A G G C A G G A G A G A A G G G G C C G G A A G G C C G G A A G G C C A A C C A A A A G A G A A A A A A G G G G A A A G G A A A A G A A G G A G A A A C A G G G A G G G A A G A A A G G G G G A A A A G A A G A A G G A G G A A G A A G A G A C C A G A G A G A G A A A G A G C A A A A G A A A A A C A G G G A G G G A A A G A A C A G G A G G G A G G G G A G G A A G G A C G A A G A A A C A G G G C A A G G A G G A A A G A A C C A C A A G G G A G A G A G G A G G A G A A G A A A A A A A G A G G G A A A A G G G G G G C C G G A A A A A G A A G G G G A C G G G G G A G A G G G G A A C C G A A A G G A A G G G A G G C C A A A A A G G G A A G G G G C C G G A A G A G G G G C C C C A A G A G G G G A A G G G G G G G G A A G G G G C C C C G G A A A A A G A A A A C C G G G G A A A C G G G G G G A G G G G G C C G A A A A A G G G G G G A C G G G G G G C C A A A A G G G G A G A A A A G G A A C C G G A A A G A A G G G G A A A A A A G G A A A A A G C C A A C A A A G G C C A A G G A A A A G G G G A A G A G G G G C C A A G G A A G A A G C C A A 0 0 G G A A A A G G G G G A G G A A G G A G G G A A G G G G G G G G C C G G G G A A G G A A G G G G A A C C G G A A A A A G C C C A A A G G G A G A G G G A C C C C C A G A A A G A G G A A A A G G G G A A G A G G G G A A G G G A G G G G G G G G A A G A A A A C G G G G G G C C A A A A A G G G A A G A A A A A A A G G G G G A G G G A G A G G A A C C G G G G A A G G G A C C A A A A A A A A G G A A A A G G G G A A A A G G G G G G A A G G A A A A G G A A G G G G 0 0 G G A A A A A A G G A A A A G G G G A A A A A A A A A A G G G G A A G A G G G G G G G G G A G G A A A A G G G A C C G G A A A A C C A A G G A A A A G A G A G A A A C A G G A A C A G G G G G G G G G G A A C C G A C C G G G G C C A A G A A C C C G G G G A A G G G G G G G G G A G G G G G G G G A A G A G G G G G G A G G A C C G G G A A A A A G G G G G G G G G G G G G G A A G G G G A A A A A A A A G G G G G A G A A C A G G G G A A A G G G G G G G G C C G G G G G A C A A A 0 0 G G A G A A G G G G G G A A G G A A A A A A G G G G C C G G A A G G G G G G G G A A G G G G A A G G C A G G G A C C G G G G G G G G A A 0 0 G A G G A A G G G G G G A A G G G G A A G A A A G G A A A A A G A A A A G A A A G G A G G A C A A A A A G A G G G G G A G A G A G A G G G G G G A A A A G G C C G G G G A A A A G G A A C C G G A T A A A A G A G G G G A G G G A A G G A A G G G G G A A A A A A A C C A A A A G G A A A A C C C C A A A A A A A A C C A A C C G G A A A A G G G G G G G A G G A A A A G G C C C C A A A A C C G G G G C C A A A A G G G G G G C C A A A G A A A A G A G G G G G G A A A A A A G G A G G G G G C C A A A A G G G G G G G A G G C A C C C A G G G G G A G A A G G G A G G G G A 0 0 G A C C A G G G G G A A A A A A C C G G A A C A A A G G G G A A G G G G G G C C A A A A G G G G G A G A A C G G G G A A A A G G G G G G G G C A G G C C A A G G G G A A C C A G G G G G A C G G C C A A G G G G G G A A A A A A C C G A A A G G G G G G G G C C G A G G A A G G G G A A G G A A A A G A G A G G G G G G G G A A G G 0 0 G G A A C C G G G G C C G A A A A G A A G G G G C A G G G G G G G G G G A A G G A A G G G G G G 0 0 G G G G G G G G G G G G G G C C A A C C G G G G G G G G G G C C A A A A G G A A A A G G A A A A A A G G A A G G C C G G G G G G G G G G A A A A A A G G A A A A A A C C C C G G G G G G A A A A G G A A G G C C G G G G G G A A 0 0 G G A A A A A A G A G G G G A A A G A A G G G G C A A A A A G G A A 0 0 G G A G A A G G G A G G G A G G G A A G A C A A C C A A G G A A A A A C G A G G A A A G A A G A A A A A G G G G G G C C G G C C A A C A G G G G A A A A G G G A G G A A G G C A G G A G G A A A A A A A A A G G G G G G G G G G A A G G A A A A A A C C G A C C A G G G G A C C C C G G G G A A G G G G A A G G G G G G A A C C A A G A G A G G C A G A A A G G G A A A G A G G G G G G G G C C G G C A C A G A G A A A G A G G G G A G A A G A G A C A G A G A A A G A G A A G G A A A G G G A G G G A G G G A G A G G G G G G G A G A A A G A G G A G A A G A G A G G A A G A G A A A G A G A G A C A G G A A G G G A A C A A G G G A C C G G G G C A A A G G G G G G G G C A G A G G G G A A G G G G G G G A G A G A A A G G A A A A G A G A A A G G G G G A G A G A G G A A A A C A A C C A A A C A A G G G A A A G A A G A A A C A C C G G G G A G A A G G G G G G A C G G A G C C G G G G C C G G A A G G A A G G C A 0 0 A A G G G G C C A A A A C C C A A A G G A A G A A A A A A A G A 0 0 G A C A A A A A G G A G A C C C C C G G A A G G A A G G A A A A A A G G G G G G A A G A C C G G G G G A A A A G A G A A G A G A G A A A C A G G A A A A G G A A G G G G A A A A A G A A A A A A G G G G A A G G G A G G G G A G G A G A A A A A G G A G A A A A G A A G G A G G A A A A A A A A G G G A A A G G C A A A G G C C G G G G G G G G A A C C G G G A A G G A A A G G A A C C A A G G A A G G G G A A A A A A G G A A C C G G A A A A A A C A A A G G G G G G G G C C A A G G A A G G G G G G A A A A G G G A A A G G G G G G G G G G A A G G G A G G G A G A A A A A G A C C G G G G A A A A A G G G A G G G A A G A G G C C A A A G G G G G A A G G G G A A G A A A C C G G G G A G A A A A A G G G G A G A G A A A G G G G G G A A A A G G C C G A A A A A G G G G A A A A G G G G A A A A A A 0 0 A A A A A A G G G G G G G A G G A A A A A A A A A A A A G G G G G G G G A A A G G G G G G A C C G G G G A A G A G G A A G G G G G G A A A G G G A A G G A A A A G G G G G G A G G G A A C C G G C C G G C C G G A A A A A A G G A G A G G G G G A A A A G G C C G G G G G G A A G G A A A A A A G G G G G G A A G G G G A G G G G G 0 0 G G A A G G G G A A G G G G A A A A A A A A C C A A G G G G A A C C A A A A A C C C G G G G G G G G A A G G A A G G C A G G C C A A G G G G A A G G G G C C A A G G G G G G G G G G G A A G A A A A G G G G G G A A A A G G A A G G G G C C A A A A G G A A A A A A G G G A G G C A G G G G G G A A C C G G A A G G G G A G G G C C G G A A G G A A G G G G G A C C A A G G G G G G A A G A A A A A C C A A G G A A G G G G A A G G C C A A A A A A A A G A G A C C G G A C A A G G G G A A G G G G G G C C A A A G A A A G G G G G A A A A G A G G G A G G G A A A A A C C A A G G A A G G G G A G G G A A C A C A A A G G C C G G A A A A A A A A G G C C A C C C G G G G A G G G A A G G G G G G G G A A G G G G A A A A A A A A G G G G C C A G A A G G A A G G A A A A A A G A G G A A C C G G A A A A G A G G G G A G A A C A A A A A G G G G G G A A C C A A G G A A A A A A G G A A A A G G A A G G A A A A A A A A G G G G C C A A A G A A G G A G A A A C A A G A A A A G G G C C A A G G G G G G G G G A G G G G A A A A G G A G G G A A G G G G A A A A G G C C A A G G A A C C A A A A A G A G C C A A G A G G A G G G G G A A G G G G A A G A A A A A C C C C G A A A G G G G A A G A G G G G A A A G G G A A G G A A A G C C A C A A G A A A G A C C A A A G A G A A G G C A G G G A A A A G G A G A A A C C A A G G G G A A A A G G G G C C G G A A G G A A G G C C G G G G 0 0 A A G G G G G G A A A A A A A A A A C C A A G G G G A A A C G A G G G G G A A G G G G G A A G G G G C C A A G G G G A A A A G G A A C C G G G G G G G G 0 0 G G G G A A G G G G A A C C G G G G C C G G A A G G A A G G G G A A C C G G G A G G A A G G A C G G G G G A A A G G G G G A A A G G G G G G A A G A G G A A G G A G A A G G G G G G G G C C C C G A A A A A A A G G C C G G A A A A A A G G A A G G G G G G C C A A G G A G A A C C G A A A A A G G G G A A G G A A G G A G G G G A A A G G A A A A A A A A A A A A A A A A G G G G A A C C G G G G A A G G C C A A C C G G G G G G G G A A G G G G G G G G C C G G G G G G G G G A G G G G A A G G G G G G A A A A A A A A C C A A G A G G G G A A G G A A G G G G G G G G G G G G A A G G A A A C C C G G 0 0 A A G G G A G A A G G G G G G G G G G G A A G G G A A A C C G G G G C C G A G G G G G G A A T A G A G G G G G G G G A A A A G G G G A A G G G G G G C C G G G G G G C A G A G G G G A A G G G G G G A A G G G G A A G G G G G G G G C C G G G G A A A A A A A A C C G G A A G G C C G G G G G G A A A A G G A A G G C C A A C C G G A A A A G G G G G G G G G G G G A A A A G A A A G A 0 0 G G G A G A A A A A A A G G G G A A G G A A A A C A G G G G A A A A G G G G A A A A A A A A G A A A G G C C G G G A G G G A A A A A G A G G A G G G G G G A A G A A C C 0 0 A A G G G G C C G G G A G G A A G G G G G G G G C C G G A A G G A A G G A A G A G G A A G G A C G G G G A A G G G G A A A A G A A A A A G G A A A A A G G G A A G A G G A A G G A A G G A A A A G G G G G G A A G G A A G G A A G A C C G G G G G G C A G G A A A A A A G G G G G G A A G G A A G G G G G G G G G G G G A A G G G G A A G G G G A A C C G G G G C C A A G G A A G G G G G G G G C C C C G G G G G G A A G G A A G G G G G G C C A A G G A A A A G G G G A A G G G G A A C C G G G G C C A A A A A A A A G G A A A A G G A A A A G G G G G G G G C C G G A A A A A A A A A A G G A A G G G G A A A A C C A A C C A A G G G G G G G G A A G G G G A A C C C C G G A A G G G G G G A A A A G G C C G G A A G G G G G G G G A A G G C C A A G G G G A A A A A A G G G G G G G G A A A A G G G G A A A A A A A A A A G G G G G G A A G G A A G G G G C C G G G G A A G G G G C C G G A A A A G G G G A A A A A A G G G G A A A A G G A A G G A A G G A A C C G G G G A A 0 0 C C A A G G A A A A A A A A G G G G G G 0 0 G G G G A A G G A A G G C C A A G G A A G G A A A A A A A A A A G G G G A A G G A A A A G G A A G G A A A A G G G G A A A A A A A A A A G G A A G G C C A A A A C C G G G G A A G G A A A A G G A A G G A A A A A A G G A A A A G G A A G G A A G G G G A A A A A A G G A A G G G G G G G G A A G G A A A A C C G G G G A A A A A A A A A A G G C C G G G G G G G G A A G G C C A A G G G G G G A A G G G G A A A A G G G G G G A A A A G G A A G G A A A A G G G G A A A A G G A A A A C C C C C C G G A A A A A A G G A A C C G G G G G G A A A A A A G G C C A A G G C C A A A A G G A A A A C C A A G G G G G G G G A A G G A A A A G G A G G G A A G G A A A A C C A A C C G G A A G G A A G G A A G G G G A A G G G G A A A A A A G G G G A A A A A A A A A A A A A A A A G G A A G G G G A A C C G G A A A A G G A A A A C C G G A A C C A A G G A A A A G G A A C C A A A A A A C C G G G G A A A A G G A A 0 0 G G A A G G G G C C A A A A G G G G G G G G A A C C A A A A G G A A C C A A G G A A G G A A A A A A G G A A G G G G A A A A A A A A A A A A C C C C C C G G G G A A A A A A A A G G G G A A G G G G A A G G A A A A G G G G A A A A A A A A G G G G A A A A G G A A A A G G G G A A A A G G A A G G G G A A A A G G C C A A A A A A C C G G G G A A G G A A A A A A G G A A A A C C A A G G A A A A G G A A A A G G G G G G G G G G A A A A A A A A G G A A G G A A G G A A A A A A A A A A G G A A A A C C A A G G A A A A G G G G G G G G A A A A G G A A G G G G G G G G A G C C A A A G G G 0 0 G G A A A A G G G G A A A A G A G A C C G G G G A A A A G G C C G G C C G G G A A A G G G G G G G G A A G A A A G A C C G G C C G G G G A A G G A A A A A A A A G A G G A A A A G G G G A A A A G G 0 0 G G G G G G G A G G G G G G A A A A A A A A G G A A G A G G G G G G C A G A A G C A G A G G A A C C G G G G C C A A A A C C G G A A A A A A G G G G G G A A A A G A G G A G A A G G G A G G A A G G A A A A A A G A G G G A A A G G G G A A G G A A G G A A A A A A G G G G A A G G A A G G G G G G C C A A G G A A A A C C G G G G A A A A G G A A C C G G A A A A G G A A C C A A G G C C G G G G G G G G A A A A A A G G G G A A A A A A A A A A A A G G A A C C A A G G C C A A G G G G C C A A A A G G G G G G C C G G A A G G G G G G G G A A A A G G A A A A C C G G G G G G A A C C A A C C G G G G A A G G A A G G A A G G A A G G A A G G A A A A A A A A G G A A A A G G A A G G C C 0 0 G G A A C C A A G G G G A A C C G G G G G G C C G G A A G G A A A A G G C C G G A A A A G G A A G G A A G G A A A A G G G G C C G G A A G G A A A A A A A A G G G G A A A A A A G G G G G G 0 0 A A G G G G G G A A C C G G A A G G A A G G C C G G G G A A G G G G A A G G G G A A A A G A G G A A C A G A G G G G A A C C G G A G G G G G C C A A C C A G G G A A G G G G G G A A C A C C A A A A C C G G A A A A A A C C A A G G G A G A C C G G C A G A G A G G A A A G C C G A G A A G A G A A A A G G A G G G A A G G G A A A A A G G C C G A G A G G A A A A G A A A C A G A A G G A G A A A A G C A G A C C G G A G G A A G G A C A G G G G C A A A A A C A A A 0 0 G A C A G A C A G A A A G G G G G A G G G A G G A A C A G A A G A A G A A G C C A C G A G A A C A A G G G A G A C C A A A A G A G A A G A G G G G A G A A A C A A G 0 0 A A C C A G G G A C G A G G C C G G A C A G G A A C G A G G A A G G C C A A A A G A G G C A G A G A A G A G G A G A G G A A C A G G A A A G C A G G G G A A G A G A C C G G 0 0 A A G A A G G G A G A A G G G G G G G A A C C A A G G G A A G A A A G G C C G A A A A A C C A A A A G G A A A A G G G A A A G A G G A A G G A A A C A A A A G G G G G G G A G G A G C C A G G A G A G A G A G G A A C A A A A A G A C A G G G A C A G G G G G A G A A G G A A A G A G A G G A A G A A C G A G A C A A A A C A A G A C C C A C A G A G G G A A A G A A G G G A C A G G A G A A A G A G G G G G G G G A C G G A A G A G A A A G G G G A G G G A A G G A A G G G G A A G G A A G G A A G A G A A G G A G G A G A A A A A A C C G A A A G A G A G A G A G A A A A A G G G A A G G A C A C A G G A G A A A C A G G A A G G A A G G A G A G A A A A G G A A G G G A G G A G A A G G G A A G A A A G G G A A A G A G A G A A A A A G A G A G G G A G G G G G G G A G A A G G G A G A A A A A A A A G A G A C C C C G A G A A A G A G A G A G A A A A G G G G A G G A A G A A A G A C A G A G A G A A A G A G A A A G A A A A C A A G G G A G A G G C C C A G A A A G G G A G A A A A A A A A A C C G G G A A C G A G A A A G G C C G G G A C A A A G A G A G A C A G G A A C A G A A G G A G A G A G G A A C C A G A C G A A A G A G G C A C A A A G A A A A G A C A A G G G A A G C C G A A A G G A A G G G A C A G G G G G A G A G A G A G A G A G A G A G A G A A A G G G G G A G A A A G A G G G A G G G G C C C A A G A A A G A G A A A A C A A A G A G A G A C C A A A A C A G A G A A G A G A G A G G G A A A G G G G G G G A A A A A A G A G G G G A G G G C C G A C A G A A A C A A A A G C G A A C C G G A A A A G A C A C A A G 0 0 G A C A G A A A G G G A G G G A C A G A G G G A G G A A G G G G A A G G G G G A G A G A G G G A G G G G G G G A A A G A G G A A G A G G C A G G A A A A G G C C G G G A C C G G G G G G G G A A G G C C A A A A A A A A A A C C A A G G A A G G G G G G G G A A A A G G G G G G G G A A G A A A G G A A G G A A G G G G G G C A G G G G A A A A A A G G G G A G G G G G G G G G G G C C G G A A A G G G G G A G G G A A G A G G G G G A G A A A G G A A A A G G G A G G G A G G C C A G G G C C G G G G G A G G G A A A G A G G A A G G A A A A G G A A A A A G A A A A C C C C A A G A A G G G G G G G G G G G G G G G A A G G G G G G A G G G G G G G A A G G A A G G G A G G G G A A A A G G 0 0 G G G A G G G G G G G G G A G G A A G G A A G G C C C A A A C A G G G A G G C C A A G G G A A C A A G G G G A A G A G G A C G G A G G A A A G A C A A A G G A A A A A A A G C A 0 0 G G G G C C G A A A A A 0 0 G G C C G G G A G A A C A A G G G G G G A A C C G G G A G A G A G G A A A A A A T T C C A A A G A A G A G A G A A A A A A A G G G G A G A A G G C A G A G A A A A G A A G G G A A G A A G G A A G G G G C C A A A A G G A A G G G G A A A A G A G A C A G G G G G A G A G A G A G G A A G G A G G G A A G G A G A A A G G G G G A G G G A A G G G G A A G G A A G G G G G A G G A A G G A A A A G A A A A A A A A A A G G A A C A A A A G G A G A C G G C A A A A A G A G G A A G A G A A A C C G G G A A G G A G G A G G G A G A G G A A G A A A G A A G A A G A G A A G A A G G G A G A G G G G G G G G G C C G A G G A A G A G A G A A A A G A A A G A G A G G G A G G G G G 0 0 C A G G C C C A G A G G G G G G C A G G A G G G C A G G A G A A G G G A G A G G A A G G A G G G G A G A G A G G G A G A G A G A G G C A G G G A A A G A G A A A A A C C C A A A G A G G G G C A A A G G G A A A C C G A A G A C G A G A G A A A A G G A C A A G G A G A A G G A G A G G G G G A G G G A A C A C A A G G A A G A C A A A G G G G G A G A A A A G A G G A G G G A G A A A G G G A G A C C G A G A G A A C G A G A G A A A A A C A A G G G G G A A G A A A C A G G A G A G A G A A G A G G A A G G G G G G A A A A A A G G A G G G G A A A G G A A G G G G A A G G G G G G 0 0 G G C C A A G A C C G G G G G A G G A A G G 0 0 G G G G G G A A A A A A A A G G G G A A A A G G C A A A A A A A A A A A G G A A G G A A A A A A A C G G G G C C C C C C A A A A G G G A A A C A A A G G G G A A G G G G A A G G A A G G G G A A G G G G G G G A G G A A G G G G A A A A G A G G G G G G G G G G C C A A G G A G G G A A G G A A A G A G G G G G C C G G A A G G A A G G A G G G A A A A C C A A G G G G A A G G G A G G A A A C A A A G A A C C A C G G G G C C G G A G C C G G A A G G A A G G A A A A G G G A G G A A G A A A G G G G G A G A A A G G G G G G G G A G A G G G A A G G G G G G A A G G A A A A G G A A A A A A G A A G G G G G G G G G A G G A G A C A G G G G A C G G G G G G G G A A G G G G A A A A G G A A A A C C A A A A G G A A G G G G A G G G G G A A G G A A A G G G G G G G A C C C A A A A G G A G G G A G G G A A G G G A C C G A G G A A G A A A G G C C A A A G A G A A A C G G G A A A G G G G G G A A A G G A G G G G A A G A C C A G A G G G A A A A G A G G A A G A C C A C G A A A A A G G A A G A A A G G G G G A C C G A A G A A G A G G G A G A A A A A A A A G A A C A G G G G A A A A G G A G A A G A A G G G G A G G G A 0 0 A C A A A G G G A A A A G A G G G G G A A A G G G A A G G G C C A A A A A A G G A G G A G G G A G G G G A A G G A G A A G G A A G A G A G G G G G G A A A A A G A A A G G G A G G A G G A G C G A A G G G G C C A A A A A A G G G G A A C C G G G G C A A A G G G G A A A A A A A A A A A A G G A A A A G G G G C C A A G G G G G A G A G G G G A A G A G G A C A G A A C C G G G G G G G G G G G G G A G G G G A A G G G G A A A A A G A A A A A A A A G G G G G G A A A A C C G G A G G G G A G G G G A A A A A A A A A A G G G G G G G G A A A A G A G G A A C C A A G A A A 0 0 C C A G G A G A C C C C G G G G A A A A G G G G G G A A 0 0 G G G G C C G G G G A A G G A A A A A A A C G G A C A A A A A A G G G G G G A A A A A A A A G G G G G G A A A A A A A A A A G G A A G A G G G G G G A A A A C C G G G G G G A A A A G G A A G G A G T T A G C C G G A G G G A G C C G G G G C C G G A A A A G G G A G G G G G G G A G A G G A A G G A A A A C C A A G G A G G A G A C C A A G G G G A A A A A A A A A A C C G G A G G G G G A A A A G G G G G G A A G G G G A G A A G A A A G G G G G G A A A A G G A A A A C A G G G G G G C C G G C C G G A A G G G G G G G G A A G G G A C C A A G G A A G G G G G G A A A A G G A A A A C A G A G A G A G G A A G G G A G A A G G A T T G A G A A A A C A G G G G A A C G G G A G A A G A C A C G A G G G G G G G G A G G A A A G G A G G G G G G A G A A G A C G A G A G A A A G A A G A G A A G A A G G A A A G G G G C C G A A A G A A A G A A A A G G G G G A G A C G G G A A A G A A A G A C A A G A C A A A A A A A A C A G A A A A G A G G A A A A A G G A A A C A C G G A G A G G G G G G A A A A C A G A G A G G A G A G G A A A G A A G A A C A G T A A A C C A G G G A G A G A G A A A G A A G A 0 0 A A G G A G G A A C A C A G G A A G A C A G A A G G C C C A G G A A A G G A G G G A A A A G A A A A G G A G A A G A C C A G A G G G G A A G G G A G A G G G A A A A A A A A A A G A G G G G G G G G C A G A A A G A A A G G G G G G G G A G A C A A G G G A G A A A G A G A A A A A A A G G A G A G G A G G G A A A C A A G G G A G A A A G A C A G G A G G A G G G G A A G A A A C A G G G G A A A G A G G G G A G A A A G C A G G A A C C A G A A A G G A G A G A G G G A A G G G G G A G A G A G A A G G A C G A A A C A C C G A A A G G A G A G C C C A A G A A G G A A A G G G G G C C G G A G G G G A A G A G A A G G A A A A G G A A G A A G A G G G G A A A A A G G C A C A C A A G A G A A A C A G A A G G G G A G A G A G C A G G A A A G A G G G G G G G G A A G G A A G G A G A A G A G C A A G A A G G A G G G G A A A A A A A A G C C G G A G G G G G A A A A A G A G G G A A G A A G G G G G G G C C A A A G G G G A A A C A C A A G G G C C G G A A A G G G C C A A A A A G G G C C A G G G A A A A G G G G C C G G G G G G C C G G G G G G A C G G A A G G G A G G G G G G G G G A C C A A G G A A A A G G A A G G A A G G G G G G C C G G G G A A G G G G G G A A A A C C G G A G G G A A G G G G A A A A G G G G C C A A G G G G G G G G G G G G G G G A G G G G G G A A 0 0 G G G A G G G G G A A G A G G G A A A A C A G G A A A A A C G G A A C A A A A G A A G A A A G G A A A G G G G G A G G G G G G A G G A G G A G A C A G G G G A G G A C C A A G G A A A A C A A A A G G G A G A A A G G G A A G G G A A A A G A G G G G A A C A A A A A G C C A A G A G G A G A G A G A C G G G G G A A A G G G A G A A G C A G G A A G A C C G G G G G G G G G G G G C A G A A G A A A A G G A A G G A A G A G G G G A A C A A A A A A A A G G A A A A G G G G G G G A C A A G A G G G G C C C C A A A A C C G G G G G G A A A A G G A A G G A A G G G G A A A A G G G G A A G A A G G G G G G A A A G G G G A A C C G G G G G G C C A G A A C C A A G G G G A A A A A A G G G G A A C C A G G G A A 0 0 A A A A G G C C A A A G A G A G A A A G A G G G G G G G G G G G G G A A G G A A A A G G G G A A G G C C A G A A A A C C A G G G A A A A G G G G G G G G G G G A A G G G A C G G A A A G A A A A A A G G G G A A A A A A G G A A G G A G 0 0 G G G A G G G G A A A G A A G G G G C C A A G G A A A A A A A A A A G G A A G G G A G G G G G G A A G G G G G G G G A C G G G G G G G G C C G G G A G G G G G G C C G G A A A A A A G A C A G G G G C C A A G G G A A A A G A A G G A A G G A A 0 0 C C A A G G G G A A G G G G G G G G G G G G G G G A G A G G G G G G A A T T A A A A G G G G A A C A A A C C G G G G G G A G A A G G G G A A A A G A A A C C A A A C A A A A A A G G G G A A A A A A A A A A G G A A A A G A A A G G C A A A A A G G G G C C A A G A G A A A A A G G G G G G A A A A A A C C G A G A G G C C A A G G G A C A C C G G C A A A C C G A A A G G A A A A A A G G A C A G A A A A G G A A G A A G A A C C A A G G G G G G G G G G C C A A G G C C G G A A A A C C G G G G G G G G G G G G G G A A A G G G G G A C G G G G A A A A G G A A G G G G G A G A A A A A A A A G G G G A G G G A G G C A G A A A G G C C G A G A A A A A A A C A G G G G G G A A A A G G G G G G A A G G C C G G G G A A G A A A A A A A C C A A A A A A C C G G A A A A A A C C C C G G G G A C G G A A G G A A G G A C G G G A G G G A G A A A G G A C G A C C A C G G A G A A G A G G G G G G A C A G C A G A G A G G A C G A A A G G G A A G G G A C A G A G A G G A G G G A A A A G G G G A A G A A G A A G G A G G A G A G A A G G A C G G A A A A A A A C A G G A G G G A A A A A G G A A G G A A A A A A A A A A C C A A G G G G A A G G G G A A G G G G A A C C G G C C G G G G G G A A G G A A C C C C A A G G A A C C G G G G A A G G G A G G C C C C A A G G C C A A A A G G G G C C G G A A G G A A G G A A C C A A A A A A G G A A C C G A A A A A C C A A G G G G G G G G G G G G A A A A C C A A G G A A A A G G A A A A G G G G G G A A G G A A G G C C A A A A A A C C G G G G G G C C G A C A A A A A G G A A A A G G A G G A G G A A C C G G G G G G A A G G A A A A G G G G A A C C A A G G G G G G G G C C G G 0 0 G G G A A G A A C C G A A A C C G G G G G G A G G G G G G G G A C C C C G G A A C C A A G A A A G A G G A A G G G G C C A A C C G G G G G G G G A C A A G G G G A A A A G G G G G G A A G G G G A A G G A A A A G G G G G G A A G G G A G G A A A A G G G G A A G G C C A A G A G G C A G G A A A G A A 0 0 A A A A G G G G A A G G G G A A C C G G G G A A A A G G A A G G A A C C A A G G A A A A G G G G G G C C G G G A A A G G G G A A G G A A A G G A A A A A A G A A G G G G G A C C A G C C C A G G C C C C A A C C A A G G A A G G G G A G A A G G A A G G G A A G G G A A G G G G G G A A G A G A G A G G G G G A G G G G A A G A G G G G G G A A A C G G A A G G G G G G G A A A C C G G G A A A A A A A G G G G A A A C A G G G G G C C G G G A A C A A A A A A A A C C G G A A A A A A A A G A G G G G A A G G A A A A G G G G G G G G G A C C A A G G G G G G G A A A A A G G A G C A A A G G C C C C A A G G A A A A G G A A C C A A G G A A C C G G G G G G C C G G G G G G A A G G G G G G G G G G G G G G G G G G C C G G G G G G A A G G A A A A G G 0 0 G G G G C C G G A A C C C C A A A A A A G G A A A A G G G G G G G G A A G G A A A A G G G G A A G A C C A A G G 0 0 G G C A G G A A A A A A A A A A G G G G C C G G G G A C A A G G A A G G A A C C A A A A A A C C G G A A A A A A G G A A G G G G A A A A G G G G G G A A C C A A G G C C G G G G G G G G G G G G A A A A G G G G A A A A G G G G G G A A G G G G A A G G G G G A G G G G G G G G G G A A G G G G 0 0 G G A A C C G G A A A A G G G G A A G G A A G G G G G G G G A A C C A A A A A A G G G G G G A A G G A A G G A A G G A A A A A A G G A A A A G G A A G G A A G G A A A A A A G G G G A A G G G G A A G G A A A A A A G G G G A A A A A A C C G G G G A A A A G G A A G G A A C C G G G G G G G G A A A A A A G G A A G G G G G G C C G G G G G G A A A A A A A A G G C C A A A A G G G G A A G G G G G G G G 0 0 G G G G A A A A G G A A G G A A G G A A G G G G A A C C G G A A G G G G A A G G A A C C G G G G A A G G G G 0 0 A A G G C C A A A A G G G G A A G G G G A A G G G G A A A A A A G G G G C C C C G G G G G G G G A A G G A A G G G G G G G G A A A A G G G G G G C C G G G G A A G G G G A A A A A A A A A A C C A A G G G G G G A A A A A A G G A A C C A A C C C C G G A A A A A A A A A A G G G G A A G G G G A A A A A A A A A A A A A A A A A A G G G G C C A A G G A A G G A A A A G G G G C C 0 0 G G G G A A A A A A C C G G G G A A C C G G A A G G A A A A A A A A C C G G G G A A A A C C G G G G A A G G A A A A G G G G G G G G G G G G A A G G A A G G A A A A C C A A G G 0 0 A A A A A A A A C C A A A A C C G G A A G G A A G G G G A A C C A A A A A A G G G G G G G G A A A A G G G G G G A A G G G G A A G G A A A A 0 0 A A G G G G A A A A G G G G G G G G A A G G A A G G C A A A G A A A G G A A A A A A A A A A A A G G G A C C G G A A G G G G G G A A C C A A G G G A G G C A G G G G A A A A C A A A A A G A G A G G G G A A G G A A G G C A A A C C A A G G G G G G A A G G A A A A G G 0 0 G G G A C C G G G G A A G G G G A A G A A A G G A A A A G G C C A A G G G G C C G G G G C C A A G G A A G G G G A A C C G G G G G G A A A A C C G G A A G G G G G G G G A A G G G G G G A A G G G G A A G G G G G G A A A A G G G G G G G G G G A A G G A A A A G G G G A A C C A A A A C C A A G G A A A A G G G G G G 0 0 G G A A A A G G G G G G G G A A G G A A C C A A G G C C G G A A G G G G G G A A G G G G A A C C G G G G G G A A G G G G A A A A A A A A G G A A G G G G A A A A G G A A G G A A A A A A G G A A G G G G C C A A A A C C G G G G G G G G G G G G A A G G G G A A G G G G G G A A G G C C G G A A 0 0 A A G G A A G G G G A A G G A A G G G G A A G G G A C C A A A A A A G G C C G G A A G G G G G G A C C C C C G G A A G G G G A A G G A G C C G G G G G G G G G A G G A A G G A A G G G G C C G A G G C C G G G G G G G G G G C A C C A A G G A A G G G G G G A A G G G A A G G G G G A A G G G G A A G G A A G G G G G G G G A A A A A A A A A G A A A A A A G A A A G G C A G G G G C C G A A A G G G A A C G A G A C C A A G A A A C C C C G A G A G G A C C C A A G A C C A A A A A A C C A A A A G G A G A A G G A A G G A A G G A G C C G A G G G G G A G G G G A A G G A A G G A A G G G G A A G G C C A A A A G G A A G G A A G G A A A A A G A G C C G G G G A A G G A A A A A A G G C C G G G G G G A A A A G G A A G G G G G G A A G G A A G G G G A A G G A A A A C C A A A A A A A A A A G G G G G G A A A A C C A A A A A A A A G G A A A G G G G A G A A A G G A G A A G G A A A A G G A A A A G G A A A A G G A A G G A A A G A A A A A A G G A A C C A A G G A A C A C C G G A A A A G A G G G A G G A A C C A G A A A G A A A A A A A A G G G G C C A A C C C C C C G G G G G G A A G G A A G G G G A A G G G G A A G G G G A A A A G G G G A A G G G G A A G G G G G G G G G G A A A A A A A A A A A A A A G G G G G G C C G G A A C C C C A A G G A A G G A A G G A A C C A A G G G G G G A A A A G G A A C C A A A A C C G G A A G G A A A A A A A A G G G G A A A A A A G G C C A A G G G G A A A A G G C C A A A A G G G G G G A A A A G G A A G G A A 0 0 C C G G A A G G A A G G A A 0 0 C C C C G G A A A A G A A A G G A A G A A A A A G G G A G A A A A A G G G G A A A A A A A A C C C C A G C A A A A A A A G G A A G G C C A G G G A A A A G A A A G G G G G G A A A A A A G G A A C C A A A A G G C C A A 0 0 A A G G A A A A A A G G G G A A C C A A G G G G T T G G G G A A G G 0 0 G G G G G G G G C C C C G G G G G G G G G G G G G G G G C C G G G G G G G G A A G G G G A A A A G G A A G G G G A A G G 0 0 A A G G G G G G G G C C C C A A C C A A G G C C G G C C A A C C A A C C G G G G C C G G A A A A A A A A A A G G G G A A G G G G A A G G G G A A G G A A A A G G G G G G A A G G G G G G A A G G G G A A G G A A C C G G A A G G G G A A G G G G G G G G A A A A A A G G A A A A C C A A A A G G A A G G A A G G A A A A A A C C G G A A G G G G G G G G G G A A G G G G G G A A G G A A G G A A G G G G G G A A C C G G G G C C A A G G C C G G G G A A A A A A C C G G A A A A G G G G A A C C G G C C A A A A A A G G G G A A G G C C A A A A G G G G G G G G C C A A C C A A A A G G G G 0 0 C C G G G G A A A A A A G G G G A A G G C C A A A A A A G G A A G G G G A A G G G G G G A A G G G G 0 0 A A A A G G A A C C G G G G A A G G A A G G G G A A A A C C A A A A G G A A G G A A A A C C A A G G G G A A A A G G G G G G G G G G G G A A G G G G A A C C G G G G G G A A G G G G A A A A A A G G G G A A G G A A G G A A G G G G G G G G G G C C G G G G G G G A G A G A G G A C C A C A C C G A G A A G A A A G G G G A G G 0 0 A G A A C A G G 0 0 G G G G G G G G G A A G A G G A A G G A A A G G A G G A G A A A G G A G A G A G G A G A G A G A A G A G G A A G C A A A A G G A A A A A A A A A G A A G A A A A G G G G A A G G G G A A G G A A C C G G A A A A A A C C A G G A G G A A A A A A G G A A A A G A A G C C A A G A G G A A A G G G A A 0 0 C C A A A A A A G G A G G G A A G G A A A A A A G G A A A A G G G G C C A A G G G A A A A A G G A A A A G G G G G G G G G G G A G G A A A A A A C C G G G G A A G G A A G G G G A A G G A A A A G A A A G G G G G G G G G G G G G G A A G A G G C C G A A A C C G G G G A A C C A A G G A A G A G G A A G G G G A A G G G A G G A A G A A G A A G A G G G G G G G G C A A A G G A A C C G G G G G G A A A A G G G G A A A A A A A A G G 0 0 G G G G C C A A A A A A G G G G G G G G C C G G G G G G A A A A A A A A G G A A G G G G G G G G G G A A A A G G 0 0 G G A A A A G A G G A A G G G G A A G A C A 0 0 C A G G G G G G A A G G G G A A A A A A C C G A C A A G G G G A G A C C A G C A A A G G G G A G A G G G G G G G A G G G A A G A G A G G G A G G G A C C G G G A A A G A C A C C G C A A G G C A G A A A G A A A G G C C G A G A G G C A G G G A 0 0 G G G G A G G G G G G A A G G A A G A C G G G G A G G G A G G G G A G A C A G A A G G A C A G A G G G G G G G A G G G A A A G A G A A A G G A G A A A G A G C A A G A G C A G G A G G A A A G G G A C C A G G G G G G G C C G G A A A G A A G G G G G G A C C C G G A G A A G A A G G G A G C A G G G G G A G A G A 0 0 G G A G A G G A G G G G C C A G A A A A G G A A C C G G G G G G G G C C G G A G C C A G G A G G A G G A G G C A A A A A G G A A A A A G A G G A A A G G A A A G G G G G A A A A G A A G A A A G C A A G G A A A A A G G A A A A C C C C G G G G A A A A G G G G A A A A A A G G C C G G 0 0 A A G G A A G G G G A A A A A A G G G G A A A A C C G G C C A A C C G G A A G G A A G G A A A A A A A A A A G G G G C C G G G G G G G G A A G G G G G G G G A A A A G G G G G G G G A A A A G G G G G G A A A A A A A A G G G G G G A A A A G G G G G G A A G G G G C C G G G G C C G G A A G G A A G G G G A A G G G G G G G G A A G G C C A A G G G G G G A A A A C C G G A A G G G G C C G G C C G G G G G G G G A A G G G G A A A A G G G G G G G G A A G G C C G G G G A A A A G G C C G G A A A A G G G G G G A A G G A A A A G G A A A A G G C C G G A A G G A A G G G G G G G G C C G G G G G G A A C C G G A A G G A A A A A A G G A A G G A A G G A A A A A A A A G G G G G G G G A A A A A A G G G G G G G G A A A A G G A A G G A A A A G G G G A A G G A A A A G G G G A A G G G G G G A A G G C C A A G G G G G G A A G G G G C C A A G G A A G G A A A A C C A A G G G G G G G G A A A A G G C C A A G G G G A A C C A A C C G G G G G G A G 0 0 A A G A C C G G C C G A G G A A A A A A A A A A G G G A G G A A G G A A G A C A C A G G A A G G G G G G G G G G A A G G G G C C A A G A G G G G A A G G A A G G A A G G G G A A G G G G G G A A G G G G G G G G A A G G G G G G A A G G A A A A G G A A A A A A G G G G G A A G A A A A A G A A C C G G G G C C A A G A C A A A A A G G C C G G A A G A G G A A G G 0 0 A A G G C C G G G G A A A A A A A A G G C A G A G A A A A A A A G A G G C A A A C C C C A A A A G G G G G G A A A G C A A A G G G G C A G G G G G G C C G G G G A A G G G G G G C A C C A A G A G A G A G G G G G G A G A A A A G A A A G G A A A A G G A A A A G A G G G A G G G G G G A A G A A A G G A G C A A A 0 0 C C A A A G A A A A G A C A G G A A 0 0 A A G G G A G G G A C A A A A G A A G G G G G A C A G G A G A A G A G A A A A A G G A A A A G G A A A A G G A A G G A G A A A A C C G G A A G G A A C C A A G G C C G A G G G G G G G G C C A A G G G G G G C C C C C C C C G G A A A A G G G G A A C C G G G A G G A A G G G G G G A A G G G G A G G A G G C A G A A G A A G G A A G A G A G A G G A C A A C C A A C C A A A A G A G A A A A A C C C A G G G G A A A G G G A A G G G G A A G A A C A A A A G G G G G G G A A A G G A A A A A A A A G G G G A A A A C C G G G G A A G G G G A A A A A A A A G G A A G G G G G G C C A A G G C C A A A A G A G A G A A A G G G G G G G G G G G G G G C C A A G G A A A A G G G A A A G G A A G A G G C C G G C C G G G G G G A G A G G G A G G G A A G G G G A A A A G G A A G G A A G G A G A A A A G G A A C C G G A A G A G G G G A A G G G G A A G G G A A A C C A A A G A A A A A A G G G G G G G G G G A G A A A A G G G G A A G G G G A A G G C C A A A A A A G G A A A A G A A A G G G G G G G A G G A A G G G G G A A A C C G A A A A A G A G G G G 0 0 A A A A G G G G G G C C G G A G G G A A A A G G A A A A A A A C A A A A A G A A A A C C A A G A A A A A G G C C G G A A G G A A G G A A G G G G G A A A G A A A G G C C G G C C G G G G G G C A A A G G A A G G G G G G G G G G A A G G C C C C A G G G A A G G G G A A C C G G A A C C G G G G A A G G G G G G G G A G G A A A A A G G A A A A A A A A G G G G G A A G A G G G G G G G G G G A G A G G G A G A A A C C G A A A G A G A G A A G G A A G A A G G C A G A G A G A G G G A G A G A C A G A G A A A G G G G G A G G G A G A C A G A G G G G G A G A G A C A G A G A T A A A A A A G C A A G G G C C G G A G G A G A A A G G G G A A G A A A G G C C G G A A A A A G G G G A A G A A A A A C A A A A G G A A A G G G G G G A A A A A A A C C G G G G G G A G G G A A A G A A C A A A G G G G A A G A G G G G A A G A C C G A C C A A G G 0 0 A A A A G G A A A A A A G G A A G G G G G A A G G G A A G A G A G G G G A A G G G G G G C C A A G A A A G G G G A A G G A A G G A A G G A A A A G G A A G G A A G G G G A A A A G G G G G A G G G G A A A A A A G A G A A A G G A A G G A A G G G G G G A A G G A A G A A A A A A C G G A A A A A A A A A A G G G G G G C C A A G G G G C C G G G G A A G G A A G G A A G G G G G G C C A A A A G G C C G G G G G G G G G G G G A A A A G G G G A A G A A A A A G G A A A A G G G G A A A A G G G G G G C C A A A A G A G A G G A G G A G G G G G G G G A A A A A A G G A G G G A G G G G G A A G G A A A A A A G G C A G G A A G G A A A A A A G A A A A A A A G G C C G G A A A A G A G A A A A A G G A A G A G A G G A A A A C C G G G A G G G G A A A A G G A A G G G G C C C C A A G G G G A A A A C C G G A A A A G A G A A A G A G A A A A A G G G G A A A A C C G G A A G G G G G G A G G G 0 0 A G A G A A G G A A G A G G A A A A G G A C G G C C C C G G A A G G G G A A C A A A G A A A A A G A A A C A A A C A G A G G G A C C A G A A C C A G A A A A G A A A A A G A A G G G A G G G G G A G A A G A A G A A A C G A G G G A G A C A G G G G C A C A G A A G C A G A A G A G G A G A G A G G A A A G C A A G A G A G A G G G C A A A G G G G G G G G C C G A A A A A G G A A C A G G G A G A A G G A G G G A G G G G G G G A A G G G C A G G G G A A G G A G A A G A C A G G G A A A C A G A A A C A A A A A A G C C G G G G A G A G G G G A G A G A G G A G G G C A A G G G G A A A G A G G A A G G G A A A A G A A G A A G G A G A G G G G G A A A G G G G G A C C G G A A 0 0 G G G G A G A A G G G G A A G A G G G A G G A A A G G G C A G A A G A A G A A G G A G A G A G G C C G A C C G G A A C C A C G A G A G A A A A A G A A A A A G A C A A A A A G G C A G G G G G G G G A A A A A G G G G G G G A A A C A G G A A G C C G A G A A G 0 0 G G G A C A C A C A G A G A G G G A G G G G G A C A G A C A G A G A A G G A A A G G G A G A A A C A C C A A C C C A G G G G G A A A A A C C G A G A A A C C G A A C G A G G G G C A G A A A G A G A C A G A A A G A A A G G G A A A C A A A A A G A C C C A G G A C A A G A A A C A G G G A A C A G G A G A G A G A G A G G C A G A C A G A A A G G A A G A G A A A G G A A A A G G G A A A G A A A G A G G A A G G A A G A A G G A G G A A G G 0 0 A A G A G G G A G A G G G G A A G A G A A A G G G A A A G G G G G A G A G A G G A A A A G A G G G G G A G A A A A A G G G G A A G A G A C C C A G A G G G A G G 0 0 G G A G G A A A A A G G G G A A A A G A A A G G A A A G G G A G A A A C 0 0 G G A A A A A A G G G G A A A A A C A A G A G G G G A A A A A A G G G G G G A G G G C C G G C C G G G G G A A G G G A A G A C C G G A A G G A A A A A A G G A A A A G G A A C C G G G G A A A A G G A A A A G G G G G G C A A A G G G G G G G A A C G G A A A A G G A A G A G A G G C C A A G G C A A A G A G G A A A A A A A A G G G G A A A A G G A A G A A G G G A A C A A A A A A A G G G A A G A A G G C C A A A A C C G G A G A G A A A A G G A G A A A A C C A A A A A A G G G G G A A A G G G G G G G G G G G G G G C C G G G G G G G G G G G G G G A G G G G G G G A A A A A A C A A A A A A A G A A A A A C A A A G G A A A A A A C A A A G G G G G G G G A A G G C C C C G G A A G G G G G G C C G G A A A A A A G G A G A A C C G G C C G G G G A A G G G G A A A A G G G G A A C C G G A A G A G G G G G G G G A A G G G G G G A A G A G G C C A A G A C A A A G A A G G A A A G G G G A A G A 0 0 A A G G G A G A A A G G G G A A A A C A A A G G A G G A G G G G G A G G C C G G G G A G A G A G A A A A G G G G C C G G G G G G A A G G G G G G C C A A A A G G C C A A A A G G A A A C C C A A A A A A G G A A C C G G A A G A A A A C G G G G G G C C A G A A A A G G G G C C A G G A A A A A G G G G C C C C G G G G A A A A G G A A G A G G G G A A G G A A A A A G A A G G A A G G A A G G A G G G G G G G G G G A A G A G G G C A A A G G G G A A G G C C A A G G C A A A G A A A C C G G A A A A A C G G C C G G A A C A G G G G G G G G G G C C G G G G A A C C A A G A C C C A A G G G A A A A A A C C A A A A A A C A C C G G G G G G G G G G C A G G G G G G A A 0 0 A A A A C C A A G A A G G G A A A A A A A A G G C C A A A A G G G G G G G G A A A A G G A A A A G G A A A A A A G G G G G G G G G A A A C A C C G G G G G A C C G G A A A A C C A A G G G G G G C C G G G G G A A A G G A G G G G G G A C C A A G G G G G G G G G G G G G G A A A A G G A A G A G G G A G G G G A A G G G G A A G G G G G G 0 0 G A G G A G G G G G A A A A G G C A A A G G G G C A G G G G A A G G G G G G G G A A A G G G A G G G A C G G A A A G A A G G C C G G G G C C A A A C G G G G G G G A A G G G G G A A A A G G G A A A A C A A G G G G G G A A A A C C A A G G A A A A C C A G G G G A G G A A A A G A A G G G G A C A G A A A A A G G A A G G C C G G G A 0 0 A A A C A G G G C C G G C C G G A A C C G G A A G A G G C C A A A G A A A A G G A A G G G G A G G G C C A C A G G G A A G G A A G G A A G G A A A A G A A G G G A C A A C C A G G G A A A A A A G G G G A A G G A A C C A A A A A A G G G G G G G G G G G A A A G G G G A A A A G G A A G A A C C C A A C A G A A G C A G G A A A A A A G G A A A A G G A C A A A A A A A A G G A A G G A A A A A G A A G G A A A A G G A A G G C C A A G G A A A A G G G G A A G G A A G G C C G G A A A A C C G G A G A A C C A A G G G G G G C C G G A A A G A A C C G G A A A A G G A A A A G G A A G G A A A A A A G G G G C C 0 0 A A G G A A G G G G G G A A G G G G G G A A G G G G G A A A G G C C A A 0 0 C C G A A A G G A A G G G G C C G G A A A A C C G G A A G G G G G G A A A A A A G G G G A A G A A A A A A A C C G G G G C C G A G A A A A A A A G G G G A A G G G A A A A A A C A G A A A A G A G G G G A G G G C C C C A A G G G G G G A A A G C C A A A A C C G G A G A A A G G G A A G G G G A A A A G A C C A A G G A A G G A A A A G G A A G G C A G A G G A A C A C A G G A G G G A A G A C C C C G G G G A G G A A A A A A A G G G G G G A A G G G G A G G G A A G G A G G A A C A G G G A G G G A A G A A A A A C C A A A G G A G A G G A A G G A G G G G A A G A G A G C C C A A G G A A A C A G G A C G G A G A A G A A A G A G G A A A A A G A A A G G A A A A G C A G A A G G G A A A G A C A A G G G G A G A C G A A G G A A A C C G A A A A A G G A A G G A A A A A A A G G A G A A A A A A C A G C C A A G G G G G G A A A A G G G G A A A A C C A A G G G G A A G A A A A G G G A A C C A G A G G A A G C C A A G A G A A C G G A G G A G G A A 0 0 A G G A A G G G A G G A A A G A A G A A G G A A G A A G A A A G C A A G A G A G G G A G A A G A G G A C C C A A A A G G G A A A G A A A A A A A C A C C A G G G G A A G A A A G G G C A G G C A C C A A G G A A A A A A A A A G C A A G A G G G A G A G G G G G A A G G A A A G G G A A G G G G A A A A A A A G G G A A A A A A A G G G A A A A G G G G A A A A C C A C G G G G G G A A A G A G C C A A A A A G A A A A A A G G A A A A A A G G A A G G A A A A G G G G A A C C A A A A G G G G A G C C C C A A A A A A G G G G A G G G A G G G A G A A G A G G A G A A G G A G A G C A A A C A G A G A G A A G A G C C G G A G A G G A A G C C A G A G A A A G A G A G A A C A A G G A G G G A A G G A A G G G A A A G G A G A G A G A G A C A G G C C A G A G A G G G A C A G G G G A C C A A A G G A A A G G G G A G G G A A A A G A C A G G A G G G G G A A G A A G A A A G A G G A G A G A G G A G A A C A G A A A A A A G G G G A G G A G G G A G G A G G A G A G A C G A A A G G G A A A A A G G C C C C G G C C A G C A G A A A A A A G A A G G A G G A C C A A C C 0 0 G G A A G G A A G G G A G G C C G G A A A G C C G A G G G A G G A A A A G G G G G A G G G G C C G G A A A A G G A A A A A A G G A A G A A G G A G A A A A A G A A G A G A C G G C A G G A G A G C C A A A G A G A G G G A A 0 0 A G A C G A A A C A A A G A A C G A G A G G A G C A G G C C G A A G G G A A A A A G A A C A G A A G G A G A G A A A A A A G G G A G A A A G G G A C A A G A A G A A G G G G A G A A A G G G A A C A G A A A A A C C G G G G C C G G G G A G G G A A A A A G G G G G G G G G G G A A A A G G A A A A G G G G A C A A A A A C G A G G G G G G A A G G A A G G A A C C C C G G G G A A A A A A A G A A G G G G G G A A G G A A G G G A A A A A G G A A 0 0 G A A G G G G G G G A G A A G A C C A A G G A C A G A A A G G G A G A G A A A G G G G A G A G G G A A G A G G A A G A A C A A G A A A A A A G G A G G A A G A G G G C C G A G G C C A G A G A G G A A G G A A G A G G A A G C A G A G G A G G G A C A G G A A A G G G G A A A A A A A A A A G A G A A G A A A G G G A G A G G A G G A G A G G A A A A G G G A C G G G G G A A A G A A A C A C C A G A G A G A C G G A A G G G G A G A G G A G A G G G A G A C C G G G A G A G A A A G G G A A G A G G A A A 0 0 G A A A A A G G G G A G G A G G G A G G A G G A G A C C G G A A G G G G G G A A G G G G A A A A G G A A A A C C G G G G A A A A C C A A G G G G G G G G A A A A G G A A A A G G A A A A G G G G C C A A G G G G A A G G A A G G G G C C A A C C G G C C G G C C G G G G G G C C A A G G G G G G G G G G G G G G A A A A C C A A A A G G G G G G G G G G C C G G A A G G 0 0 G G G G 0 0 G G A A G G A A A A G G A A C C A A C C A A C C A A G G A A A A G G A A A A C C C C G G G G A A A A A A A A A A G G G G G G G G A A G G A A G G A A A A G G G G A A C C A A G G A A G G C C A A A A G G G G A A G G C C A A G G G G C C G G A A G G C C G G G G A A A A A A A A G G G G C C A A G G A A A A G G C C G G G G G G G G A A G G G G G G G G A A G G G G G G A A A A A A A A G G G G G G G G G G G G A A G G G G G G A A G G G G G G G G G G A A A A G G A A G G A A G G G G C C G A G G G A A A G G A A G A A A G G G G C A G G G A G A G A G A G A A C C A G G G G G A C A A A G G A A A A A A G G A A A A G A G G G A A G G G G G A A A A G G G G G G A A C C A A G G G G A A G G A A A A G G A A C C A G A A G G G G A A G G A G A A G G C A C C G G G G G G A A G G G G G G G G C A G G A A G G A A A A G G A A A G A A A A G G G A G G G G G G G G A A G G G A A A A A A A A G G A G A A G G G A G A A A A A G G G A A G G G A G A G G G G A A G G G G G G A A A A A A G G G G G G C A G A A G C C A G G G A A A A A G A A G G A A G G A A A A C A G G G G G G C C C A G G G G C C A G G G G G A A A A G G G G A A A A A A G A G G G G G G G A G G C C G G A A G A A A G G A A G G G G A A A A A A G G A A G G G A G G G A G G A A A A A A A A G G A A G G G G G A 0 0 G G A A A A G G G G G G A A A A A A A A A A G G G G A A A A G G G G A A A A G G G G G G A A G A A A G G G G A A A A C C G G G G G G A A G G G G G G G G G G A A A A G A G G G G G G A A G G A A A A G G A A G G G G A A G G A A A A G G G G G G G G G G G G C C G G G G A G G G G G G G A A A A G G A A G G A G G G A A A A A A G G A A A G A A C A A A A A A A A G A A C C G A A G A A C C G G G G G G G A A A G A G G G G G G A G A G A G A G G A G A A A G A A A A G A G G A G A G G G G A A G G G G A G G G A A A G 0 0 A A G A G A C C G A C A G G A G G A G G A G A G G A A C G G A G A A G A A G A A A G A G A G A C A A G A A G A G G A A G A G G A G G A A A A A G G G A G G G A C G A A G A G A A A C A G G A A G G G C A G G A A A A A G A G A A G A G A A A G A A A A G G G A A A G G A G A G A A C G A A A C A A A G A G A G A G G G A G A G A G G G G G A A G A G G G A A G A C A A A A A G G A A A A G G G G A A A A G G A A G G C C A A C C A A G G G G A A G G A A A A A A G G A A A A G G C C A A A A A A G G A A A A A A G G G G A A A A A A A A A A G G A A G G A A A A G G G G C C A A G G C C A A G G G G A A G G G G A A G G A A G G A A G G G G G G G G C C A A G G G G G G G G A A A A G G A A A A A A C C C C A A G A G G G G G G G G G G G A G G A A A G C C A A G A A A A A G G A C A G A A C C A A A G C C G A A A G G G A A A C C A A A A A A C C A A A A C C G G A A G G A A G G G G A A A A A A G G A A G A G G C A G A A A A A G A G G A A A A G A G G G G A A G G G G G G A A A A A A G G G A A A C C C A A G G G G G G G C C G G A A A A A A A A A A A A A A G G G G G G G G G G A A A A G G G G G G A A G G A A G G A A G G A A C C C A G G G G G A A A A A G G G G G G G G G A G A G G G G G A A A G G G G A A G G G G A A G G A A A A G G G A G G A A A A G G A A A A A A C C G A A A A A A A G G A A G G A A G G A A G G G G C C A A A G A A G G G A G G A A A A G G A A G G A A G G G G G G C A 0 0 G A A A G G G G A A G G A A A A A A A A G G G G G G A A A A G G G A G G G G G G G G A G G G G A A G A A G G A A G A G A G G G G G G G A A G G G G G G G G G G G G G G G G G A C G G G G C A G G A A G A G G 0 0 G A C A G A G G G A G G G G A G G A G A A A G G A A A G A A A A G A G G A A G G G G G G G G A C A A A G A C G G G A G G G G C A G A G G C C C C A A C A G G G G G G A C G G G G G G A A G G G G G G A A A A G G G G G G A A G G G G A A G A G G G G G G A A G G A A A A A A G G C C G G G G G G G G G G G G G A G A A A G G G A G G G G G G A A A A G A C C G G G G C C A A C C C C A A G G G G G G G G G G A A G G G G C A G G G G A A G G G G G G G G A A G G C C A A G G A C A A A A G A G G G G G G A A G A C C G G G G A A G G G G G G G G G G G G G G A A G G A A G G A A G G G G G G A A A A G G A G A A C A C C G G G G A A G G A A G A G A G G A A G G G G G G G G G G G G G G G G G G A A G G G G C C A A A A G G A A G G C C G G A A G G G G A A G A A A G G G G C C G G G G G G G G G G C C C C G G G G A A G G G G G G G G A A A A G G G G A A C C C C A A G G A A G G G G G G G A G G A A G G C C G G C C C C G G A A G G A C A G C A G A A A G G A A A G A G G G G A G A G A G G G A G G A A G G C A G G G G G A G G G G C C G G G G G A G G A A C A A A G G G G G G G A C C G A G A G A A A G A G A G A A A A A A A C A C C A A G G C A G G G A G G C A G A G A A A G G G A C A C A G A G G G A G A C A G A G A G G A A A A G A C C G G G A G A A A G G A A G A G A A A A G A A C A G G A A A A C C G A G A G G G A G A A A G A G A G G A G G A G A G G G A C A C A C C G A G G C A G A G A G A C A A A G A G G C C A A G A G G A C C A C A G A G A G A G A G A G A C C A A C A G G G A G A G G C A C A A A G A G A G A A A G A A G G A G A A A A G G G G A G A G G G G G A A A A G A G G A G G G A G A G A G A G A G G C A G A G A G A C C C A G A 0 0 G G G G A A G A A A A A G G G G C C G G G G G G G G G G A A A A G G G G A A A A A A C C G G G G G G G G G G A A G G G G A C G G C C A G G A G G G G G G G G A A A A 0 0 G G G A A A A G G G G G G G A A A C A G A G G G A A A G G G G G G G G A G G A A C A A A G G A A G G G G A A A A G G A A G G G G A G A A G G A A G G C C G G A A A A A A G A A A A G G G A A A A G G G G G A G G G G G G G G G G G G A A G G G G A A A A A A A A G G G G G G G G 0 0 A A G G A A G G G G A A G G G G A A A A G G G G G G G G G G A A A A A A G G A A G G A G A A G G A G G G G G A A A A G G G G C C G G C C A A G G A A A A C C A A C C C C G G A A G G G G G G G G G G G G A A A A G G C C C C A A A G G A A A G G G G C C A A A A C C G G G G A A C C A G A G G A G G C C A A G G G G C C G G A A G G C C A G A A G G G G G G A A G G G G G G G G G A A A A A G G A A A A A A G G A A A A G A A G A A G G A G G G C C G A G G G G A A A G G G G A A A C C C C A A A A A G G G A G C C G G A A G A G A G G G G A A G G C C A A A A G G G G A A A A G G C C A A G G G G G G A A A A A A G G G G A A A A A A A A G G G G G G G G G G G G C C A A G G G G A A G G A A G G G G G G C C G G G G A A G G G G A A G G G G G G A A A A A A G G A A A A A G A G G G G A G G A G G A A C A G G G A A G A A G G A G A A C C A A G C C G G G G A G G G G G G A A A G G C A A A A G G A G G G G G A C C A A A A A A C A A A A G A G A G C A G G A C A G A G G A A A A A A A A A G G G A A A G G G G A C G G A G A G A A A G G A A G G G A A A A A G A G A G G A G A A G A G G G G G G A G A G A G G A G G A A G A G C C A G C A A G C A A A G A A C G G A G G A G G A G G G G A G G C C C A A G G A G A G A A C A C A G G G A G A G A G G A A A G G G G G G A G A C A G A G C A C A A A A G A A G A G G G A A G G A G G A G A A G A A C A G C C G A G A G G A G A A G A A A A G A G G A A G A G G A A G A A A A A A G G A A G G A A G G G G A G A G A G A C G A G G G G A C G A G A A G A A G G C C A G A A A C G G A G C A C C G G A G G A A G G A A G A A A G A C A A G A A G C A A A G G A A G G A G A G G A A C A A A G G G A G A G A A G A G A A C G A C A G A A A A G G A G A G G C C A A G A G A 0 0 A G G G A G C A A G G G C C G A A A A A A G A A G A G G C A C C G A A A G G G A A C G G A A G A A G G A A A C A A A A A A C A G G A A A A C C A G A A A A C G G A G G G G G A A A A A A C C 0 0 A A G G G G A A C C C C G G A A G G C C A A G G A A G G G G G G G G C C A A C C G G A A A A A A G G G G G G G G G G G G G G A A A A A A G G G G G G A A A A A A A A A A G G C C C C G G C C A A A A G G A A G G G G A A G G G G C C G G A A G G G G C C A A A A G G G G A A G G G G G G A A A A A A G G C C G G A A G G A A A A G G G G G G G G G G G G C C G G C C G G C C G G G G A A G G G G G G G G A A G G G G A A G G G G A A A A G G G G A A G G G G A A G G A A A A A A G G G G A A 0 0 A A C C A A G G G G G G G G A A A A C C G G A A C C G G A A G G C C G G G G A A A A G G G G G G A A G G G G G G G G G G A A A A A A A A C C A A C C A A A A G G A A G G A A A A G G A A G G G G G G G G A A G G A A G G G G G G A A G G A A A A G G A A G G G G A A A A G G G G A A A A A A G G G G G G G G C C G G A A G G C C A A A A A A A A G G C C G G G G A A A A G G G G A A G G A G G A A A G G G G G G G G A A G A A A G A G G C A A A G G G A G G A A C C A A G G G G G G C C G G G G G G G G 0 0 C C C C G G G G A A A A A G G G G G A A G A A A G G G G A G G G G G A A A A A A G G G G G G G G A A A A G G A A G A A G G G G G A A C C C C A A G A G A C A G A C C G G A A A C G G A G A A A C A A A A G G G G G G A A A A A A G G G G G G C C G A A G A A G A G G A G G A A G A G G A C C G G G G A A G G G G A A G G A A G G C C G G A A A A G G C C G G A G G A A A A A G G G G C C C C G G A A G G G G A A A A G G A A G G C C G G A A G G C C A A A A A A A A A A G G A A A A G G G G G G C C G G G G G G G G A A A A G G G G G G C C G G G G A A G G A A A A A A G G C C A A A A G G G G G G G G G G G G G G C C A A G G A A G G A A A A G G G G G G A A G G A A A A G G A A G G G G G G G G A A G G A A G G G G G G G G G G G G A A A A A A G G A A G G C C C C A A A A A A G G A A G G G G A A A A C C A A A A G G C C A A A A A A G G A A G G A A G G A A G G G G G G A A G G A A G G A A A A A A G G C C G G A A A A A A G G A A G G A A G A G A A A A G A A G G A A C C G A A A A A A A G A G A G G G G A A C C G A G G A A G G G G A G G G A A A A A A C C G G A A G G G G G G 0 0 G G G G A A G G G G A A A A A G A G G G G A G G C A G G A A G A A A A G A G A G G G G G G A G G G G A A C A G G A A G G A A C C G G A A A A G G G A G A G A G A A G G A A G G A A A A C C A A G A A C C A A A C G A A A C A A G G A G A A A A A C C G A G A A C A G A G C C A A G G A A G G A A G G A A G G G G G G G G A A A A A A G G A A A A A A A A G G G G A A G G A A A A A A A A C C G G A A A A 0 0 C C G G A A A A C C G G A A G G G G A A G G G G G G A A G G G G A A A A G G A A G G A A G G A A G G A A G G A A A G G G C A G A G A G A G A A G C C A A G G C C G G A G A A A C G A G A C A C A C A G A A A G G G A C A G G G G A A G G G A A G A G A A C A G A G G C C G G G A G A G G G G G G A G A A G G G G G G A A G G C C G G G G G G A A G G A A C A A A A A A A A A G G G G A A A A G G G G A A G G G G A A C A A A G G A A A A A A A G A G G G G A G G A A G G A A G G A A A A A A A A A A G A G A A A A A G G A A A A A A A A G G G G A A G G A A G A G G G G G A G G G G A A G G G G G G A C A A C C C C G G A A G G A A A A G A A A 0 0 C C G G G G A A G G C A G G G G G A G A G G A A G G G G G G A A G G A G G A A A A G G G A G A A G G G A G A G A A G G A G A A G G G A C G A C A G G A G G A A G G A G A G A G A G G A G A G A G A A G A G G A G G A G G C A A A G G G A A A G G A G G A A G A G G G G A A G A G G A G G A G C A C A G G G G A G A A A A A G G A G A G G G A 0 0 A G A C A C A C A G C A A G A A A G A C G A A A G A A A G G A A G A G A G A G A G G A A A G A A G A G A G G G A G A A C C C A A A A G A A G G G A A A A A A A A A A G G A A G G C C G G G A G G G G G A A A G G A A A A G G C C G G A A A A A A A A G A A A A A A A G G C C G G G G G A A A G G A A G A G G G A G A C C C C C C G G G A A A A A G G G A C C A A A A G A G A G A G A A A A A G G A A G A C C C C G G A G G G C C G G G G G G C C C C G A G G G A G A A A A A G G G G G G G G G G A A A A G G A A G G G G A A C A G G A A A A A G A C A A A G G A G A G G A A A G A G G G G G A A A A C A G G A A A A A G A A G G G G A A G G A G A A A G C C A A A G A A A G A G G G C C A A G G G G A A G G G A A G G G C C A A A A G G C C G G G G G A A A G G C C G G G G A A G G G G C C G G A A C C A A G G A A A A C C G G G G G A G G G G A C G A G G G G C C A A G G A A C C A A A G A G G A G A A A G A G A A A G G G G A A G A A A G G A A G G A A A A G G A A G G T T G G A A G G G G G G A A G A A A G G G G G G G G A A A A G G G G G A A G G G A A A A G G A A A A G G C A A G A A C C C C A A A A A G A C G G G A G A G G A A G G A A G G G G G A G G G G A G A A G G C A C A G G A G A G A A G G A A A A 0 0 G G G A G G 0 0 G G G G G G G G A A A A C C A G A G G G A A C C C C G G G A A G C A A A A A A A A A A A A A A A G G A A A A A A A A G G A A A A G A A A A A G G A A G G G G G G G G A A G G G G C A 0 0 G G C C G G G G G G A C G G A A G A G A A A C C G G A A A A G A A A A A G G G G G A G A C C A A G G G G A G G G A A A A A A G G A A G A G A G A A A G A G G A A G A C A A A A A G G G G G A G A A A G G A A A A G G C C G G C C A A A A G G G G A A G A A A G G A A A A G G A C G G A G G G G G C C A A G G A A C C G G C A G G C C G G G G A G G G G G G A G G G G G A A A A A A G A G G G G G G G G G G G C A G G G A G G G A G A A A G A A A G G A A C C A A G G G A A G G G G A G G A G C C A A G G G G C C G G A A C C A A G G G G G G A A A A G G A A G G G G G G A A A A G G A A G G C C A A G G G G A A A A G G G G G G A A G G A A G G A A G G A A A A A A G G G G A A G G G G A A G G G G G G G G A A G G A A G G A A G G A A G G G G G G A A C C G G A A A A G G A A G G G G A A G G G G A A A A C C G G A A G G A A G G C C G G A A G G G G G G C C A A A A G G A A A A A A G G G G A A A A G G G G G G G G G G G G G G G G A A G G A A C C A A G A A A A A G G A A C C G G G G G G G G A A G G A A G G A A G G G G A A A A A A G G A A G G A A G A G G G G G A G G G A C A G G C C C C G G G G A A A A G G G G G G G G G G C C G G G A G A C A G G C C G A A A G G A A G G A A A A A A G G C C G G A A G G A A G G G G G G A A G G A A A A A A G G A A C C G G A A A A G G A A C C A A A A A A A A G G A A G G A A A A A A A A G G G G A A A A G G A A G G G G A A A A A A G G G G G G G G G G A A G G G G G G C C G G G G G G A A A A G G A A A A C C A A A A A A A A G G G G A A G G C C G G A A G G A A C C G G G G G G A A G G G G A A A A G G G G G G G G G G A A A A G G G G A A A A G G G G A A A A A A A A G G G G G G G G A A A A A A G G G G G G G G G G G G G G C C C C C C G G A A A A 0 0 A A A A G G G G G G G G A A C C A A A A A A G G A A G G A A G G A A A A G G A A C C A A G G A A G G A A G G G G A A A A A A G G G G G G G G G G C C G G G G C C A A G G A A A A G G A A G G G G G G G G A A A A G G A A A A C C G G G G A A G G C C G G A A G G A A G G G G A A G G G G A A G G A A C C A A C C A A G G G G G G G G G G G G G G A A A A G G C C A A A A G G A A A A A A A A A A G G A A G G A A A A G G C C G G G G A A G G G G A A A A G G A A G G G G G G G G G G A A A A A A A A A A G G C C A A G G A A A G G G G A A G A A G G A A C C A A A G G G C C A A A A G A A A A A G A G A G G G G C A G A G A G A G A G G A A C A G A G A A A A A G G G G A A A A A A G A G A C C G G G G A A A G G A G A C A G G G C C C G G C C A A A A A A G A G A A G A A G G G G G A G G A A G G A A G G G A A A A A G G G G C C G G G G A A G G A A A A G G G G G G A A G G A A A A A A G G G G C C A A A A G G G G A A C C C C G G G G G G A A A G G G G G G G A A G G G G G G A A A A G G A A G G A A C C C C C C C C G G A A A A G G A A A A G G A A G G G G G G G G G G G G G G G G A A A A C C G G A A G G A A A A A A G G G G G G A A A A G G G G C C G G A A A A G G G G G G A A A A G G G G C C G G A A G G A A A A G G G G G G A A A A G G G G G G G G A A G G A A A A C C A A G G G G C C G G G G G G G G A A G G A A A A A A G G G G G G A A G G G G A A A A G G C C A A G G 0 0 G G G G G G A A A A G G C C G G G G A A A A A A A A A A G G G G G G G G A A G G G G G G A A A A A A C C A A G G G G A A G G G G A A G G G G A A A A A A G G G G A A G G G G G G 0 0 A A G G G G G G A A G G G G C C G G G G G G G G G G G G A A C C A A G G G G G G C C A A G G A A A A A A A A 0 0 A A A A A A A A A A A A A A A A G G G G A A G G G G A A A A A A A A G G G G G G A A C C G G G G A A G G A A G G C C A A G G A A A A A A G G G G A A G G G G A A A A C C G G A A G G G G G G C C G G 0 0 A A G G C C C C A A C C A A A A G G G G C C A A G G G G A A G G G G A A G G A A A A A A A A G G C C A A A A G G A A A A G G A A A A G G G G C C A A A A A A A A G G G G G G G G A A A A A A C C A A A A A A C C G G G G G G A A G G A A G G A A G G G G G G G G A A G G A A A A A A A A A A G G G G A A A A A A A A G G G G G G A A A A G G A A G G G G G G G G A A A A G G G G A A G G A A G G A A A A C C G G A A G G G G A A A A G G A A A A A A A A A A A A G G G G G G A A G G G G A A A A G G A A G G A A G G A A G G A A G G A A A A A A A A C C A A G G G G G G G G A A G G G G G G G G G G C C A A A A G G A A A A A A G G A A A A G G G G G G G G A A A A A A A A A A C C A A C C G G G G G G A A G G A A G G A A G G C C G G G G G G C C G G G G G G A A G G G G G G A A A A G G G G G G A A A A C C G G G G G G A A A A C C A A G G G G G G G G A A A A C C G G A A A A A A C C G G G G G G A A G G G G A A G G A A A A C C G G A A A A A A C C A A A A G G A A G G A A G G G G G G G G A A C C A A G G A A A A G G G G A A G G C C A A C C C C G G A A A A A A A A A A G G A A G G A A G G A A A A A A A A C C G G G G G G G G G G A A A A C C A A A A G G G G A A A A A A A A G G G G G G A A G G C C G G G G G G C C G G G G G G A A A A A A G G A A A A 0 0 G G A A A A G G A A A A A A G G G G G G G G G G A A A A G G G G G G G G A A A A G G A A A A A A G G A A G G G G G G A A A A A A G G C C A A A A G G G G A A A A C C A A A A G G C C G G A A G G C A A A G G A A G G G G G G G G A A G G A A G G A A G G G G G G A A G G A A A A G G C C G G A A G G A A A A G G G G G G A A G G A A A A A A G G A A G G G G G G C C G G A A A A A A A A A A A A C C G G A A A A G G A A A A G G G G C C G G G G G G A A A A A A A A A A A A G G A A G G A A A A A A G G A A G G G G G G A A A A C C A A G G G G C C A A G A A A A A G G A A A A G G A A C C G G A A A A A A G G A A G G A A G G G G A A C C C C G G G G G G G G G G A A A A G G G G G G G G G G A A A A A A G G A A A A G G G G A A A A A A G G A A G G G G G G G G G G A A A A G G A A G G G G A A G G G G G G A A A A A A A A G G G G C C G G G G G G A A C C A A A A C C G G C C G G C C A A A A C C G G G G G G A A A A A A A A C C A A A A A A G G G G G G A A C C G G A A G G A A G G C C G G A A C C G G G G G G C C G G A A A A C C A A G G G G C C A A G G A A G G G G G G G G G A G A G G A A G A C A A A G A A A G A G G G G A A A A G G G A A A G A G G G A G A G A A A G G C C G G A A C C G G A A G A C A G A G G G A G G A A A G G A G A G A G A G A A G A G A G A G G G A G G A G A G A A A A A A A C C G G A A A A G A A G A G G A G A G A G A C C A A G G G G A A A A A A A A G G G A G G G A G A A A G A G G A G G A 0 0 G A G A G A C A G G G A G G A A G A G A G A A A G G G G A A G A G A G A G A G G A A C C G G A A A G G A G G C A A A G G G G C C G G G G A A A A A A A A G G G G A A G G A A A A A A A A C C C C G G G A C C C C A G G G G G G G A A G G G G G G G G G G A A G G G G G G G G A A A A A G G G A G C C 0 0 G G A G G A C C A A G G G G G A G G A A G G A A G G A G A A G A G G G G A A A A G G A A G G G G G G A A A A G G A A G G A A G G C C G G A A A A G G A A A A C C A A G A A A A A G A G G G G G G A A A A G G A A C C G G A A G G C C A A G A C C G G A A G G A A G G G A A G A G G G A A A A A A G A G G A A G A G G A A C A G G G G C C G G A A G G G G G A A A C C G G G G C C A A A A A A A A G G A A A A G G G A G G A A A A G G A A G G G G A A G G G G A A A A A A A A A A A A A A A A G G T T G G G A G G G G A A G G G G A A C C C C A A C C A A G G G A C C C C G G C A A A G G C C G G 0 0 G G C C C C A G G G G G G G G G G G C A G G G G G A A A C C G G C A A G C C A A A A G G A A G A G G C C A A A A A A C C G G G A A A A A A A G G A A G A C C A A A A C C G A A G G A A G C C G A G G A A A A G G G G A A A A A A G A 0 0 C A A A A A G G A A C A C C A A C C G A G A G G C A G G A A G G G A G G A A G G G G G G C C G G G G G G A A G A G A G G A A A A G G G G G G A A G G A A G G G A G G G G A A C C G G A A G A G G G G G G A A A A G G G G C C G G A A G G A A G G G G A A G G G A G G A A G G A A A A G G G G G A G G C A G G G G G G G G A G G G G G A A A A G G G G G G A A G G G G A A A A A A G G A A G G G G G A A A A A G G G G A A G G G G G G G G A A A A A A A A A A G G G A G G G G A A G A G G C C A A G G G G G G A A G G A A G A A A A A A A C C A A A A A A G G G G A A G G A A A A G G A A A A G G C C A A A A A A A A C C A A A A G G A A G G A A C C G A G G G G G G G A A A G G G G G A A A G A G G A A A A A A G A A A G G A G G G G G G A 0 0 C C A A A A G G A A G G G G G G C C G G C C G A C A A A A A G G A A A A G G G G A A C A G G G G A A G G C C A A G G G A G G G G A G A A A A A A G G C C G G A G C A G A A A G G G A A A A A A A 0 0 A A A A G A A A A A C A A A A A G A G A G G C A G A G A A A G G G A A A A C C A A A G A G A G G G G G A G A G A G A 0 0 G A A C A A G A A G G G G G G G C A G A G G C A G G A A A A A A A A A A A A A A A A G G G G G G A A G G G G G A G A A A G G G G C C G A A A G A A A G G G G C C G G A A A A G G A A A C A G G G G G G A A A A A G A C A A G A G G G G A G A 0 0 G G G G G A A A C A A A G G G A C C A A C C G A G A G A A G A C C A G G C C A G G A G G C C G G A G G A C A C C A A A A A A C A G A G A C A G G A A A A G A C C A G A A C C G A G G C C G G A A G G G G A G G A A G G A A A A A A A A A A A G A A A G G G A G A G G G A C A A G G A G A G A A A A A A A A A A A G G G G A A G G A G A A A A A A A A A A G G G G A A A A A A A A A A A A A A G G A A G A G G A G A C A A A A G G A A G G A A G A G A A A A A A A G G C C A A G A A G G A A G A A G A A A 0 0 G G G G C C G A C C A C G A G A C C G A A A A A C C A G A A A G C C A G C C A A G G A C A G A A A A A A G G A A A A C C G G G A G A A G G G A G A A A C A A G A G A 0 0 A A G G C C A G A C A A C A A A G G G A A C G G A A A A 0 0 A A G G A A G A G A G G A G G G G A G G A A C C A A C C A A A A G A A G G A A G G G A A G G A A A A A A A G G G A A G G A A C C G G G G A A G G A A A A A A A A A A A A A A A A G G G G G A G G A A G A A G A A A A A A A A G G G G G G C C A A A A G G A A A G A A C C A A G A G A G A G G A A G G A A G G G A C C A A C A C A A G C A G A G A G G A A A G G G C C A A A A G G A G A A G G C C G G A A A A G G A A A A A A A G A C A A A A G A A A A G G G A A A A C A G G G A A A C C G G 0 0 A G A G G A A G A G A G G G G G A G A A A G A A G G A A G G G G A G A A A G C C A G G A G G G G G G A G A A A A C A G G G G A A G A G A C C C A G G C C G A A A G G G G G G A A A G A A A A G A G G G G G A G G G A A C G A A A A C G G A A G G A A A A A A A G A A G G G G A A G G A A G G G G G A A A G G A A A A A A G G G G G G G G G A A A G G A A G A C C G G C C G G G G G G A A A A A A G G G G A A G G C A G A A A A A C C G G G G A A G G G A C C C C A A G G C C G G A A A A G G A A G G A A G G A A G G A A G G 0 0 G G G G G G A A G G G G G G A G A A G A G G G A G G G G A A A A A A 0 0 G G A A A A C C C C G G G G G G C C A A A A G G G G G G A G A C C C G G A A G G G G A A A A A G A A G G A A C C G G G G G G G A A A G G G G C C G G A A A A G G C C C A G G G G A A C A G G G G A C G G A A A A G G G G G G C C G G G G C C A A G G A A C A A A A A G A G A A A G G G G A A A A A A G G A A A A G A G G G G C A A A A A C C A A G A G G A A G G A A G G G G A G A A G G A A G G A C G G A G C C A A A A C C C C G G A A C A A A A A G G G G A G G G G G C C A A G G A G G A G G A A G G G G G G G G C C G G C A G G G G G G G G A A A A G G G G G G G G 0 0 G G G G A A C C A A A C A G A A A A G G G G G G G A C C A A C A G G G G A A A A G A G G G G G G A G A A G G A A C C G G C C G G G G C C G G A A A A G G A A C C A A A A A A G A C A A A G G G G C A A A C C G G G G A A A A G G C A G A G G C C G G A G G G A G A G G G C C G G G G A A A A A G G G A A A A C C G G G G A A A A A A A C G G A G A A A A G G A A G G A A C C A A A A G G G G G G G G G G G G G G G A A G G G G G G G A A G G 0 0 A G A A G G G G G G C C G G C C C C G G G G G G G G G G A A G G G G G G A A G A C C A A G G G G G G G G G G C A A A A G A A A A G G G G G G G G A A A A A A G G G G A A G A G G G G A A G G G G G G G G A A C C G G G G G G G G G G A G A A G G G G C C A A A A G G G G G G G G G G G G G A G G A A G G G G C C G G G G G G A A C C A A A A G G A A A A G G G G G G G G G A G G G G G A G G G G G A C A 0 0 A G A A A A A A G G G G G G G G C C C A A A G G A G G G A A G G A A A A A A A A G G A A A A G G G G A A G G A A G G G G G G A A C C G G A A G G A A A A A A A A G G A A G G A A G G G G A A G G A A C C G G G G G G C C G G G G G G G G G A A A G G G G A A A A G G A A G G C C G G C C A A C C A A A A A A C C C C A A G G G G A A G G G G G G A A A A G A G G G G A A G G G G G G A A G G A A A A 0 0 G G G G A A A A C A A A A A A A A A G G G G G G A A C A A A G G A A A A G G G G G G A A G A G G A G A G A A A A G G G A G G C C A A A A G G A A A A A A G G A A G G G G G G G G A A A A G G G G C C C C A A G G G G A A G G 0 0 G G G G G G C C G G C C A A A A C C G G A A A A G G A A A A G G G G G G G G C C A A A A G G G G C C G G G G G G A A 0 0 A A G G G G A A A A C C A A G G G G A A A C A A C C G G A A G G G G A G G G A A A G G G G G A G A G G G A G G G A A C C G G G G A G G G A A A G A A G G G G G G G A A C A A G G A A G G A G A A G G A A A G G G A A A A A A C C A A A A G A A A G G G G A A A A A A A A C C G G G G A A A A A A G G G A A A G G A A A A G G G G G G A A C C G G G G G G G G G G A A A A C C G G A A A A G G G G G G G G A A A C G G G G G A G G G G G G G G A A A A A C A G G G A A C C A A A A A A G G A A C C G G A G G G G A A A A A A A G G A A A A G G A C G G G G G G A G A A A A A A A A A A G G A A G A G A G A G G A A A A G G A A G G G A G G A A A A G A G A A A G G A G G G G A G G G G A A A G A A G A G G G A C C A A A A A A G G A A G G G G G G G G G G G G G G G G G G A A A A A A A A A A A A G G A A A A G G C C G A G G A A G A C C G A G G G A G G A G A A A A A G G A A A G G G G G A A G A A A A G G A G G G G A G A G A G A C A G A C A G A C A A A A A C C G G G G G G G G A A A A A G G A A A C C G G G G G G G A G A G G G A G G A A A A A A A A A A A A G G G G A A A A A C C C G G G G G G A A G G G G A A G A A A G G G G A A G A G G G A G G G A A A A A G A C C A A G G C C G G A A C A G G A A G G G G A A A A A A C A A G G G G G C A G A G G A G G A G A C C G G A A G A A G G G A C G G A A G A G G A A G A A A A A G A A A C A G G C C G A A A A C A G A A A A A A A A G G C C G G C C A A C C G G G G G G A G G G G G G G G G G A A A A A G G G A A A A C G A C C A G A A G G G A G G C C G G G G C A C C C C C C G G C C C C G G A A G G G A A A G A G G G A A A A A A A A A A A G G A A A A G G C A A G G G A A G A G G G G A G A A G G A C G A G A A A G G G G A G G G A A G G A A A A A A A A A G G G A G G G A A G G G A G G A A G G G G G G G A G G G A A A A C A A G A G G G G G G G G A A A A G G C C G G G G A A G G G G A A A A A A A G G G G G A G G G A G G A G G A A A A G G A A G G A A G G G G G G C C G G G G G A G G G A G G G G G G C C A A A A A A A A A G A A A A G G A A A A C C A A A G A A G A C C G G G G G A G A G G G G G G A A A A G A G G A A G A A A G G C A G G A A C C A A A A A A G A G G A A C C G G A A A A G G A A G G G G C C A A G A A A G G G G G G A C A A G A A A G A A A G G G A G G G G A A G G G G A A G G G A G G A A A A A A C C G G A A G G G G A A A A A A C A G A G G G G A G C C A A C C A A G G A A A A A A A A G A A G G A G G G G G G G G A A G A G G C A C C G A A G A G G A A A G A A G G A G A C A A G A G G G A G A A G G G G A A G A G A A G C C G G G G C A G G A G C A G A G A G A G A A A G A G A A A G G G G A A G G G G C C A A G A G A A A A A G A C C G G A A G G A A G G G G A A G G A A A A G G G G G G C C G G A A A A G G A A C C A A G G C C G G G G G G G G A A G A A A A A G G A A G G G G G G G G G G G A G G A A G G G G C C G G A A A A G G G G C C A G G G G A C C A A A A G G A A C C A A A C A G A A G A G G C C G G C C A A G G C C A G A A G G G G G G G A C C A A G A C A G A G G G G C A G G G G A A G G A A A A G G G G A G A A G G G G A G G G A A A G G A C C G G G G A A G A A G G G A A A G G G G G A A A A A G C C A A G A A A A A G G A A G G G G G G C C A A G G C C A A G G A A G G G G A G A A G G A A G G A A A A A A A A G G A G C C G G G G A A G G G G G G C C C C A A A A G G G G G G G G G G G G A A A A A A C C G G G G G G G G A A G G G G A G G A G G G G A A G G G G G G A A A A G G C C G G A A G G C A A A G G A A A G G G A G C C G G G A A G A G A A G G G G G G G A G G G A C A G A C C G G A A G G G A G G A A A A G G G G A A G G A A G G A A G G G G A A A A A A A A A A C C G G G G C C A A G G A A A A C C C C C C C C G G G A G G A A A A A A C C G G G G G G G G G G G G A G A A G G G G G G G G G G G G G A A G G G G G A G A G G G A G G A G A G G A G A G A G C A A G A A G G G G G G G G A G C A A G C A A G C C A G A G G G G G C C A G A G G G A G G G A A A C G A A A A G G G A G G G A G A A A A A A G A A G G G A A G G G A G G G G G G G A G G C C A A A C A G G A A A G G G G G A G G A A G A A G A A G G G G G G A G G A A G G A A G G G A A C A A G A G G G G G G G A G G A C C A A A G G A G G A G A G A G A A G A A A G G G G G G G G G G A G A G A G A G A A G G G G A G A G G G A A G G A G A A A A G G A C A C A G G A G G A G A G C A G A G A G G A A A A A A A G G G G G A G A G A G G G G A A G C A A A G A A A G G G A G A A G G G A A G G A G A G A G G A G A A G A C G A G A A G A G A A T A G A G A A G A G A G G A G A A G G A G A A G C A G A G A A G A G A G A A A G G A A G G A A G A G G A A G G A G G A C A G A G G A A A G A G A G G 0 0 A C G A A A G A 0 0 A G G A G G A G A A G G G G G G G G A G G A G G G G G A A G G A A G A G G A G G A C A A A G G G G G G G G G A A G G C C G G A G A G C A G A C C A G G A A G C C A A A A A A G A A A G G A G A A A A C C A G G A G G G A A A A A A A G G A G A C G A G G A G A G A G A G G A G A A A A C G A A G G A C A A A G A G G A G A C A A A G A G G G A A A A A G A G G G G G A G G A G G G G G G A C C C A G A A C A G A A G A G G G A G G A C C A G A A A A A G G G G G A A C A A G A A G G G G G A A G A G A G A G G A A A A G G G A A G G G A A G C A A G G G A G A G A A A A G A G G G G A A A G G A A G A A G A G G A A G A A G G G A G A A A C A C G A A C G G A A G A G A A A G G G A A G A A A C G G G G A C A A G G A G G G A G A G C C A G A G A G A G A C G G G G A A A G G A G G C C C C G A A A A C G A G A A G C C C C A G A G G G A A G G A A G G A C G A G A A G G A A G G A A G G A A G G A A G A G A G A G A G A G 0 0 A G C G A G G A G G G G G G A G G G A A C A G A A G A G A A G G A A A A C A A C 0 0 A A A G A A G A G A G A A G C C A G G G A A G G C A C A A A G G G A A A G G G G G G G A A G A A G A G A A A G G C C G A G A G A G G C A G G G A A A A A G G A G G G A A G A C A C A A A G G A A G A A G A G A G C C C A G G G G G A A C A A G A A A G A C A T A G A A C G A A C A C G G G G A A G A G G A A A A A A G G A A G A A A A A A A A G A A G G A A A G A G G A A A G G G G A A A G A C G A A G G A A G A G G A A A G G A A A A A G C A C C G G G G G A A G A C A C C C C C A G A G G A A G A A G G A G A A C C C A A C A A A A A C A A A G G A A A C C G G G A A G A A A G G A G A A G G G G A A G A A G A G A G A A G A G A A A G A C A A G G A A A G G A A G C C G G A G G A G A G A A G G A C C A G G A G A A A A A G A A G G G A G G A G A A A G G A C A G A C G G A G G A A G G A A G G G G G A A G G G G G A G G G G A A A G A A A G A A C C A A A A G A C A A G G G A C A G C A A G C A A G G A C C A C G G G A G G G A A G G G A C A A A G A A A A G A A G G A A G A C A A A A A A G A A A A A G G G G A G G G G G A C G G A G G G A A G A G G G G G G A A G G A A A A A A G G A A G G G A A G A G A A G G A A A A A A C C C C G G A A A A A A G G A A A A G G A A G G C C G G A A A A G G A A G G G A A A G G A A G G G A G G A A A G A A A A A A G G C C G A G G A A A A G G G G G G G G A A C A G G C A C C A A G G A A G G G G A A A G G G A A G G G G G G G G C C G G G G G G G G G G C C G G A A A A A A G G A A G G G G G G C C A A G G G G G G G G G G G G G G A A G G G G G G G G G G G G C C G G A A G G G G A A C C A A G G A A G G G G A A G G G G G G A G A A G G A A A A A A A A C C C C C C C C C C G A G A A A A A A A A A C C A G G G A G C C A A A A G G G G G G G G C C G G G G G G G G G G A G C C G G A A A A G G G G A A G A G G C C G G G G G G C A G G G G A A C C A A C C G G C C A A G G G G A A G G A A A A C C G G A A G G G G G G G G G G G G G G G G G G G G A A A A A A A A C A A A A A A A A A G G G G G G A A A A A A G G G G G G G G C C G G G G G G G G G G G G C C A A G G A A G G A A A A G G C C G G G G G G G G A A G G A A G G G G A A A A G G C C A A C C G G A A C C G G G G G G G G A A G G G G A A T T G G G G A A A A A A G G A A A A A A G G G G C C A A G G A A G G G G A A G G G G A A A A G G A A G G G G G G G G A A G G G G A A G G A A G G G G A A A A A A C C A A G A G G A G G A A G G G A A G G G A A A G G A A A G A A A A A A G A G A A A G G G G C C G A G A A A A A C A A A A A C C G G G G A A G G G G A A A A G G A G A A G G C A A A G G A G A G G G G A A A C C G A G G G G A A G G G A G A G G G G G G A A G G A A G G A A G G A A A A G G G G A G A G G G G A G A G A A A G G A A A A A A G G G G G G G G G G G G A A G G G G C C A A A A A A G G C C A G A G G G A A A A A A C C A A A A A A G A A A G G G G A A G G G A A A G G A C A A A G C C G G G G 0 0 A A G A A A G A A A G G A A G G 0 0 A A A A G G C C A A G G A A A A C C G A G G C A G G A A A A A G C A C A G G A A G G G G C C G G A A G G G G A A G G A A G A C C G G A A G G A A G G A A G A A A G G G A A A C C A A A A G G A A G G A A A A A G A A A A A G G G A A G G A A G A A G G A G A C A C A G G A A C C A A A C G G G G A A G A A G G A A G A A A A A A C C C C A A G G A A G G G G A A A A G G A A G G A A G A A A G G C C A A A G C A G A G G A A A A A A A A A A C C G G C A G G G G A A A A G A G A G A G A G G G G G G A A G A C A G A G A G A A A C C A A A A A A A A A A G G G G G G A G A A A G C C G A G G A A A A C A A A G G G G G A G G G A G G G A A A A A C C A A A A G G G A G G A A G A G A G A G G G G G G G G G A G G C C G G G G A A A A C C A A G G G A A G C C G G A G G A G G A A C C G G A A A A G G G G G A G G G G G G G G G G G G C C A A C A G G A G A G A G A A C A G G G A G G A A A A G A G G G G G G C A A A G G C A A G G G C C G G A G A G G A A C G G G G G G G G A A G C A A C C G A G A A A A A A A G A G G G A G G A G G G C C A G G G G G A A A A A G G A G G 0 0 G A A G A G A G G A A G A A A C C C C C C C G G A G A A A G G G A G A G A C G G A A G G A A G G A G A G G A A A G G A A C C G G A A G G A A A A A G A G G A A A A C A A G A G G C A G G G G A G A C A A A G G G A A C C G G A C G G G G A C A G G G G G A A G A G G A G G A A G A A A G A A A A A G A G G A G A G G G G A G G A A G A G A G A A G G A C C A G G T A A A A A G A C A G G G A A G G A G G G A C A C A A G G A G G A G A A G A G A A G G A G A C C 0 0 C A G G G A G G G G G G G G A G A A A A A A C C A A A G A G A G G G A A A A A A G G G G G A C C A G A A G A A A A A A A G G A A A A A A G G G A G A C A A G A A A A G G G G A A G G G A A A G G A A A A G A A A A G G A G A A G G A G A G G G G G A A A G G G G G A A G G G A G A G G A G G A A C C A G C C G G G G G G G A G A G G C A G A A A A G A T G A G A A G G G G A A G G A A A G A C A G G C A C A A G G G A A A A G A C C A G G G G G G A A G G A A G G A G A G A G A G A A G G G A G G A A A G G G G G G A G A A G A A A G G A C G G G G A G A C G G G A G A A G G A A A G A G G A A G G A A G A G A G A A A G A G A G G C A G A G A A A G G G G G A A A A G A G A A A G G G C C G A 0 0 G A G G A A A A G A C A C A A A C C G A G A G A C A G G G G G A G G G G A A A A G A G A G A G A G G A G C C C C A A G G A A A A G G G G G G A A G G G G A A A A G G A A A A G G G G G G A A C C G G G G A A A A A A G G G G G G A A A A G G G G A A G G G G A A G G A A A A G G C C A A G G G G A A A A G G G G A A G G A A A A G G G G G G A A G G G G G G A A G G A A G G G G A A A A C C A A A A G G G G G G G G G G G G G G A A A A C C C C G G A A A A G G A A G G A A A A G G G G A A G G A A A A A A G G A A A A C C G G G G G G G G G G G G G G G G A A G G A A A C A A T T G G A A A A G G G G C C G G C C A A G G G A G G A A G G A A A A G G G G G G G G G G G G G A G G G G A A A A C C A A G G G G A A A A A A C C G G G G A A G G A A A G A A G G G G G G A A A A G G G G A G A A A C A G G A A A G G G G A G C C G A G G G A C C A A G G G A C C G G G G G A G A C A G A C A G A C A G A A A C A G A G A G A G A G A A A G G G A C A G A G G G A G G C A G G G G G A A G A C G A G G G G G A A A A C G A C C A A G G A G A A G G G G A G A C G G C C G G A A G A G G A G G A G A G G G G G A G G G A G G G G G G A A G A A A G A G A G A A G A G A A G A C C G G G A G G G G A G C C G G A G A G G G A A G A G G A C A A C C G A G G G A A A A G A A A G G G G G A A G A G A G G G G C C 0 0 G A G A C C A A G G A A A A G G G A G A C C G A G G G G G A A A A A A A A A A A G G A A C A A A G A G A G G A G A A G G C C G G A A G A A A G A A G A G G A C A G A G A G G G G G A G G G G C C G G G G A A G G G G A G G G G G A A A A G A A A A A G G G G G G A A A C A C G G A A G G A A G A A A C A G G G A G A A A A A G G A G A G A G G G G A A G G G A G A A G A C A C A G G A C G A G A G G G A A G A G A A A A C A A A A G G A G A A G A A G A G G G G G G A G A A C A A A G A A G G G A G G G C A G A G A A G A G A G A G C C G A G G G G C C C A G A A G A G G A G G C C G G G A A A C C G G A A A A G A G G G G C C G G G G G G A A G G G G G G A A G G G G G G G A A A A A G G C C A A A A G G A A G G C A C A G G G G G A G G G G G A G G G G G G G G G G A G A A C C A A G G G G G G G G A A G G G G A A G G G G G G A G G G G G A A A A A A G G C A G G G G C C G G G G A A A A G G G G G G G G A G C C A A G G G G A A C C A A A A A A G G G G G G A A G G A A G G A A G G 0 0 A A G G G G A A G G A A G G A A C C A A G G G G G G G G G G G G G G A A G G A A G G A A A A A A G G G G A A G G A A A A G G A A A A G G G G A A A A G G A A C C A A G G A A G G G G G G G G G G A A C C G G G G G G G G G G G G G G A A A A C C G G G G G G G G G G A A G G G G G G G G A A A A G G A A A A G G G G A A C C G G G G C C A A A A G G G G G G A A A A G G G G G G A A G G G G G G A A G G A A G G G G G G C C G G A A A A A A G G G G A A A G C A G A C A A A A G C C G G G A A G G A G G G A A G A A A C G A G G A A G A A A G G A A G A G A C A G A A G G A G A G A A G A A A A G A A C A C A G A G A A A A G G A G C C C A A A G G G A A A G G A G A G A G G A G A A A C A A A G A A G A G G A G G C A G A A G G A A G C C G A G A A A A A C C G G G A A G G A G G A G A A G G C C C C G A G A G A G A C C A G G A A G A A A A C A G G G A A C G G G G A G G G A A G A A G G A G G G A G G A A G G G G G G A A G G A A A A G G C C A A A A G G G G G G A A A A A A A A 0 0 A A G G A A A A A A G G G G G G G G A A A A G G A A A A A A G G A A G G G G G G A A C C A A G G G G C C A A A A G G A A G G C C G G A A A A A A 0 0 A A A A A A G G G G A A C C A A A A G A G G G G A A A A G G A A G G G G G G C C A A G G G G A A G G G G A A A A A A A A A A A A A A G G A A G G G G A A G G A A G G G G G G A A G G A A G G G G G G C C A A A A G G G G A A A A A A A A A A G G G G A A A A 0 0 A A A A G G G G C C G G A A A A G G C C A A G G A A A A A A A A A A A A A A G G A A G G G G A A G G A A A A G G A A G G G G A A G G A A C C G G A A G G A A C C G G G G A A G G G G G G G G A A G G A A G G G G A A G G A A C C A A G G C C G G G G G G G G G G A A A A A A G G A A A A A A A A A A A A A A A A G G G G G G C C G G C C G G A A A A A A G G A A G G A A C C A A A A G G A A A A A A G G A A A A A G G G A A A A G A G G A G G A G G A A A C A G G G G A G G A A A A A G G A A G A C A A G A G A G A A A A G G G G G A A G G A A G A A A A A G G A A C A A G A G A A G G A A A A A A G A A A G G G A G G G G A A A A A A G G A A G G A G A G A G A G G A A A A G G A A A C A G G G G C A A C A A C C G G C A C A G A G A A G A A G A A A G A C C A A A G G A A G C A G A A A A A A A G A A C A G A G C C A G G A G A G A A A G A G G C C A A A G G A A A A A A A C C G A A G A G A G G A A G A G A G G A G A A A A A A G A A A C G A G G A A A A A G G A C C A C A A G G A A G A G A A A G A G G G A A A G A G A A G G A G A G A G G C A G G G G A G G A G A G A A G A A G A G G G A A A G A A A C C A A G G C C A A A A A A G G G G A A A A G G A A G A A A A A G G A A G G A A G A G G A A A A A A A A G G A A A A G G G G A A A A G G A A A A G G A G A A A A A A C C G G G A A G G G A G C A G G A A G G G G G G A A G G A A A A A A A A G G A A A A A A A A G G G G A A A A G G A A A A A A G G A A A A A A C C G G G G C C A A T T A A G G C C A A G G G G G G G G C C C C A A G G G G C C A A G G G G C C C C A A A A A A G G A A G G A A G G A A G G A A A A G G G G A A G G G G G G G G A A A A G G G G G G G G G G A A G G G G A A A A G G A A A A G G G G A A A A G G G G G G G G G G A A C C G G C C A A G G G G A A A A A A C C A A G G G G 0 0 C C A A A A C C G G A A G G G G G G A A A A G G C C G G G G G G A A G G G G G G G G A A A A G G A A G G A A G G G G C C A A A A G G A A G G A A G G A A A A A A A A A A 0 0 A A G G A A A A A A A A C C A A C C C C A A G G A A C C G G A A G G A A C C G G A A C C A A G G A A A A G G A A A A G G C C G G G G A A A A G G G G G G G G G G A A G G A A A A G G G G A A G G G G A A A A A A G G G G G G G G A A G G A A A A G G G G C C A A A A C C A A G G G G C C C C G G A A G G A A C C G G G G A A A A C C G G C C G G G G A A C C A A C C G G A A G G A A G G A A G G C C G G G G A A C C G G G G A A G G C C A A G G A A C C G G A A A A A A A A G G G G A A A A C C G G C C A A G G A A G G C C C C A A A A G G G G C C C C A A G G A A G G C C G G A A G G G G A A G G A A G G G G G G G G G G G G A A G G C C A A G G G G G G A A A A G G G G C C A A G G G G G G A A A A A A A A A A G G G G G G C C A A G G A A A A G G G G G G A A G G G G A A G G G G A A A A G G G G G G A A A A G G A A G G G G A A A A G G C C A A G G A A G G G G G G A A A A G G G G G G C C G G A A G G G G G G G G A A A A G G C C C C G G G G A A A A G G G G A A A A A A G G G G A A A A G G G G A A G G A A A A G G G G G G G G G G G G A A G A A A G G G G A A A A G G A A G G C C G G C C A A G G G A G A G A C A G A A G G G A A C C A A A A G G G G G A G A A A A A G G C A G G A A G G A A A A A A G A A A A A A A A A A G A G G G G A C A A G G A A G T A A G A G C A A G G A A G A G G A G A G A A G A G G A G G A A G G C C A A C A A G A A A A G G A A G G G G A A A A G G A A A A A A A A G G A A G G A A G G G G A A C C A A A A A A A A A A A A G G A A A A G G G G G G A A C C G G A A G G A A A A A A A A G G A A G G A A A A C C C C G G G G A A C C C C A A G G G G A A G G G G A A A A A A G G A A C C A A G G G G A A A A A A A A G G G G A A G G G G G G A A A A A A G G A A G G G G A A G G A A A A C C G G A A G G C C A A 0 0 A A G G A A A A A A G G G G G G A A G G G G G G A A A A C C A A G G A A A A G G A A G G A A G G A A A A G G G G A A C C A A G G A A A A G G A A A A A A A A G G A A G G A A A A G G A A G G A A A A G G G G A A A A G G G G G G G G A A G G A A A A C C A A A A G G A A G G G G A A A A G G G G G G A A A A C C G G A A A A G G A A C C G G A A G G A A G G A A G G G G G G A A A A G G A A A A A A A A G G A A A A A A A A A A G G G G G G G G C C G G G G A A G G A A G G A A A A A A A A A A A A A A A A G G G G C C A A A A G G A A G G A A G G G G G G C C A A G G A A G G A A A A A A G G A A A A G G G G G G A A A A A A A A A A A A A A A A G G A A A A A A G G G G G G A A A A C C A A G G G G A A A A G G A A C C C C G G A A A A A A A A G G A A G G C C G G C C A A A A G G A A A A A A A A G G G G G G G G G G A A A A G G A A G G A A G G A A G G G G G G C C A A C C G G A A G G G G G G A A A A A A A A G G A A A A G G G G A A A A A A A A C C A A G G G G A A G G A A A A A A A A C C G G A A C C A A G G A A A A G G C C G G G G G G G G A A G G G G G G A A A A G G A A C C A A G G G G A A A A G G A A A A A A A A A A C C G G G G A A A A G G A A G G C C A A 0 0 A A G G G G A A A A 0 0 A A G G G G C C A A G G A A A A A A G G G G G G A A A A G G G G G G G G G G G G A A A A G G G G G G C C A A A A G G A A G G A A A A A A G G A A G G G G A A A A A A A A G G A A A A A A G G G G A A A A A A G G A A A A G G G G A A G G G G G G A A A A C C A A G G G G A A A A G G G G G G A A G G G G A A G G G G G G A A A A A A A A A A A A G G A A A A A A A A A A C C A A G G A A G G G G A A A A A A A A A A A A C C A A G G G G G G A A G G A A A A A A G G A A A A G G G G A A G G C C A A G G G G A A A A A A G G G G A A A A G G G G G G G G A A A A A A G G A A A A G G A A A A G G A A C C G G G G A A A A C C G G A A G G G G G G A A A A G G A A A A A A A A A A A A A A A A A A A A G G A A A A G G G G G G G G A A A A A A G G A A A A A A G G C C A A G G A A A A C C A A C C G G A A C C C C G G A A A A A A A A G G G G A A A A G G G G A A G G A A A A A A G G A A G G A A A A G G A A G G A A A A G G A A G G A A C C A A G G G G G G A A A A G G G G A A A A A A G G G G A A G G A A G G A A G G G G G G G G G G A A C C G G G G G G G G A A G G A A A A A A C C A A A A A A A A A A A A G G G G A A G G C C C C G G A A C C A A A A A A G G C C A A G G C C C C G G G G G G A A A A G G G G G G A A A A A A A A A A A A A A A A G G G G G G G G G G A A G G A A G G A A A A A A G G G G G G A A G G C C A A A A C C G G A A G G A A G G A A G G A A C C A A C C G G G G A A G G G G A A A A G G A A G G G G G G G G G G G G A A G G G G G G A A G G G G G G C C A A A A A A A A G G C C A A A A A A C C A A G G G G A A C C A A G G A A A A A A G G C A G G G G G G A A G G G G G G C C G G G G G G G G G G G G G G A A A A G G A A G G G G G G G G A A A A G G G G A A G G G G G G C C G G A A A A A A A A A A G G G G A A G G C C G G A A A A C C G G G G G G A A G G G G G A G A A A G G G G A A A A A A G G A A G G G C G G G G G G A A G G G G A A G A G A A G A A A C A G A G G A A A G A A C A A A C C C A G A A A A G A A A G G A G G A A A A G G G G A A A G G A A G G G G C C A G A C A A G G G A G G A C C A A A G A A G A G A G G G A G G A G A G A A G A A C A G A A A G A 0 0 A G G G A A A G G G A G A A G A A C G G A A C A G A A A A A A G G A A G A G G G A A A A G A G A A G G G G A A A A A G G G G A G A C G G G C A C A G G G A A G G G A A A A A G A G G A G A G A G G A G A A A C C A A A C G G G G G A A A G A A G G A A A A A G G C A G A G G G A A A A G G A A G C C G A G G G G G A C C G A G A G A A A A G A G A G A G A G A G G G G G A G G A G G A C A G A C A G A A A C A A G A A G G G G A G A G A A G A G A G A G C C G G A G G A G A A C C A G G A G A G C A G A A G G A G A C A A G A G G A A A G G A G A G G A G A G G A G A G A C A C G A A G G A A A G G G A C A G G G A G A G A A A A G G A A G G A A G A C G A A A G A G G G G G A G A A G G G A A G G A G A A A G G A G A A G A G A G G G A A A G A G A G A G A G G A G A G A G A A G A C C C A G A A C A A G A A A A A A G A G G G G G A G G G G G A A G G A A A A G 0 0 G A G A A C G G 0 0 G G A G C C A G G A A G G A A A A A A A C C A G C C G A G A G A A G A A G G A A A A A G G G G G A G G G A G G A A A C A A A A A G G G A A C A A A A A G A G G A G G A A A A G G C C G G G A G A C C G G A A A A A C A A G A A G G G G G G G A G G G A A G G G G C C G G G A G A A G G A A C A G A G G A C A A G G A C C A G A G A G G A G G G A G G G G G A A G G A A G G G C A G A G A A G A G A G G A A G A G C C G A G G C C G G G G G A A A G G A A A A G G A A G A G A G G G G C C G A G A A G A G G G A C G A A A A G C C G A G A A A A G A G A A C C A G G A A A G G C C A A G G A A A A C A A G A G A A A G A G A G G G G A G G G G G A A A G A C A A A G A A A A A G G A G G G C C G A A C A G A G A A A C G A G G A A A A G G A A G A G A G G G G G G G A C A C A A G A A G A G A A G A G G A G A A A G G G G G G C A C C G G G G G G A A 0 0 G G G A A A G G A A G G A A A A G G G G A A G G A A G G A A G A A A G G G G G G C C G G G A G A A A C A G G G A G A G A G A A A G A G G G G A G A G A A G G G A A A G A C A C A A A G A G G G A C A C C G A G G A G G A A A A G G A G G A G G A A G G G G G G G A G G A G A G A C A A A G A C C G A A A A G G G G A A A C A G G G A C C G G G A A A G A G A A G A A C C G G G G A A G G G A A A A A C C G G A A G G G G G A G G C A A G G G G G G G A A G A A C G A A G A A G A G G G G G G A A A G A A G G A A C A G G G G G G A G A C A G A G A A G A G G A A A A G A G G G A A G G G A C G G A G G A A A G A C C G G G A G G G A G G A C G A A A A A G G G G A C G G G A G G A G G G A G A A G G C A G A G G A C A A G G G G A A G G G G A G A C A C G G A G G A A A A A A A G A A G C C C C G G A A A A A G G G G A A A G A G G C C A A A A A A G G G G A A G G A A G A A C G G G G G G A A A A A A G A A A A A A A A A A A G G A A A A G G G G G G G A A A G G A A G G G G G G G G A A A A A G C C G G G G A A A A A A G G A A A C C C G G C C G G G G C A G A G G G G G G A A G G G G A G G G G G G G A A G G G G G G A A G G G G A A A G A A G G A G G G A A A A A G C C A A G G G G G A C C G A A A G G G A C C G G A A C A A G A A G G A A G G G G A A A A G A A A A A G G G A A A A A A G G G C C G G A G G G G G A A G A G G G G G G A A C C A A G G G G G G C C A G A G G G A A C A G G G G A A G G C C A A G G G G A A G G A A A G G G G G A A G G G G A A A A A A A A A A C A A A G G A G G A G G G A G G G G G G A A A A C C G G C C A A A A G G G G A A G G A A G G A A G G A A A A A A G G G G 0 0 G G A A G G G G G G G G A A A A A A G G G G G G A A G G A A C C G G C C A A A A G G G G A A G G G G G G A A G G G G A A G G G G G G G G G G A A G G A A A A 0 0 G G G G G G G G 0 0 G G A A A A G G A A G G C C A A G G A A G G A A G G A A A A G G C C G G G G G G G G G A G G G G C A G G G G G A A A C C A A A C A G G A G G G G G G A G G G G A C C G G C C G G A A G G G G G G A G G G G G A A A A A A A A G G G G A A A A A A 0 0 G G G G A A G A G G A A A A A G A A G G G G G G A A G G G A 0 0 G G G G G G G A C C G G G G C A G G A A G G A A A A G G G A G G G G G G A A G G G G G G C C C C A A A A G G A A G G G G G G G G G G A A G G A A G G G G A A G G A A G G A A G G A A A A A A G G A A G G A A G G G G G G G G A A A A A A A A G G C C A A C C G G C A A G G A A G A C C A A G A A G A G A G A A A C A A A G G A A A G A A A G G G A A G G G G A A 0 0 G G G G A A G A A C A G G A A A A A C C G G A A G G G G G G G G C C A A G G G G G G A A A A G G A A 0 0 A A G G G G C C A A A A A A G G G G G G C C A A A A A A A A G G A A G G A A A A G G G G C C C C G G A A A A G G A A G G A A A A C C A A G G G G A A G G A A C C G G G G G G G G A A A A A A A A A A A A C C G G G G A A A A G G A A A A C C A A G G A A G G A A A A A A G G A A A A G G 0 0 A A G G G G G G A A G G G G A A C C A A G G A A 0 0 A A G G A A G G A A G G A A C C A A A A A A G G A A G G A A G G C C A A A A A A G G A A G G A A A A G G G G A A A A A A G G G G C C G G G G G G G A A G G G G G G A A A A A A A G G G G A A A A G A A A G A G G G G A A G G G A G A G G A A 0 0 A G A A A A G A C A G A A G A G G A A C A G A A A G A A G A C A G G G A A A G G G G A A G A A A C A A A C C G A G G A A A A G A A A G G G A G G A A G A G G G A C C G G A A G G G G G A G G G G G G A A G A A G A A G G A G G G A A G G G G A G A A A G G G A C A G A A A A G G C C G G A A C C G A A A A G A A A A C A C A C A A A G G G G A A G G G G G G G A A A G A A G G G G A A G G G G A G G A C A A A G G A A A G A A A A G A A G G A A C A A A A A C C G G C C A A 0 0 A A G G G G G G A A G G A A G G G G G G G G A G A G A G A A A A C C G G A A A A G A A A A A A A G G G G G G A A A A A A G G A A A C A A G A A A A C C C A A A A A G G G G G A A A A A A A A G G C C C C G G A A A A A A A A A A A A A A A A G G A A A C A A G G G A G A A C A A A G A A G G A A C C A A A A A A G G A G A A C C G G G G A A C C A A C A A C C A A A G A A G A A G G A A A G A A G G A A G G A A A A G G A A G G A A A A G A C C G G A A G G G A A A 0 0 G G A A G G G G A A A G G G G A G G A A A A A A A C A A G G G G G A A A A A A G A A A A A A A A A A G A G G G G C C A A A G A G A A G G G G A C G G A A C C G G C C G G C C A A G G A A G G G G G A G G A G A G G G A A A A G G G A G G G G G A G G A G A C G G A A A G A G G G G A A C A C C C A A G G A G G G G G G G A A A A A A A A A A G G A A A A A A C C A A G G G G G G G G A G A G G G A A A A G A A A A A G G A A G G G G A A A A C C G G G G G G A A A A A A G G A A A A A A G G G G G G A A G G G A A A A G G G G A G G A G C C G G A A G G A C G G G G G G G G G G A A A A A A A G G G A A A A A G G A G G G A G G A G G A G A G G A A A G G G A G A A G G G G A A G G G G C A A A A A A A A A C C G G A A G G A A G G G G A A A A G G G G A A A A C C A A A A A A A A A A A A A A G G G G A A G G A A A A G G A A G G G G G G G G G G A A C C A A G G A A G G G G A A A A A A C C G G G G G G G G G A A C G G A G A A C C G A G G G G G A A A G A A A A C 0 0 C C G A G G G G G A G G G A A C A A G G G G G G G A G A A A G G A G A G A A C C A A C C A A G G G G G G G A A A C C G A A A C A A A A A G A A A G G A A C A A G A C C C G A A A G A C A A A G G A A G G C A G G G G C C 0 0 A A G G C C 0 0 C C G A A A G G G A A A A A G A A A G A G G A A G A A A G G A A G G A A A A G G G G A A G G G G G G A A G G A A A A G G G G A A G G A A C C A A A A C C G G C C G G A A G G C C G G G G A A G G A A A G G G G A G G G G G G A A G A G G G A G G A C G G G G C C A A G G G G A A G G G A G A G G C A G A C A G A G G G G A A C C A A G G G G G G G G G G A A G G G A G A G A A A G A A A G G A G G A G G G G A A A A A A C C G G A A G G A A G G C C A G G G G A 0 0 G G G G G G A A G G G G G G A A A A A G G G C A G G A A C C G G G G A A C C A A A A G G G A G G G G G G C A A A C C A A G C C C A G C A A A C A A G C A G G G G A A C C A A G G G G A A G G G A A G G A C C A A G G G G A A G G A G C C G A G A A C A A G G A G C C A A C C A A C C G G G A G A C A A A A A A A G A G A A A G G G G G G C C G G A G C A G G A G A G G A G A G A C C A A G G G G C C A A G G G G A A A A G G A A G G G G C C G G G G G A G A C C G G G G G G A A C A G A A A A A G G A C G G C A G G C A G G A A G G A A C C G G A G A A A A A A C C G G C A A A G G G G A A A A 0 0 G G A G C C A A A A G G A A G G G G G G A A G G G A G G A G C C G G G G C C G A G G C C A A G A G G C A A A A A A A G G A G C C A A A A G G A A A A G G A A A A A C A G A G G G A G A C G G A G C C G A C A G G A A G G A A G A C A A G G A A G A A G G G G A G G A G G G G G G G G A A A A C A G A A A A G A G G A G G A C C A A G G G A A C C G A A C G A A G A A A G A A A A A G A G A A A G A A G A A A C C A G G A A G G G G G C C G G A G A C A G G A G G A G G A A G G G A A A G A C A A A A A G A A C C A G A G 0 0 C C G G A A A A A A G G A A A A G A C A G A G A C A G A G A G A G A G A A A A A C A A A A A G G G A G A A G G G A A G A G A A A G G G G A G G G C C C A C A C A A G G G G A G A A G G A G G A G A A G G G A A G G A A G G G G G G G A G G A G A G G A G A G G A A A A C G G G G C C G G A A C C C A A G G G A G G G A A C C G A A A G G G G G G A A A A A G A A G A A G C A A A G G G G A A G A A G G A G A C A A G C C G A C A G A G A C A G A G A G A A G G G C A C A G G A G G A G A G G G A G A G G G G G G A A C C G G A G A A G G A G C A G G A A G A G G G G G G G G G G G G G G A A G G G G G G A A G A A A A A A A A G C C A G A G C C G G G G A A A A G A G A A A C A G A G A A A G G G G A A C C G G C C G G G A A A G G G G G G G G G A G A A A G G G G G G G A A C A C G G G A A G C A A G G G A G A G C C G G A G A G G A A G G A A A A G G A G A A G A A A G G A G G G A A G G G G A A G C A A A G A A G A G C C C C G G A T G A A A A A A A G G A A G G A A G A G G A C A C A A G A A A A A A G G G G A A G G G G A A A T A A G G G A A G A G G G G G G A A A G A A C C A G A A G A G G G A G G A A G G G A G G 0 0 A A A A G A G G G G C C G A A G G G A A A A G A G A A G A A G G A A G G G A A C C A A A G A G G A A A G A G G G C C G G A A C C A A A C A G G A G A A A G A A G A C G C G A A G A A A G G G G G 0 0 G G A G A A A C G A G A G G G A A A A A G A A A G A A G A G G A A A A A G G A A A A G G G A G A G G G G A C A A A G A G 0 0 G A A G G G A A A G G G A A G A A A C C G G A A G G G G A C A G A G A G G G A C G G C A G G G G G A G A G A A G G A G A A G A G C A A G G G G A A A A A G A G G G A G G A G A A G A A A G A A G A A G G C C G A A G G A C C A G G A G A G A G A G G G G A G A G 0 0 A A C C A A A G A C A C G G A G A G A G C A A A A G C A A G A G A A A C A C A G G A A G A G G A G G A A G A A A A G A A A C G A A A C C G G A A A A A A G G A A A A A C A G G A G A A G G A G G A A A A A A A A C A G G G G C A G A A C G A G A A G 0 0 G G G A A A G G G G A A G G G G A A G G A A G G A A 0 0 A A A A A A G A C A A G G A A A G G A A C A G G C A A A G G G G A A G G A A G G G A G A A G A A A A G A G A G G C A C A G G A A G G C C G G C C A A A A C C A A A A A A A A G G A A C C G G A A A A A A G G A A G G G G A A G G G G G G G G G A A G G A G G 0 0 G A G A A A A A G A G A G A G A G G C C A G G G G G A A A A A G A A G A A A C C C A G G A A A A A A A A G G G G A A A G A A G A G G A G G G A G G G A G A C A G G G C A G A G A A G A G C A G A A G G G A G A G C A G A A A G G A A A A A G A A C C A A G G A A G A A A A A G G A A G G C A A A G A C C A A A A A A A A A A G G A A A A A A A A A A A A G G G G G G A A A A A A G G C C C A G A A A A A A G C C G G G G G G A A G G G G A A G G G G A A A A A A G G A A A A G G G G A A C C A A G G A A C A G A G G G G 0 0 G G C C A G G A G A G A C C A A A G A G G A A G C A G G G A G A A G C A A C C A A A 0 0 A A G G A A G G G G G G A A A A G G G G A A G G G G C C A A G G C C A A G G G G G G A A G G G G G G G G A A A A A A G G G G A A A A G G G G A A A A G G G G A A 0 0 A A G G G G A A 0 0 A A A A G G G G G G A A G G G G A A A A G G G G A A G G G G G G C C A A G G A A G G A A A A G G G G A A G G G G G G A A G G A A G G A A A A A A A A G G C C A A C C A A G G A A G G A A G G C C A A A A A A G G G G G G G G A A C C A A C C A A A A G G G G A A G G G G G G G G G G A A A A A A A A A A A A A A G G G G G G G G A A C C G G A A A A A A A A A A A A A A A A G G A A C C A A G G A A A A A A C C A A G G A A A A G G A A A A A A G G C C G G A A G G A A G G C C G G C C G G G G G G C C G G A A G G C C G G G G C C A A G G C C G G G G A A A A G G 0 0 C C G G G G A A A A G G C C G G G G G G A A C C A A C C G G A A G G A A A G C C A G G A C A G A C C G G G A G G G A A A G A A G G G G A C A C A G G C C G A G G A G A A G A G G A G C C C C A A G G G G G G C C G A G G G A A G A A A A A A G A G G 0 0 A A C C A A G A C A G G G A G A A A G G 0 0 G G A G G A A T A G A A A A G G A A C A C C G G A A G G A C A A A A G A G A A A A C G G G A A A G A A A G G A G C C A A A A A C A A G A G G A A A A A A G A G G G A C C A A G G G A A G G A G A C C A A G G A A A G G A C A C A A A C C G G C C A C G G C C G G A A A A G A G G G A G G G G A G G G G A A G G A A C A A A A A A A A G A C A A G A G G G A A A A A A G A G G C A G A A A G A G G G G A A G G G G G A G A A A A A A A A A G G G G A A G A C C C C G G A A A A G G G G C C G G A A A A G A G G G G A A G A A A A A A A G G G G A A A A G G G G A A A A A A G G C C A A G A G G A A A A A A A A A A G G G G A A G G G G C A C C G G A A A A G G A A A A C C A A G G A A A A G A A A A A A A C C C C A A G G A A A A G G G G A A A G G G G G C C A A A A G G G G G G G G G G G G C A G G C C A G G G A G A A A A G A G A G G A A G G A G A A G G G G A A C A A A A A A A A A G A G G A C A C A A C C G G G G A A G G A A G G G A G A A G C A A G A A C C G A G G A A A G A A A A G G A C G A A G G G 0 0 A G G A A A G A G A G A G A G A G A G A A A G G G A A A G G G G C A C A G G A A A G A A G A G A G A G G C A A A G G G G A A G A A A C A A G G A G G A A G G G A G G A A G A A A G G G A A A C A G G G A A A C C A A C A A A G G A A G A G A G A G A 0 0 A A A A A A G G A A A A C A A A G G A A G G G G A G G G A A G G G A G G A G A G C A G A A A A G 0 0 G A G G A A A G A G G A C C A G A A G A G A A A C C A A A G G A A G G G G A A A A A A G C A A A A A A C A A A A A G G A A A A A G A C C A G G A A G A A G G A G G G 0 0 G G G G G G G A G A A A G A G G A A G G G G G G G G A A A A C C G G A A A G C A A G G A G A A A G G G G G A G A G G G A A G A A A G G A A G G G A A C A C A G G G A A A G A G A A G G A G G A C G G G G C A G A G G A G G A G A G A G A G A G A G G G A A A G G A A C C A G G A G A G G G A G G G G A A A A A G G A A C A G G A A G G G A G G A A G G A A G G G A G G G A A A A C C G G A A G G A A A A A A A G A A G G G G G G A A G G G G G A G G A A G G G G A A A A G G G G A A G G A G C C G A A G A C C C A G A A A G A G A A G G G A G A G G A A A A A C C A C A G A C C G A A G C A A G A G A A G G A A C C G G A A G G G G G G G G G G A A A A A A G G A A G G A A G G G G A A C C A A A A A A C C G G A A G G A A C C G G A A G G C C A A A A A A A A G G G G C C G G G G A A G G A A G G C C A A A A G G A A G G C C G G G G G G G G G G G G G G A A A A A A A A A A G G C C G G G G A A A A A A A A A A G G G G A A G G G G A A G G C C G G G G A A G G A A A A A A G G C C G G A A G G G G G G A A A A C C G G G G C C A A G G A A C C A A G G G G G G A A A A G G A A A A G G C C A A A A A A C C G G A A G G C C 0 0 G G G G G G G G A A G G G G G G A A A A A A G G G G G G A A A A G G G G G G G G G G G G A A G G G G G G A A A A C C A A G G C C C C G G A A A A A A C C G G G G A A A A G G G G A A G G A A A A A A G G G G G G A A A A A A G G A A G G A A A A G G G G A A G G A A A A G G G G G G A A A A A A G G A A G G G G C C G G G G A A G G G G G G A A A A G G G G A A G G A A G G G G G G A A G G G G A A G G A A G G G G C C C C G G A A G G G G A A G G G G A A G G A A A A G G A A A A A A A A A A A A A A A A A A C C A A G G A A A A 0 0 C C G G C A G G A A A A A A A A G G A A A A A A A A G G A A A A G G A A A A G G A A G G G G G G A A A A G G C C G G C C A A G G A A G G A A A A C C C C 0 0 G G A A G G A A G G G G G G G G G G G G G G G G A A G G G G A A A A C C A A G A C C G G G G G G G G C C G G G G A A A A A A G G G G A A A A G G A A G G G G G G G G G G G G G G G G G G G G A A A A A A A A G G 0 0 G G A A G G A A A A A A A A G G G G G G C C C C A A G G G G A A G G G G C C A A G G G G G G A A A A A A G G A A G G A A C C G G A A G G G G G G G G A A A A A A A A G G A A A A G G A A A A A A A A G G G G G G A A G G C C G G A A G G G G G G C C A A C C G G C C G G C C G G G G G G A A C C A A G G C C C C A A A A G G G G G G G G A A A A G G G G G G A A G G G G G G C C A A G G A A A A G G A A G G A A A A G G A A G G G G G G 0 0 C C G G G G A A A A G G A A A A G G G G A A G G G G A A A A G G A A G G A A A A A A G G A A G G G G G G A A G G G G G G A A A A A A G G A A G G A A A A A A A A G G A A A A A A A A C C G G G G C C G G A A A A A A G G G G G G G G G G G G A A A A G G A A A A G G G G G G C C A A A A A A G G G G G G G G C C G G A A G G A A G G G G G G A A G G G G C C A A A A A A A A A A A A A A A A G G C C G G C C G G G G G G G G A A G G A A A A A A G G A A G G G G G G A A G G G G G G A A G G G G A A G G A A A A C C G G A A A A G G G G G G C C G G A A G G G G 0 0 A A G G G G G G C C C C G G A A A A G G G G G G G G A A A A G G G G G G G G G G C C A A G G G G G G G G C C G G G G A A G G G G G G C C G G A A A A C C A A A A A A G G G G C C A A G G A A G G G G A A G G G G C C G G G G A A A A A A G G G G G G G G G G G G A A G G A A A A A A G G G G G G A A C C G G C C A A G G G G A A G G A A A A A A G G A A G G G G A A G G A G C A A A G A G G G G G A G G A A G G A G A G G G A A G G A G G G C C G G A G G G A C A G A A G G G G G G G G 0 0 G G G G A G A A A A A G G G C C G A A G G G A G A G G G A A A A C C G A A G A C A G A C A G A C A A A A A G A G G G C C C C A G A A C A A G G A G G C A 0 0 G G C A A A A A A A G G G G A A G G C C C C A A C C G G A A A A G G G G G G 0 0 C C G G C C G G G G G G G G G G 0 0 G G G G A G G A G G G G C C G G A A C C A A G G G G G G A A G G G A A A G G G G G G G G A A A A G G A A A A A A A A G G A A A A G A A A A A G A A A G G G G G G G G G G C C A A G G G G G G G G A A A A A A C A 0 0 A G A G A G G A G G G G 0 0 G G A G C A A G A G G G G G G A A A G A G G G A A G G G G A G A G G A A G A A A A G G A A A G A G G A A A G G A A A G G A G A A G G G G G A G G G G G A C C A A G G A G G A G G G G C C A A G A G A G G A A A A C A A C G G G G G A A A A G A G A A A G A G G G G G C A G A A G G G C A G A G A C A A G G G A A A A A G A G G A G A A A A G A A G G A G A C G G A G A G A A G G G G A G A C A G G A A G G A A G A A C C G G A G A A A A A G A A G G G A G A G G G G A A A G A A G A G A G A G A G A G A G G G A A A A A C C A A A C A C 0 0 A G A G G A G A G G G A G G G A G G A A A A G A G A G G G G G G A A G G C C A G A G G G G A C C A G A G G A A A G A A A A C G A A G A G A A A C G G A A A A A A G A C C G G A A G G A G A A A A G G G G A G G A A A G G C C G G G G G G G A A A G A G G A G G G 0 0 G G A G C A G G C A C A G A A A G A A G G G A C C C A G G G G A G G A A G G A C C C G G G A G G G G C C A G G G G A A A G G G G A A G G G G G G G G G G A G A G G A G G C A G G A A A A A A G G C C A A A G G A A A A A A A A G A G G A A G A C A A G G G G A A A A A A A A G A G G A G G A A G A G G A G A A G A A C A G A G A A G A G G A G A G G A G G A G G A A C A A C A G A G G A A A G G C A A G A C A G G A G A A A G A G G A G G G G G G A G G C C G A A G A A G G A A G G A A A G C A G G A G A A G G G A C A G A A A G A A G A A A G A G G G G A A C C C G G G G A C A G A A G G A G G A G G A G A G G G G G A A G A A G G G A G A G G A C A 0 0 G G A G G G A G C C A A C A G A G A G A A G A A G G G G G G A A A A A A A A C C A A G G G G A A G G G G G G A A G G A A A A G G G G G G A A G G G G A A C C G G G G G G A A A A G G A A G G A A A A A A A A C C G G A A G G G G A A A A G G G G A A G G A A G G G G G G G G G G A A A A G G A A A A A A G G A A G G G A G A G A G A G A G G G A G A G A A G A G G A C A G G G A G A G A A A C C G G G G C C G A C A C A G A G G C A G A C C A A C A G G A A G G G A G G G A G A C A G G G A G G A A A A A C G A C A G G G G A A G A G A G G A G G A G A G A G G G A G A G A G A A A G A G A G G G G G A G A A A G G G G G A G A C A G A G A C A A A G A G A G A A G G A G A G G G G G G G A A G C A A A G A C A G A G G G A G A A A A A G G C A G A A G G G A A G A A A A A G G G G G A G A G A G A C A G A G G C C A A A A G A G G G A G A G G G A G G C A G A G A G A G A G G C A G G A A C C A A A A G G G A G G G A C C A A A A G A A G G A G G 0 0 G A G A G A G G G A G A C C G G A A G G G G G G A A A A G A G G G G C C G G G A G A G G C C A A G G A A G A 0 0 G G G A G G G G A A G G C C A A A A C C A A A A G G A A G G G A A A C C A A G G A G G G C C A A A A G A A G A A G G G A G G G G G G G G A G C C A A A A G G A G G G G G A A A A A A A A G G G G G G G G C C C C A A G G C C G G A A G A C A A A C C G G A A G G A A A A C C G G C A G G A A G G C A A A A A G G A A G G C C A A A A G G A A A A A A G G A A G G G A A A G G G G G G G G G G A A A A C A G G C A G G A A G G G A G G G A A A G G G G C C C C G A C A C C G G A G G G G A A A A A C C A A C C G G G A A G G G G G A A A A A A A A A A A A A A A A C C A A A A G G A A G G G G A A A A G G G A A G C A G G G A A A A A G A G A A A G G C C A A G G G G G A G G G A A A A G C A G G G G C A G G A A G G A A G G G G G G A A G G G G C C G G A A G G G G A A G G A A G G G G A A G G C C G G G G G G C C A A G G G A G G A A A A G G G G G G G G A A C C G G G G A A A A C C C C A A G G G G G G A G G G G A A A G G A A A A A A G A A G G G A A C A A G G G G G G A G G G G A A G G G G A A C C G G A G A G A G G A A G A A G G G G G A G G A A G A G G A G C A A A G G G A A A G G G A G A A A A A A G A A A A G G G G G G C A A A A A A G A A A A A G G G A A G G A A A A A C G A A C A G A G G G A G G G A C A A G G G G G A G G A G A A G A A A G G G G A G A A A C C C A C G G A G A A C A G G A G A C A A G G G A G G A A A A A G G G A A A A A A G G G A A A C A C A A A G A G G A A G G A A G G A A G G G G G G G G G G A G G G A A G G A G A G G A A A C C C C A A C A G G C A A G A G G A G G G G G A A G G A A A G A G A G A C A G A A G G G A A C C C A G A A G G A G G A G A G G G A G G A G G A G C C G A A G G G A G G G G A A A G A A A G G G G A A A A A A A A C C G G A A G G G G G G A G A A G G C A A G C A G A C A A A A A G A A A A G G A G G G G A G A G A G A C G A A G G A A G G G G G G G C A G G C A G A C A A A A A G A C A C A A A A G G G A A A G A G A G A G A G A G A G G A G A G A G G G G G A A A G G G G G G G A A C G A A G G G G G A A A A C C A A G G C C A A A A A A C C G A A A C C A G G A G G A A G G G A A A G G G G G G G A G G G G A A A A A A A A G A G A G G G G G G G G G G G G C A A A G A G G G A C C A A G G A A G G G G G G A A A A C C A A A A A A A A G G A A G G A A A A C C G G G G G G G G G G G G A A A A G G A A A A G G G G A A G G C C C C A A A A A A A A G G G G C C A A G G G G A G A A A A A A A A A A G G G G G G G G C C G G G G G G A A A A G G G G G G G G A C A G A A A A G G A A G A A A A G A A G A G A A A A A A A A A A A A A G G A A A A G G A A C C G G A A A A A A A A G G A A A A G G A A A A G G A A A A G G G G A A A A G G G G A A G G A A C A A A G A G G G G G A G G G G G G G G A A A A A A A A A A A A A A G G G G G A A A C C G G A A A A G G G G G G A A C C G G G G A A A G A A G G C C G G G G G G A A C C A A G G G G A A A A A A G G A A G A A A G G G A A A G G A A A A C C G G G G C C A A G G G G A A A A A A A A A A G G A A G G G G A G A G G G G G C C G G G G G G C C G G G G G G A A C A A A C C G G A A G A A A A A A A A A A A G G A A A A C C 0 0 A A 0 0 G G A A G C G G A A G G G G G G G G A A A A A A A A G G A A G G A A G G G G G G A A A A A A A A G G G G G G G G A A G G G G A A A A A A A A 0 0 G G G G G G C C A A G G G G C C A G A A G G G G G A G G G G G G A A G G G A G G G A A A G G G G A A A G A A A A C A A G G G A A A A G G G G C C C A C A G G G G C A A A G C C A G A G G A A G G A G G G A C G G A G G A A A C C G A G G A G A G A A G A C A A G A A C C A A A A A A G G G G A A G G A A G G G G A A A A G G G G G G A A G G G G G G 0 0 G G A A A A G G G G G G C C G G G G G G C C G G C C A A A A A A G G A A G G A A G G A A G G G G G G A A A A A A C C A A G G A A G G C C A A A A G G G G A A G G A A G G G G A A G G A A A A C C A A A A A A A A A A G G G G A A G G G G G G C C G G G G G G A A C C G G A A G G G G G G A A G G A A A A G G A A G G A A G G G G A A G G G G G G G G G G A A A A G G 0 0 G G G G A A G G G G G G A A A A A A A A G G A A A A G G G G G G A A A A A A G G G G G G A A A A A A G G G G A A G G A A A A G G A G G G G G G A A G A A C C C A G G C C A C G A G G A G G A G A G G A G G A G G C C A A A A A G G G A A A A G A G A G G G G A G A C G G A A A G A A G G G A G G G G C C A A G G G G A A C A G A G A A A A A A G A A A A A A G A A G A C A C G G A G T A C A A A A G G G A A A G A G A A G G C C A G G A G G A A G A A G A A G G A A G G G G G G G G G G G G C C 0 0 G G C C G G C C C C C C A A A A G G A A G G G G A A G G A A G G C C A A A A 0 0 G G A A A A G G A A G G C C G G G G G G A A G G A A A A G G G G G G G G A A G G A A A A G G A A A A A A A A A A C A G G G A G G G A C C A A C A G A G A G G G A A A G G G A G A G G G A G A G G G A G A G A G A G A G A G G G G G A G G A A A G C C G G G G A A G G G G A A G G G G G G G G G G G G C C G G A A A A G G A A G G A A G G G G G G A A G G G G G G A A A A A G C A G G A A G G G G G G A G G G G G G G G G A G G G G G G G A A A A G A G G G G G A C A A A G G G G G A G A A A G G A A G G A G G G G G A A G G C C A A A A A G G G A G G G G A G A A C A A A A G G G A C A A C 0 0 C A A A G G G G G G A A A A G G A A G G G G G G A A G G C C G A C A G A G G A A C C A C G A A A A G T A G A A A A A C C G G G G G A G A 0 0 A G G G A A A G G G G A A G G A A A A A C A C A C A G G C C A A G A A G A G A A A A C C A G C A A C A G G A G G A G G A A C A A A G A C A G G G G G 0 0 G G G A C C A G A G C A G G A A G A A C C C A A A G A G A G C A A G A G A G G G A A G G A A A A G G G G C C G G G G G G A A A G G G G G G G G G C A A A G G C C G G G G A G A A G G G G G G G G A A A A A A G G A A G G G G A A G G A A A A G G G A G G 0 0 C A G A G G G G G G C C G G C A A G A A A A G A G G A A G G A A A A G G G G G A C C G G G A G A A G A A A A G G G G G G A A A C A A G G G G A C G A G G A A A A G G G G C C G G G G A A G G A A G A G G C C G G G G A G C A C C G G G G A A G G A A A A G G G A A G G G G G A G C A C C G G G G A A C C G G C C 0 0 G A G G G G C C G G G G G G G G G A G G A A A A C C G G C C A A A A C A G G G G A A G G A A A A G G A A G G G G A G G G A A G G G G G G G G G A A A A C C C A A G G G G G A A G C C G A A A A A G A G A C C A G A A A A C A A A A G A A A A A A A A G G G A A A 0 0 G G G G G G G G A A G G A A A A G G C C G G G A A A G G G G G A A A 0 0 A A G G C C G G G G A A G A A A G G C C G G G G G G G A G G A A G G G G G G G G A A A A G G A A G G G G G G G G A A G G G G A A C C G G G G G G G G G G G G C C A A G G C C G G A A C C G G G G G G G G C C G G A A G G C C G A G G G G G G A A A A G G T T C C G G G G G G A A G G A A A A G G G G G G A A G G A A G G A A A A A A G G A A A A G G A G C C A A A A A A C C G G A A G G G G G G A A C C A A A A C C G G G G A A C C G G A A G G A A C C A A G G G G C C A A G G A A G G A A A A A A A A G G C C A A G G G A C C C C A A A G A A A A G G A C G G A A A G A A C C A A G G G G A A G G A A A A A A G G C C C C C C A A A A G G A A G G A A G G C C G G G G A A A A A A G G A G A A G A A A G G A A A A A A A A A A C A A A G G A A G G G G A A A A G G G G G G G G C C G G A A G G A A C C G G A A G G C C G G G G G G A A G G G G A A A A G G G G A A G G C C C C G G C C G G G G A A G G A A A A A A G G C C G G A A G G A G G G G G A A C C C C C C A A G G A A G G G G G G G G A A A A C C C C G G G G A A A A G G G G A A G G A A G G G G A A A A A A C C G G A A G G A A A A G G G G G G G G G G A A G G G G A A G G A A G G G G G G G G G G G G G G A A G G A A A A G G A A G G C C G G A A G G G G G G G G G G G G C C G G G G A A G G G G A A A A A A A A G G A A A A A A G G A A G G G G G G A A A A A A C C C C G G A A G G A A A A G G G G C C A A G G G G G G G G G G G G A A C C C C G G G G A A C C C C G G A A G G A A A A G G A A C C G G G G G G A A G G A A G G G G A A A A A A C C T T A A G G A A C C G G A A G G A A C C A A G G A A A A G G A A C C G G A A G G C C A A C C 0 0 G G G G G G A A A A 0 0 A A A A A A A A G A A A G G A A G G G G C C A A C C A A T T A A C C A A G G G G G G G A 0 0 A A G G A A G G G G A A G G G G G G A A G G A A A A C C G G A A G G A A G G G G A A C C G G G G G G G G G G G G A A G G G G G G G A A A A A G G G G G G G G A A G G G G G G G G A A C C C C G G A A A A C C A A G G C C A A T T G G G G G G G G G G C C A A G G G G G G A A A A G G G G G G C C C C G G G A G G G G A A G G A A A A C C G G G G A A C C C C A A C C G G A A C C C C C C G G C C A A G G A A G G A A A A G G G G G G G G G G A A A A G G G G A A G G C C G G A A G G G G G G G G C C G G A A A A C C G G A A C C A A A A G G C C G G G G A A A A G G A A C C A A G G A A A A G G A A A A A A G G G G G G A A G G G G G G G G G G G G G G A A C C G G G G G G G G C A A A A A G G G G C C A A G G G G G G G G A C A G A C A A 0 0 G G A A C C G G A A A A G G A A G G A A G G C C A A A A G A A A G G A A A A G G A A G G G G G G G G A A G G A A G G G G A A G G A A A A G G G G A A G A C C A A G G A A A A G G A G G G G G G G A A G G G G A A G G G G G G G G G G G G G A G A A A G G A A A A G G G G A A A A G G G G A A A A A A G G C A A A G G G G C C A A C C G G G G A A A A G G G G A A A A G G G G A A A A C C A A C A A A A A A A G G C C A A G G G G G G A A G G C A G G G G G G G A G G G G G G G G A A A G A A G G G G G G A A G G G G G G G A G G G G C C A G C C A A G G G G A A G G G G A A G G A A G G G G G G A A G G A A A G G G A A G G A A A A G G G A G G A G G G A A A A A A G G A A 0 0 G G A A G G G G G G A A 0 0 G G G G G G G G G G A A A A G G C C A A C C G G A A G G G A G G C C A A A A A A A A G G A A C C G G A A G G A A G G C A G A A A A A A C A A G G G A A G G G C A G G A G G G G G A A A A A G G G C C A A G G G G G G G G G G G G G G G G A A G G A A C C A A G G C C C C A G G G A A G A A A A G A A G G A A G G A A G G A A G G A A G G G G A A G G A A C C G G G G G G G G C C G G A A G G A A A A C A G A A A A A A A G G G G G G G G G G A A G G A G A A A A A A A A G G A A C C A A G G A G A G A A C C A A A A A A A A G G G G C C G G A A G G G G G G G G G G A A G G A C G G A G G A G A A A G G A A G G A G G A G A A G C A A G A G A A A A A G C A G A G G A G A A A G A G A A A G A G A G A G A C A A G G A A G G A C A A C C A A G G C C G G G G G G A A C C G G G G A G G G G G A G C C G G A A G A A G G G G G G G G G G G A A G G G G G G G G G G G A A G A A A A A A A A G G G G A A G G G G G G A A G G G G A A G G C A G G G G T T G G G G A A G G G G G G A A G G A A G G G G G G G G A G C C G G C C G G A A C C C C G G C C G G G G G G C C A A G G A A G G A A G G C C G G C C G G A A A A 0 0 G G G G A A G G C C G G A A G G G A G G G G G G A A A A G G A A 0 0 G G G G G G G G G G A A A A A A 0 0 A A G G C C C C G G G G G G G G 0 0 C C G G A A A A A A G G A A A A G G A A C C G G G G G G A A A A C C C C G G A A A A A A C C G G C C G G A A A A G G A A C C G G G G A A A A A A C C G G G G A A G G G G 0 0 A A G G G G A A C C G G A A G G G G G G G G G G G G A A G G A A G G G G G G G G G G G G C C A A G G G G G G G G A A G G G G A A G G A A G G A A G G C C G G G G G G G G A A G G A A C C G G G G G G A A G G A A C C C C A A G G C C G G G G A A G G A A G G G G G G G G G G A A G G G G A A G G A A A A G G G G G G G G A A G G G G G G G G A A G G A A A A G G A A A G G A C C G G G G A A G G G G G G A A C C G G G G A A G G G G G G G G A A G G G G A A G G G A G A G G A A A A A G G G A A G G A A G G G G C C G G A A G G A A A A G G A A G G A A C C A A A A G G A A C C G G A A C C A A A A C C G G G G A A G A A A C C C C A A A A A A A A G G G G G G A A G G G G G G G G G G G G G G A A A A G G A A G G C C G G C C A A A A C C A A A A A A G G G G A A A A G G G G G G G G G G A A G G A A A A G G G G A A G G G G A G A A A A A G G G A A A A A A A A A A G G G G A C A A G G G G G A G A G G A A C C A A A A G G A A G G G G C C G G G G C C C C A A A A A A A A A C A A G G G G A A A A A A A A G G G G A A A A G G G G G G G G A A G G C C A A G A A A A A A A G G C C A A A A G G A A G G G G A A A A A A C C G G A A G G G G A T G A G A G A G G G G A A A A G G A A G A G A A A A A A G C A A A A A G G G G C C G G C C A A G G G A A A A A A A G G G G G G A A C C A A A A A A A A A A G G A A G G G G A A G G A A A A A C G G G G G G A A G G G G G G A A C C G G C C A A A A G A A G G A G G A A G G G G G A A A G G G G G G A A A A A A G G A A G G G G G G G G A A G G G G G G G G G G G G G A 0 0 G G A A A A A A G G G G C C A A G G G G A C A A G G A A G G G G G G A A G G G G G G C C A A G G A A G G A G G G C C G G G G A G A A A A G A G A C G G A A G A G A G G G A A A A G G C C A A G G C C A A A A G G A A A A C C A A A A A A G G G G A A A G G G A A A A A A C C A A A A G G G G A A A A G G A A A A G G C C A A A A A A A A C C G G A A G G A A C C A A G G C C G G A A A A A A A A A A G G G G G G G G G G A A G G G G G G A A A A C C G G C C A A A A A A A A A A A A A A C C A A A A A A A A G G A A G G G G A A A A A A A A A A C C A A A A G G G G 0 0 G G G G G G G G G G C C C C G G A A G G A A A A G G A A A A G G A A A A A A A A G G A A G G G G G G G G G G A A A A G G G G G G A A G G G G A A G G G G A A A A G G G G C C A A G G G G A A C C C C G G G G G G G G G G G G G G G G G G A A G G G G A A A A A A G G A A A A G G G G G G A A G G G G A A A A G G A A A A G G G G G G A A A A A A A A G G C C 0 0 G G G G A A G G G G A A G G G G A A A A G G A A G G A A G G G G A A G G A A G G G G A A A A G G A A A A G G G G G G C C C C G G A A G G G G A A G G A A G G G G A A G G A A C C G G G G G G G G G G G G A A G G A A A A A A G G G G C C A A A A G G G G A A A A G G A A A A A A A A G G G G A A C C G G C C G G C C A A A A G G A A G G C C G G G G A A G G G G G A G G G G A A A A C C G G C C G G G G A A A A G G G G A A G G 0 0 G G G G A G A A G G A A A A A A G G A A G G G G G G A A A A A A G G A A G G G G G G G G G G A A C C A A A A G G A A A A A A G G C C G G A A A A A A A A G G G G G G A A A A A A G G G G A A A A A A G G G G A A G G G A A A G G A A G G A A G G G G A A G G G G A A G G A A G G G G G G G G G G G G G G A A G G G G G G A A G G G G G G C C G G A A A A A A A A G G A A G G A A G G C C G G G G G G G G A A G G G G A A G G G G G A G G A A A A G G C C G G C C A A G G A C G A A A A A G G A A G G G G A A A A A A A A G G G G A A A A G G G G A A A A G G A A A A A A A A G G C C A A A A A A G G A A A A A G A A G G A A G G A A C C A A G G G G G G G G A G A A G G G G A A A A A A A C G A A A C C A A C C G G C C G G C C A A G G A A A A A A A A A A G G A G G G A A C C G G G G G G G G C C C C A A G G C C G G A G G G G G A A G A G G G G G G G G G G G G G G A A G G A A A A A A G G A A A A C C A A G G A A G G G G A A G G G G G G G G G G G G A A A A A A G G A A A A G G G G G G C C G A G G A A G G A A C C G G G G G G C C G G A A G G A A A A G G G G G G G G G G A A A A G G C C G G A A A A A A A A G G G G G G A A G G G G G G A A G G A A G G G G G G G G A A C C G G G G G G C C G G G G A A A A A A A A A A C C A A C C C C G G C C A A G G A A A A A G G G A A G G A G G G G G G G G G A G C C A A G G G G G G G G G G A A C C G G G G G G G G A A G G A A A A A A A A G G A A G G G G A A A A A A G G A A A A G G G G G G C C G G G G A A A A A A G A A C G G A A A A A G A G A C A A A A A G C C
[truncated: 21,850,189 more chars]
