# Supplementary material for: Genome-wide detection of selection signatures in Chinese indigenous Laiwu pigs revealed candidate genes regulating fat deposition in muscle
Source: BMC Genet. 2018 May 18;19:31. doi: 10.1186/s12863-018-0622-y (PMC5960162; doi:10.1186/s12863-018-0622-y)
Supplement: Supplementary file 11 — The map PLINK file of SNP genotyping data for the 50 Laiwu pigs and 52 Yorkshire pigs. (TXT 1544 kb) [file 12863_2018_622_MOESM11_ESM.txt]

1	WU_10.2_1_233515	0	233515
1	WU_10.2_1_266158	0	266158
1	ASGA0000014	0	342481
1	ALGA0000009	0	538161
1	ALGA0000014	0	565627
1	WU_10.2_1_722623	0	722623
1	INRA0000015	0	744240
1	WU_10.2_1_778943	0	778943
1	WU_10.2_1_782736	0	782736
1	WU_10.2_1_786318	0	786318
1	M1GA0000060	0	791056
1	ASGA0000047	0	813652
1	ALGA0000021	0	861439
1	ALGA0000022	0	865364
1	WU_10.2_1_934682	0	934682
1	M1GA0000069	0	947141
1	WU_10.2_1_974053	0	974053
1	WU_10.2_1_1037993	0	1037993
1	ASGA0000050	0	1067148
1	MARC0072195	0	1080620
1	WU_10.2_1_1098352	0	1098352
1	MARC0110724	0	1166552
1	WU_10.2_1_1216084	0	1216084
1	ALGA0000047	0	1300464
1	ALGA0000046	0	1314590
1	WU_10.2_1_1334349	0	1334349
1	H3GA0000058	0	1350244
1	M1GA0000081	0	1356594
1	H3GA0000077	0	1614750
1	M1GA0000100	0	1637442
1	H3GA0000082	0	1843489
1	M1GA0000158	0	1860883
1	WU_10.2_1_1884539	0	1884539
1	ALGA0000232	0	1958514
1	WU_10.2_1_1994718	0	1994718
1	ASGA0000309	0	2010349
1	ASGA0000304	0	2040352
1	ALGA0000218	0	2051900
1	MARC0028827	0	2073619
1	WU_10.2_1_2125452	0	2125452
1	ASGA0000323	0	2139706
1	ALGA0000251	0	2153932
1	WU_10.2_1_2176651	0	2176651
1	MARC0049965	0	2242104
1	WU_10.2_1_2322507	0	2322507
1	WU_10.2_1_2391815	0	2391815
1	ASGA0083458	0	2406794
1	WU_10.2_1_2430159	0	2430159
1	ASGA0102762	0	2530735
1	MARC0076778	0	2532393
1	MARC0015795	0	2546844
1	WU_10.2_1_2621338	0	2621338
1	WU_10.2_1_2627242	0	2627242
1	ASGA0086709	0	2633678
1	ALGA0112852	0	2637659
1	WU_10.2_1_2667200	0	2667200
1	M1GA0025062	0	2687123
1	WU_10.2_1_2711786	0	2711786
1	WU_10.2_1_2738577	0	2738577
1	ASGA0085025	0	2788885
1	MARC0063358	0	2829500
1	ASGA0085437	0	2835242
1	WU_10.2_1_2886072	0	2886072
1	H3GA0052387	0	2908940
1	WU_10.2_1_2931464	0	2931464
1	ALGA0000195	0	2965787
1	H3GA0000220	0	2995480
1	MARC0000620	0	3008501
1	ASGA0000285	0	3035532
1	MARC0001272	0	3052419
1	WU_10.2_1_3091800	0	3091800
1	WU_10.2_1_3177789	0	3177789
1	M1GA0000188	0	3189426
1	H3GA0000123	0	3216075
1	M1GA0000195	0	3230220
1	MARC0070292	0	3282730
1	MARC0072453	0	3303927
1	MARC0076699	0	3359213
1	WU_10.2_1_3387184	0	3387184
1	ALGA0000120	0	3414845
1	WU_10.2_1_3436923	0	3436923
1	M1GA0000233	0	3458697
1	H3GA0000180	0	3472017
1	ALGA0000131	0	3485019
1	MARC0038011	0	3505464
1	ALGA0000134	0	3528078
1	ASGA0000170	0	3533283
1	ALGA0000133	0	3539284
1	WU_10.2_1_3560483	0	3560483
1	ASGA0000179	0	3582534
1	MARC0040142	0	3601271
1	M1GA0000288	0	3659127
1	ASGA0000192	0	3674852
1	DIAS0002496	0	3691600
1	ALGA0000172	0	3724750
1	WU_10.2_1_3791843	0	3791843
1	WU_10.2_1_3816689	0	3816689
1	DIAS0001378	0	3859307
1	H3GA0000310	0	3871501
1	WU_10.2_1_3973612	0	3973612
1	ALGA0000300	0	3977158
1	WU_10.2_1_4014211	0	4014211
1	ALGA0000277	0	4022389
1	ASGA0000364	0	4045959
1	ASGA0000370	0	4058074
1	WU_10.2_1_4123643	0	4123643
1	M1GA0000475	0	4146273
1	ALGA0108678	0	4150601
1	WU_10.2_1_4191867	0	4191867
1	MARC0083899	0	4222776
1	WU_10.2_1_4240325	0	4240325
1	MARC0087450	0	4264479
1	WU_10.2_1_4313782	0	4313782
1	WU_10.2_1_4319514	0	4319514
1	INRA0000110	0	4339088
1	ALGA0000303	0	4365518
1	WU_10.2_1_4393531	0	4393531
1	MARC0102958	0	4402313
1	ALGA0000305	0	4496238
1	WU_10.2_1_4621444	0	4621444
1	WU_10.2_1_4630316	0	4630316
1	WU_10.2_1_4633921	0	4633921
1	WU_10.2_1_4638297	0	4638297
1	M1GA0000482	0	4644117
1	ASGA0000390	0	4664711
1	WU_10.2_1_4690022	0	4690022
1	ALGA0000312	0	4733892
1	ALGA0000319	0	4770526
1	WU_10.2_1_4796796	0	4796796
1	ALGA0000323	0	4813417
1	WU_10.2_1_4827235	0	4827235
1	ASGA0000414	0	4850701
1	ALGA0000331	0	4873634
1	M1GA0000495	0	4894265
1	WU_10.2_1_4917615	0	4917615
1	ASGA0000422	0	4936025
1	ASGA0000430	0	4968647
1	M1GA0000498	0	4979417
1	SIRI0001096	0	5008585
1	WU_10.2_1_5033855	0	5033855
1	WU_10.2_1_5052911	0	5052911
1	WU_10.2_1_5081433	0	5081433
1	WU_10.2_1_5101531	0	5101531
1	WU_10.2_1_5191257	0	5191257
1	WU_10.2_1_5222691	0	5222691
1	ASGA0000440	0	5270453
1	ALGA0000356	0	5310903
1	WU_10.2_1_5327576	0	5327576
1	WU_10.2_1_5369953	0	5369953
1	ALGA0000375	0	5395131
1	WU_10.2_1_5422618	0	5422618
1	ALGA0000370	0	5470283
1	ALGA0000368	0	5488329
1	WU_10.2_1_5600067	0	5600067
1	ASGA0000452	0	5604801
1	ASGA0000453	0	5633346
1	M1GA0000501	0	5653811
1	WU_10.2_1_5690690	0	5690690
1	WU_10.2_1_5777135	0	5777135
1	WU_10.2_1_5780618	0	5780618
1	WU_10.2_1_5836697	0	5836697
1	WU_10.2_1_5883846	0	5883846
1	WU_10.2_1_5893403	0	5893403
1	ALGA0000388	0	6010365
1	MARC0007285	0	6036055
1	WU_10.2_1_6054920	0	6054920
1	WU_10.2_1_6084563	0	6084563
1	ALGA0000397	0	6112158
1	WU_10.2_1_6134135	0	6134135
1	ALGA0000407	0	6153766
1	ASGA0000475	0	6183138
1	WU_10.2_1_6224946	0	6224946
1	ALGA0000427	0	6245514
1	ASGA0000490	0	6272450
1	H3GA0000401	0	6297109
1	ALGA0000431	0	6318209
1	ALGA0000436	0	6341950
1	ALGA0000441	0	6400435
1	WU_10.2_1_6419473	0	6419473
1	MARC0023660	0	6434875
1	WU_10.2_1_6447966	0	6447966
1	ALGA0000442	0	6466655
1	WU_10.2_1_6485823	0	6485823
1	INRA0000229	0	6507497
1	MARC0028762	0	6528858
1	MARC0095028	0	6566536
1	ALGA0000458	0	6579327
1	WU_10.2_1_6605912	0	6605912
1	WU_10.2_1_6668278	0	6668278
1	ASGA0000554	0	6705592
1	WU_10.2_1_6725805	0	6725805
1	ALGA0000501	0	6793265
1	H3GA0000459	0	6809701
1	MARC0069522	0	6834332
1	MARC0016720	0	6850651
1	WU_10.2_1_6875093	0	6875093
1	WU_10.2_1_6919079	0	6919079
1	ALGA0115616	0	6943100
1	WU_10.2_1_6961837	0	6961837
1	MARC0014438	0	6981859
1	WU_10.2_1_7040060	0	7040060
1	WU_10.2_1_7066680	0	7066680
1	WU_10.2_1_7095640	0	7095640
1	WU_10.2_1_7122813	0	7122813
1	ALGA0119138	0	7149806
1	ASGA0104958	0	7152246
1	MARC0021584	0	7169568
1	MARC0004054	0	7189106
1	MARC0027411	0	7190448
1	H3GA0000476	0	7211765
1	WU_10.2_1_7226767	0	7226767
1	M1GA0000547	0	7242281
1	MARC0034880	0	7268471
1	WU_10.2_1_7350637	0	7350637
1	ASGA0000576	0	7410249
1	WU_10.2_1_7423990	0	7423990
1	WU_10.2_1_7448483	0	7448483
1	M1GA0000549	0	7487678
1	MARC0097604	0	7511838
1	INRA0000314	0	7532162
1	ALGA0000538	0	7562715
1	WU_10.2_1_7623776	0	7623776
1	ASGA0095912	0	7637481
1	WU_10.2_1_7659256	0	7659256
1	WU_10.2_1_7676398	0	7676398
1	WU_10.2_1_7717511	0	7717511
1	SIRI0000433	0	7734445
1	SIRI0000431	0	7734665
1	WU_10.2_1_7765351	0	7765351
1	ASGA0000589	0	7781841
1	MARC0059741	0	7802695
1	ALGA0000557	0	7814251
1	ASGA0000601	0	7836573
1	H3GA0000512	0	7857357
1	H3GA0000513	0	7870451
1	MARC0074666	0	7890159
1	H3GA0000521	0	7912701
1	ASGA0000625	0	7932710
1	WU_10.2_1_7966828	0	7966828
1	H3GA0000529	0	7983109
1	ASGA0000636	0	8004890
1	WU_10.2_1_8025743	0	8025743
1	ASGA0000640	0	8042112
1	ALGA0000593	0	8063541
1	WU_10.2_1_8086957	0	8086957
1	MARC0015128	0	8106889
1	M1GA0000567	0	8123187
1	WU_10.2_1_8143172	0	8143172
1	ALGA0000601	0	8163361
1	MARC0061528	0	8191608
1	ASGA0000657	0	8209242
1	ASGA0000671	0	8232739
1	ALGA0000623	0	8263244
1	WU_10.2_1_8342840	0	8342840
1	ALGA0000641	0	8348389
1	MARC0048394	0	8363320
1	WU_10.2_1_8387436	0	8387436
1	WU_10.2_1_8410340	0	8410340
1	ALGA0000646	0	8505596
1	WU_10.2_1_8543727	0	8543727
1	ASGA0000706	0	8564922
1	WU_10.2_1_8593416	0	8593416
1	WU_10.2_1_8691900	0	8691900
1	WU_10.2_1_8695688	0	8695688
1	M1GA0000601	0	8715201
1	WU_10.2_1_8745129	0	8745129
1	ALGA0121161	0	8770199
1	ASGA0089637	0	8803333
1	ASGA0098909	0	8808745
1	ALGA0108557	0	8855372
1	ASGA0000723	0	8900212
1	MARC0077389	0	8921067
1	ALGA0000673	0	8942360
1	WU_10.2_1_9118932	0	9118932
1	H3GA0000581	0	9151288
1	WU_10.2_1_9189551	0	9189551
1	ALGA0000682	0	9201130
1	M1GA0000623	0	9221985
1	WU_10.2_1_9266662	0	9266662
1	MARC0027776	0	9291066
1	MARC0072970	0	9324586
1	H3GA0000586	0	9338399
1	M1GA0000618	0	9359453
1	WU_10.2_1_9388479	0	9388479
1	ALGA0000683	0	9414129
1	MARC0089489	0	9427453
1	WU_10.2_1_9456931	0	9456931
1	MARC0005058	0	9485275
1	ASGA0000751	0	9518318
1	H3GA0000596	0	9547624
1	ALGA0000696	0	9622704
1	ALGA0000698	0	9651655
1	ASGA0000746	0	9676758
1	WU_10.2_1_9731251	0	9731251
1	MARC0084646	0	9790092
1	WU_10.2_1_9806753	0	9806753
1	ALGA0000717	0	9824440
1	MARC0027297	0	9836331
1	DIAS0003564	0	9858808
1	ALGA0000725	0	9872984
1	ALGA0000727	0	9894249
1	ASGA0000791	0	9925434
1	ALGA0000732	0	9951603
1	ALGA0000741	0	9984842
1	WU_10.2_1_10051445	0	10051445
1	ALGA0000749	0	10070322
1	WU_10.2_1_10135756	0	10135756
1	MARC0002939	0	10142237
1	ASGA0000817	0	10170564
1	ALGA0000769	0	10204349
1	MARC0036513	0	10245383
1	M1GA0000672	0	10271509
1	ALGA0000773	0	10275177
1	ALGA0000778	0	10295470
1	MARC0078284	0	10318726
1	WU_10.2_1_10375460	0	10375460
1	ASGA0000856	0	10393512
1	ALGA0000781	0	10410624
1	H3GA0000686	0	10467169
1	H3GA0000689	0	10483398
1	WU_10.2_1_10520459	0	10520459
1	ASGA0082737	0	10541915
1	WU_10.2_1_10634889	0	10634889
1	WU_10.2_1_10639220	0	10639220
1	ALGA0000795	0	10693322
1	ASGA0000892	0	10707503
1	ASGA0000909	0	10745981
1	ALGA0000837	0	10804890
1	ASGA0000925	0	10891684
1	ALGA0000848	0	10903449
1	ASGA0000934	0	10931163
1	ASGA0089621	0	10942526
1	SIRI0000226	0	10949247
1	WU_10.2_1_10964120	0	10964120
1	ALGA0120737	0	11015351
1	WU_10.2_1_11133249	0	11133249
1	WU_10.2_1_11153176	0	11153176
1	WU_10.2_1_11158562	0	11158562
1	WU_10.2_1_11162238	0	11162238
1	ALGA0114715	0	11181248
1	WU_10.2_1_11220855	0	11220855
1	ASGA0100150	0	11259746
1	MARC0067098	0	11270043
1	ASGA0096629	0	11270636
1	ASGA0101578	0	11278294
1	H3GA0056341	0	11282708
1	M1GA0025022	0	11282938
1	ALGA0111616	0	11283332
1	ASGA0103410	0	11289228
1	ASGA0106115	0	11301653
1	MARC0020708	0	11380197
1	ASGA0104413	0	11468888
1	WU_10.2_1_11489967	0	11489967
1	WU_10.2_1_11519617	0	11519617
1	WU_10.2_1_11536804	0	11536804
1	WU_10.2_1_11573566	0	11573566
1	WU_10.2_1_11633139	0	11633139
1	WU_10.2_1_11636900	0	11636900
1	WU_10.2_1_11640255	0	11640255
1	INRA0000573	0	11713182
1	ASGA0000947	0	11734351
1	ALGA0106880	0	11762368
1	H3GA0000722	0	11830741
1	M1GA0000722	0	11851208
1	H3GA0000727	0	11873566
1	ALGA0000882	0	11905018
1	ASGA0000959	0	11932510
1	H3GA0000737	0	11945736
1	WU_10.2_1_11999616	0	11999616
1	MARC0041880	0	12001630
1	ALGA0000889	0	12024877
1	ASGA0000966	0	12036682
1	ASGA0000969	0	12063437
1	MARC0101458	0	12081654
1	WU_10.2_1_12081977	0	12081977
1	WU_10.2_1_12123129	0	12123129
1	WU_10.2_1_12185178	0	12185178
1	WU_10.2_1_12192066	0	12192066
1	WU_10.2_1_12203387	0	12203387
1	WU_10.2_1_12228671	0	12228671
1	WU_10.2_1_12255075	0	12255075
1	WU_10.2_1_12282603	0	12282603
1	H3GA0000744	0	12319972
1	WU_10.2_1_12347708	0	12347708
1	ALGA0000898	0	12394296
1	WU_10.2_1_12451621	0	12451621
1	ASGA0000973	0	12572871
1	MARC0049090	0	12593626
1	WU_10.2_1_12617376	0	12617376
1	MARC0004771	0	12645209
1	ALGA0000913	0	12665974
1	WU_10.2_1_12711028	0	12711028
1	ALGA0122196	0	12730052
1	H3GA0053978	0	12733169
1	ALGA0108231	0	12753460
1	ASGA0000982	0	12782568
1	WU_10.2_1_12797159	0	12797159
1	MARC0019433	0	12813200
1	ALGA0000922	0	12827441
1	ASGA0000986	0	12851077
1	ALGA0000926	0	12868209
1	ASGA0000992	0	12892089
1	MARC0083567	0	12924473
1	DRGA0000093	0	12946299
1	WU_10.2_1_12963736	0	12963736
1	WU_10.2_1_12995664	0	12995664
1	H3GA0000774	0	13005744
1	WU_10.2_1_13027682	0	13027682
1	ALGA0000962	0	13043007
1	CASI0010077	0	13068895
1	ALGA0000950	0	13100320
1	WU_10.2_1_13111948	0	13111948
1	H3GA0000785	0	13124812
1	ASGA0001011	0	13157349
1	ALGA0000957	0	13213803
1	MARC0089438	0	13226176
1	ALGA0000960	0	13253219
1	WU_10.2_1_13326529	0	13326529
1	WU_10.2_1_13337273	0	13337273
1	WU_10.2_1_13341450	0	13341450
1	ALGA0001027	0	13345867
1	ALGA0001028	0	13363514
1	WU_10.2_1_13373879	0	13373879
1	ASGA0001083	0	13385916
1	WU_10.2_1_13397916	0	13397916
1	MARC0070235	0	13417613
1	WU_10.2_1_13435158	0	13435158
1	M1GA0000757	0	13462756
1	MARC0018001	0	13478197
1	WU_10.2_1_13493624	0	13493624
1	ALGA0001032	0	13507291
1	WU_10.2_1_13558315	0	13558315
1	ASGA0001071	0	13576633
1	ASGA0001065	0	13592791
1	ALGA0001007	0	13608163
1	H3GA0000815	0	13636910
1	ASGA0001055	0	13658539
1	ASGA0001052	0	13677926
1	WU_10.2_1_13712602	0	13712602
1	WU_10.2_1_13739614	0	13739614
1	WU_10.2_1_13778283	0	13778283
1	WU_10.2_1_13788588	0	13788588
1	MARC0006874	0	13810191
1	M1GA0000742	0	13836763
1	WU_10.2_1_13850714	0	13850714
1	H3GA0000794	0	13860547
1	ASGA0001039	0	13882873
1	ALGA0000990	0	13895001
1	WU_10.2_1_13982463	0	13982463
1	MARC0008026	0	14038761
1	WU_10.2_1_14052225	0	14052225
1	WU_10.2_1_14066160	0	14066160
1	WU_10.2_1_14082389	0	14082389
1	ALGA0001037	0	14097456
1	ASGA0001086	0	14111830
1	MARC0034448	0	14131868
1	WU_10.2_1_14145274	0	14145274
1	M1GA0000759	0	14167370
1	ALGA0001039	0	14190614
1	WU_10.2_1_14201367	0	14201367
1	ASGA0001096	0	14213367
1	WU_10.2_1_14239333	0	14239333
1	MARC0016632	0	14253409
1	WU_10.2_1_14296757	0	14296757
1	WU_10.2_1_14324663	0	14324663
1	MARC0099846	0	14342009
1	WU_10.2_1_14366332	0	14366332
1	ASGA0001122	0	14378568
1	ASGA0001125	0	14398220
1	WU_10.2_1_14413742	0	14413742
1	ALGA0001075	0	14429319
1	ASGA0001117	0	14444305
1	ALGA0008126	0	14471846
1	WU_10.2_1_14494105	0	14494105
1	WU_10.2_1_14580497	0	14580497
1	MARC0037754	0	14587100
1	WU_10.2_1_14604975	0	14604975
1	MARC0065727	0	14621889
1	WU_10.2_1_14692968	0	14692968
1	WU_10.2_1_14700087	0	14700087
1	WU_10.2_1_14714579	0	14714579
1	ALGA0102988	0	14735550
1	ALGA0111979	0	14750836
1	ASGA0089650	0	14766155
1	WU_10.2_1_14777034	0	14777034
1	WU_10.2_1_14811971	0	14811971
1	ALGA0112050	0	14824483
1	WU_10.2_1_14855771	0	14855771
1	WU_10.2_1_14859615	0	14859615
1	ALGA0001109	0	14874949
1	WU_10.2_1_14892793	0	14892793
1	WU_10.2_1_14946807	0	14946807
1	WU_10.2_1_15024819	0	15024819
1	WU_10.2_1_15028374	0	15028374
1	WU_10.2_1_15035735	0	15035735
1	ALGA0001112	0	15045014
1	DRGA0000109	0	15046605
1	WU_10.2_1_15099052	0	15099052
1	WU_10.2_1_15111641	0	15111641
1	WU_10.2_1_15131094	0	15131094
1	ALGA0001096	0	15148919
1	ASGA0001137	0	15169904
1	WU_10.2_1_15228171	0	15228171
1	DRGA0000110	0	15231294
1	WU_10.2_1_15253001	0	15253001
1	WU_10.2_1_15276032	0	15276032
1	H3GA0000845	0	15308638
1	WU_10.2_1_15322111	0	15322111
1	WU_10.2_1_15349556	0	15349556
1	ALGA0001119	0	15364776
1	ASGA0001154	0	15407353
1	ASGA0001155	0	15420289
1	WU_10.2_1_15441648	0	15441648
1	WU_10.2_1_15465169	0	15465169
1	WU_10.2_1_15484447	0	15484447
1	ALGA0001129	0	15505708
1	WU_10.2_1_15519019	0	15519019
1	M1GA0000773	0	15532149
1	H3GA0000848	0	15557077
1	WU_10.2_1_15575902	0	15575902
1	H3GA0000849	0	15600046
1	INRA0000796	0	15620751
1	WU_10.2_1_15644154	0	15644154
1	WU_10.2_1_15696330	0	15696330
1	ALGA0001145	0	15715768
1	ASGA0001168	0	15731768
1	WU_10.2_1_15746970	0	15746970
1	WU_10.2_1_15775179	0	15775179
1	MARC0059733	0	15793004
1	WU_10.2_1_15812314	0	15812314
1	ALGA0001149	0	15826996
1	ASGA0001170	0	15846521
1	WU_10.2_1_15864491	0	15864491
1	ALGA0001154	0	15880718
1	WU_10.2_1_15910253	0	15910253
1	WU_10.2_1_15944040	0	15944040
1	MARC0082193	0	15955722
1	DRGA0000138	0	15972840
1	ALGA0001160	0	15980570
1	ALGA0001163	0	15995234
1	WU_10.2_1_16021339	0	16021339
1	M1GA0000775	0	16038746
1	ASGA0001179	0	16097672
1	WU_10.2_1_16113655	0	16113655
1	MARC0057601	0	16135015
1	ASGA0001176	0	16179177
1	WU_10.2_1_16206367	0	16206367
1	MARC0023380	0	16221205
1	WU_10.2_1_16236146	0	16236146
1	WU_10.2_1_16313130	0	16313130
1	MARC0005377	0	16318610
1	WU_10.2_1_16335323	0	16335323
1	ASGA0001198	0	16384057
1	M1GA0000776	0	16397453
1	ASGA0001200	0	16463222
1	WU_10.2_1_16483702	0	16483702
1	WU_10.2_1_16549452	0	16549452
1	M1GA0000784	0	16564506
1	ASGA0001214	0	16597513
1	ALGA0001216	0	16618413
1	ALGA0001212	0	16639564
1	WU_10.2_1_16653772	0	16653772
1	WU_10.2_1_16701036	0	16701036
1	WU_10.2_1_16760692	0	16760692
1	WU_10.2_1_16764363	0	16764363
1	WU_10.2_1_16767916	0	16767916
1	ASGA0090411	0	16779942
1	WU_10.2_1_16797723	0	16797723
1	WU_10.2_1_16809509	0	16809509
1	WU_10.2_1_16861893	0	16861893
1	WU_10.2_1_16865808	0	16865808
1	ALGA0120068	0	16870187
1	WU_10.2_1_16906504	0	16906504
1	WU_10.2_1_16966956	0	16966956
1	WU_10.2_1_16981336	0	16981336
1	MARC0027620	0	17004757
1	WU_10.2_1_17020535	0	17020535
1	WU_10.2_1_17127207	0	17127207
1	ASGA0001243	0	17160649
1	WU_10.2_1_17180004	0	17180004
1	MARC0039402	0	17199275
1	WU_10.2_1_17222990	0	17222990
1	DIAS0004684	0	17233414
1	ASGA0001260	0	17256410
1	ALGA0001244	0	17279854
1	WU_10.2_1_17306684	0	17306684
1	H3GA0000902	0	17328884
1	ASGA0001279	0	17357389
1	H3GA0000905	0	17369153
1	ALGA0001269	0	17381072
1	ASGA0001286	0	17399028
1	WU_10.2_1_17435913	0	17435913
1	ALGA0001281	0	17450838
1	ASGA0001297	0	17474143
1	ALGA0001286	0	17491407
1	WU_10.2_1_17500795	0	17500795
1	ASGA0001308	0	17519338
1	H3GA0000916	0	17552791
1	ASGA0001318	0	17584994
1	ASGA0001319	0	17598924
1	H3GA0000926	0	17622619
1	ALGA0001311	0	17637973
1	WU_10.2_1_17656821	0	17656821
1	ALGA0001328	0	17771632
1	ALGA0001317	0	17786299
1	WU_10.2_1_17814892	0	17814892
1	H3GA0000945	0	17843819
1	ALGA0001330	0	17849409
1	ALGA0001335	0	17891197
1	M1GA0000808	0	17907009
1	ALGA0001340	0	17921859
1	H3GA0000953	0	17944541
1	ALGA0001347	0	17991862
1	WU_10.2_1_18015763	0	18015763
1	WU_10.2_1_18040739	0	18040739
1	WU_10.2_1_18065293	0	18065293
1	ASGA0001360	0	18089636
1	WU_10.2_1_18146139	0	18146139
1	WU_10.2_1_18186354	0	18186354
1	H3GA0000957	0	18196642
1	H3GA0000960	0	18280269
1	MARC0028295	0	18323717
1	WU_10.2_1_18376642	0	18376642
1	WU_10.2_1_18445459	0	18445459
1	H3GA0000965	0	18493738
1	WU_10.2_1_18527521	0	18527521
1	H3GA0000976	0	18625445
1	ASGA0001376	0	18644699
1	H3GA0000982	0	18662634
1	WU_10.2_1_18721969	0	18721969
1	DIAS0001671	0	18749667
1	WU_10.2_1_18784267	0	18784267
1	ASGA0001391	0	18818908
1	ASGA0001394	0	18839502
1	WU_10.2_1_18873081	0	18873081
1	WU_10.2_1_18909085	0	18909085
1	ASGA0001396	0	18928944
1	H3GA0000987	0	18995163
1	M1GA0000819	0	19017181
1	ALGA0001393	0	19042425
1	WU_10.2_1_19219296	0	19219296
1	WU_10.2_1_19267819	0	19267819
1	ALGA0109024	0	19298050
1	ASGA0001422	0	19312605
1	ALGA0001410	0	19331887
1	ASGA0001418	0	19345101
1	H3GA0001012	0	19460835
1	H3GA0001013	0	19472372
1	WU_10.2_1_19493503	0	19493503
1	WU_10.2_1_19533398	0	19533398
1	ASGA0097745	0	19585039
1	MARC0043586	0	19609094
1	ASGA0101644	0	19625057
1	WU_10.2_1_19638474	0	19638474
1	ALGA0001463	0	19798005
1	M1GA0000832	0	19818935
1	ASGA0001482	0	19840875
1	ASGA0001489	0	19867415
1	ALGA0001485	0	19903791
1	WU_10.2_1_19925632	0	19925632
1	WU_10.2_1_19988193	0	19988193
1	ASGA0001497	0	19992800
1	ALGA0001499	0	20009618
1	ALGA0001488	0	20022938
1	H3GA0001055	0	20025953
1	MARC0043498	0	20085748
1	WU_10.2_1_20111707	0	20111707
1	ALGA0107505	0	20136308
1	WU_10.2_1_20172977	0	20172977
1	WU_10.2_1_20198475	0	20198475
1	WU_10.2_1_20223051	0	20223051
1	WU_10.2_1_20253491	0	20253491
1	ALGA0108048	0	20274653
1	WU_10.2_1_20295677	0	20295677
1	WU_10.2_1_20322589	0	20322589
1	WU_10.2_1_20347442	0	20347442
1	H3GA0001062	0	20364411
1	ASGA0001502	0	20385282
1	WU_10.2_1_20408505	0	20408505
1	WU_10.2_1_20424675	0	20424675
1	MARC0035391	0	20463826
1	H3GA0001064	0	20484769
1	MARC0061367	0	20509349
1	WU_10.2_1_20559479	0	20559479
1	INRA0001010	0	20577293
1	ASGA0001507	0	20605283
1	WU_10.2_1_20638614	0	20638614
1	WU_10.2_1_20646252	0	20646252
1	INRA0001017	0	20672965
1	ALGA0001514	0	20722913
1	WU_10.2_1_20748169	0	20748169
1	WU_10.2_1_20762549	0	20762549
1	WU_10.2_1_20789276	0	20789276
1	ALGA0001516	0	20808178
1	H3GA0001067	0	20941827
1	ASGA0001512	0	20975276
1	H3GA0001069	0	20996770
1	MARC0090401	0	21017894
1	WU_10.2_1_21068014	0	21068014
1	WU_10.2_1_21139113	0	21139113
1	WU_10.2_1_21157783	0	21157783
1	INRA0001043	0	21188670
1	ASGA0001531	0	21209928
1	H3GA0001078	0	21243102
1	WU_10.2_1_21255613	0	21255613
1	ALGA0001556	0	21280526
1	WU_10.2_1_21295161	0	21295161
1	MARC0063042	0	21319456
1	ALGA0001548	0	21340611
1	WU_10.2_1_21361949	0	21361949
1	ASGA0001519	0	21382287
1	MARC0024656	0	21412015
1	ALGA0001529	0	21429803
1	WU_10.2_1_21473869	0	21473869
1	WU_10.2_1_21511557	0	21511557
1	ALGA0001557	0	21576278
1	ALGA0001559	0	21593469
1	WU_10.2_1_21617182	0	21617182
1	WU_10.2_1_21646953	0	21646953
1	ASGA0001535	0	21707644
1	WU_10.2_1_21733680	0	21733680
1	WU_10.2_1_21759701	0	21759701
1	WU_10.2_1_21855691	0	21855691
1	ALGA0001564	0	21877265
1	ASGA0001543	0	21899292
1	WU_10.2_1_21935115	0	21935115
1	WU_10.2_1_21973411	0	21973411
1	WU_10.2_1_22010964	0	22010964
1	ASGA0001556	0	22042965
1	ALGA0001580	0	22056966
1	H3GA0001085	0	22108725
1	ALGA0001569	0	22171583
1	MARC0007613	0	22193376
1	ALGA0001565	0	22221971
1	ALGA0107609	0	22282625
1	WU_10.2_1_22323921	0	22323921
1	WU_10.2_1_22349097	0	22349097
1	ASGA0104736	0	22374360
1	ALGA0118952	0	22374846
1	ALGA0114236	0	22375043
1	WU_10.2_1_22430678	0	22430678
1	ALGA0104320	0	22505415
1	ASGA0094670	0	22506325
1	WU_10.2_1_22537047	0	22537047
1	WU_10.2_1_22563472	0	22563472
1	WU_10.2_1_22621171	0	22621171
1	WU_10.2_1_22625862	0	22625862
1	MARC0002374	0	22667834
1	WU_10.2_1_22699231	0	22699231
1	ASGA0102681	0	22774695
1	WU_10.2_1_22940694	0	22940694
1	ASGA0093046	0	22946567
1	ALGA0123238	0	22993058
1	H3GA0054791	0	23041590
1	MARC0073321	0	23048201
1	WU_10.2_1_23075428	0	23075428
1	DRGA0017477	0	23102015
1	WU_10.2_1_23156849	0	23156849
1	MARC0041365	0	23169763
1	H3GA0001089	0	23200010
1	ALGA0001597	0	23222522
1	WU_10.2_1_23252012	0	23252012
1	ALGA0001593	0	23290451
1	WU_10.2_1_23325153	0	23325153
1	ALGA0001608	0	23349134
1	ALGA0001611	0	23375809
1	WU_10.2_1_23410730	0	23410730
1	ALGA0001620	0	23441114
1	ASGA0001569	0	23464466
1	ASGA0001571	0	23495641
1	WU_10.2_1_23566682	0	23566682
1	WU_10.2_1_23638601	0	23638601
1	WU_10.2_1_23678520	0	23678520
1	ASGA0001581	0	23700220
1	WU_10.2_1_23807348	0	23807348
1	H3GA0001101	0	23832137
1	ALGA0001640	0	23912169
1	WU_10.2_1_23980647	0	23980647
1	MARC0004459	0	24006028
1	ASGA0001590	0	24018825
1	ALGA0001649	0	24034707
1	ALGA0001654	0	24068927
1	ASGA0001604	0	24105625
1	ALGA0001663	0	24137245
1	ALGA0001666	0	24179720
1	ALGA0001667	0	24201711
1	ASGA0001606	0	24238837
1	ALGA0001672	0	24284279
1	ALGA0001673	0	24318637
1	ALGA0001678	0	24344203
1	WU_10.2_1_24417680	0	24417680
1	ASGA0001612	0	24436043
1	ALGA0001686	0	24454868
1	ASGA0001618	0	24482433
1	WU_10.2_1_24537768	0	24537768
1	MARC0008547	0	24616291
1	ASGA0001624	0	24627818
1	ALGA0001701	0	24658519
1	WU_10.2_1_24786834	0	24786834
1	ASGA0099363	0	24798896
1	MARC0034292	0	24821950
1	ALGA0001708	0	24866282
1	ASGA0001633	0	24919418
1	MARC0018818	0	25010377
1	ASGA0001637	0	25040176
1	MARC0032578	0	25288664
1	ALGA0001726	0	25297464
1	ASGA0001642	0	25363805
1	ALGA0001735	0	25580117
1	MARC0005741	0	25672125
1	ALGA0001739	0	25686311
1	ASGA0001646	0	25730080
1	ALGA0001738	0	25801355
1	ALGA0001746	0	25857749
1	WU_10.2_1_25984481	0	25984481
1	ALGA0001752	0	26091832
1	MARC0061305	0	26121782
1	ALGA0001751	0	26144290
1	INRA0001161	0	26383627
1	ALGA0001757	0	26506878
1	H3GA0001138	0	26567430
1	ALGA0001758	0	26586236
1	INRA0001167	0	26598104
1	M1GA0000866	0	26631533
1	WU_10.2_1_26735780	0	26735780
1	ALGA0001762	0	26757112
1	ALGA0001764	0	26856773
1	WU_10.2_1_26925288	0	26925288
1	H3GA0001140	0	26960182
1	ALGA0001766	0	27039486
1	WU_10.2_1_27141430	0	27141430
1	H3GA0001142	0	27164776
1	WU_10.2_1_27210848	0	27210848
1	ASGA0001657	0	27264037
1	ALGA0001770	0	27306383
1	INRA0001175	0	27332496
1	WU_10.2_1_27463305	0	27463305
1	ALGA0001781	0	27524645
1	ALGA0001790	0	27572962
1	CASI0009793	0	27586153
1	H3GA0001144	0	27612186
1	WU_10.2_1_27672943	0	27672943
1	WU_10.2_1_27727382	0	27727382
1	MARC0025847	0	27849401
1	WU_10.2_1_28000562	0	28000562
1	ALGA0001796	0	28050709
1	ALGA0100008	0	28100260
1	WU_10.2_1_28139530	0	28139530
1	WU_10.2_1_28271459	0	28271459
1	ALGA0001802	0	28301273
1	INRA0001186	0	28368603
1	ASGA0097469	0	28415336
1	ALGA0122990	0	28415428
1	DIAS0004367	0	28424681
1	WU_10.2_1_28518207	0	28518207
1	ASGA0105496	0	28552888
1	H3GA0001153	0	28587229
1	H3GA0001156	0	28612780
1	MARC0064190	0	28640879
1	DIAS0002722	0	28693929
1	ALGA0001818	0	28713939
1	DIAS0000754	0	28728265
1	INRA0001220	0	28753934
1	ALGA0001838	0	28838189
1	ASGA0001701	0	28879715
1	ALGA0001840	0	28899322
1	WU_10.2_1_28941910	0	28941910
1	WU_10.2_1_28985993	0	28985993
1	ALGA0001854	0	29026999
1	ASGA0001719	0	29081623
1	ASGA0001721	0	29115029
1	H3GA0001174	0	29204729
1	ASGA0001735	0	29253165
1	WU_10.2_1_29330685	0	29330685
1	ASGA0001744	0	29334972
1	H3GA0001175	0	29372540
1	ASGA0001738	0	29402711
1	WU_10.2_1_29464181	0	29464181
1	WU_10.2_1_29472184	0	29472184
1	WU_10.2_1_29501954	0	29501954
1	ASGA0001746	0	29539072
1	WU_10.2_1_29573629	0	29573629
1	DIAS0002980	0	29612763
1	ASGA0001755	0	29634941
1	ALGA0001896	0	29666154
1	ASGA0001771	0	29728836
1	ALGA0001908	0	29763189
1	MARC0051884	0	29771314
1	ASGA0001753	0	29828387
1	ALGA0108847	0	29834057
1	H3GA0001189	0	29857905
1	ASGA0099725	0	29861828
1	ASGA0001772	0	29892337
1	ASGA0001774	0	29925642
1	ALGA0001915	0	29949287
1	WU_10.2_1_30004002	0	30004002
1	INRA0001270	0	30034731
1	ALGA0001920	0	30080446
1	WU_10.2_1_30099491	0	30099491
1	ALGA0001926	0	30124413
1	H3GA0001203	0	30145633
1	ALGA0108388	0	30173606
1	WU_10.2_1_30235920	0	30235920
1	ALGA0001936	0	30254935
1	ALGA0001940	0	30277047
1	ALGA0001942	0	30298746
1	ASGA0001802	0	30310743
1	ALGA0001951	0	30337524
1	WU_10.2_1_30357467	0	30357467
1	ALGA0001958	0	30382543
1	WU_10.2_1_30404143	0	30404143
1	INRA0001285	0	30428425
1	ALGA0001967	0	30491512
1	WU_10.2_1_30516567	0	30516567
1	H3GA0001212	0	30540826
1	WU_10.2_1_30564344	0	30564344
1	ASGA0001819	0	30626009
1	M1GA0000883	0	30638537
1	WU_10.2_1_30655408	0	30655408
1	MARC0022961	0	30682978
1	MARC0112693	0	30734120
1	H3GA0001223	0	30769583
1	ASGA0001838	0	30781169
1	H3GA0001217	0	30809176
1	ALGA0001984	0	30838833
1	ASGA0001827	0	30852857
1	ALGA0124106	0	30920321
1	ASGA0096616	0	30940839
1	ASGA0082396	0	30941797
1	ALGA0106992	0	30962276
1	ASGA0094502	0	30978281
1	ALGA0107451	0	31008523
1	ASGA0001842	0	31031943
1	ALGA0116591	0	31038143
1	WU_10.2_1_31062233	0	31062233
1	MARC0053321	0	31083972
1	MARC0105202	0	31113659
1	WU_10.2_1_31137175	0	31137175
1	WU_10.2_1_31192962	0	31192962
1	ASGA0085617	0	31197743
1	MARC0034351	0	31199004
1	H3GA0001228	0	31202546
1	ALGA0002013	0	31255364
1	ALGA0002020	0	31274799
1	WU_10.2_1_31309038	0	31309038
1	WU_10.2_1_31363404	0	31363404
1	WU_10.2_1_31438034	0	31438034
1	WU_10.2_1_31493092	0	31493092
1	M1GA0000885	0	31522170
1	WU_10.2_1_31551522	0	31551522
1	WU_10.2_1_31644375	0	31644375
1	ALGA0002050	0	31685020
1	ASGA0001873	0	31697210
1	MARC0016585	0	31726550
1	ALGA0002069	0	31748311
1	H3GA0001247	0	31819005
1	ASGA0001879	0	31848478
1	WU_10.2_1_31870838	0	31870838
1	ALGA0002083	0	31932239
1	WU_10.2_1_32072428	0	32072428
1	ALGA0002094	0	32097549
1	WU_10.2_1_32130380	0	32130380
1	H3GA0001255	0	32166894
1	ASGA0001899	0	32192171
1	ALGA0002105	0	32205169
1	MARC0060741	0	32222594
1	MARC0088758	0	32238192
1	ASGA0001909	0	32310471
1	ASGA0001911	0	32337588
1	WU_10.2_1_32369679	0	32369679
1	MARC0034894	0	32403316
1	ALGA0002123	0	32440003
1	DIAS0002234	0	32533869
1	ASGA0001918	0	32554981
1	ALGA0002134	0	32576354
1	H3GA0001269	0	32601824
1	H3GA0001272	0	32620900
1	M1GA0000899	0	32635380
1	MARC0095022	0	32654000
1	MARC0113507	0	32683141
1	ALGA0002156	0	32731388
1	MARC0058102	0	32750552
1	ALGA0002166	0	32778544
1	ALGA0002174	0	32801848
1	WU_10.2_1_32824706	0	32824706
1	MARC0063319	0	32849244
1	WU_10.2_1_32902685	0	32902685
1	WU_10.2_1_32937333	0	32937333
1	ALGA0002190	0	32969898
1	ASGA0001965	0	32981735
1	ASGA0001969	0	33008187
1	ALGA0002193	0	33019987
1	ALGA0002197	0	33036247
1	ALGA0002199	0	33058777
1	MARC0019969	0	33117279
1	WU_10.2_1_33149902	0	33149902
1	MARC0088139	0	33256656
1	ASGA0098614	0	33381115
1	WU_10.2_1_33420369	0	33420369
1	ASGA0001988	0	33440954
1	H3GA0001306	0	33461810
1	ALGA0002230	0	33499248
1	ALGA0002231	0	33510956
1	ALGA0002219	0	33550287
1	ASGA0001985	0	33581035
1	MARC0092631	0	33595231
1	ASGA0002001	0	33651390
1	ASGA0002002	0	33674040
1	ALGA0002237	0	33695944
1	INRA0001515	0	33720247
1	H3GA0001315	0	33735482
1	MARC0022141	0	33928684
1	ALGA0002266	0	33973260
1	ALGA0002268	0	34001467
1	ALGA0002273	0	34034434
1	MARC0046194	0	34066815
1	ASGA0002034	0	34123023
1	ALGA0002281	0	34153658
1	ASGA0002040	0	34225991
1	H3GA0001332	0	34298900
1	ALGA0002292	0	34311407
1	ASGA0002046	0	34333613
1	H3GA0001339	0	34364792
1	ALGA0002298	0	34392026
1	H3GA0001344	0	34497061
1	ALGA0002310	0	34510880
1	ASGA0002068	0	34565495
1	ASGA0002073	0	34592715
1	ALGA0002331	0	34651412
1	ALGA0002334	0	34682914
1	ASGA0002086	0	34711558
1	ASGA0002087	0	34723268
1	MARC0087159	0	34735325
1	ASGA0002096	0	34838641
1	ALGA0002350	0	34859535
1	ALGA0002351	0	34875287
1	CASI0009448	0	34899680
1	ASGA0002111	0	34926988
1	MARC0024599	0	34960380
1	ASGA0002114	0	34974604
1	H3GA0001355	0	34993536
1	H3GA0001359	0	35046144
1	INRA0001627	0	35065607
1	ALGA0002382	0	35135488
1	ASGA0089180	0	35145575
1	H3GA0001364	0	35166033
1	MARC0021116	0	35203684
1	DIAS0004542	0	35258448
1	ALGA0116136	0	35281289
1	DIAS0002497	0	35373798
1	INRA0001633	0	35387799
1	ALGA0002395	0	35420201
1	WU_10.2_1_35461668	0	35461668
1	H3GA0001369	0	35500839
1	ASGA0002137	0	35590847
1	MARC0095826	0	35621025
1	H3GA0001381	0	35702627
1	ASGA0002153	0	35715018
1	MARC0098037	0	35734593
1	MARC0058870	0	35754427
1	ASGA0002159	0	35772766
1	ALGA0002423	0	35816392
1	ALGA0002427	0	35842771
1	WU_10.2_1_35939024	0	35939024
1	MARC0036030	0	35987086
1	H3GA0001392	0	36045354
1	ALGA0002445	0	36111041
1	H3GA0001397	0	36156801
1	ALGA0002465	0	36220958
1	ALGA0002457	0	36246070
1	MARC0060121	0	36428321
1	ALGA0002480	0	36444769
1	ALGA0122836	0	36571998
1	MARC0053676	0	36576672
1	ASGA0002203	0	36580921
1	ALGA0002493	0	36654676
1	ALGA0002499	0	36677135
1	ALGA0002502	0	36711236
1	ALGA0002507	0	36750237
1	MARC0022018	0	36772098
1	ASGA0002232	0	36803455
1	ALGA0002515	0	36837598
1	ALGA0002521	0	36891730
1	ASGA0002251	0	36902626
1	ALGA0002540	0	36925896
1	H3GA0001427	0	36945982
1	ALGA0002534	0	36976294
1	ALGA0002523	0	37036037
1	WU_10.2_1_37101707	0	37101707
1	WU_10.2_1_37151444	0	37151444
1	WU_10.2_1_37256582	0	37256582
1	MARC0011038	0	37322417
1	ASGA0002258	0	37342319
1	ALGA0002557	0	37365597
1	CADI0000177	0	37445523
1	H3GA0001434	0	37493994
1	ASGA0002260	0	37514909
1	MARC0043118	0	37548673
1	INRA0001732	0	37621730
1	INRA0001738	0	37719284
1	ALGA0002568	0	37774475
1	INRA0001740	0	37964303
1	H3GA0001440	0	38105798
1	WU_10.2_1_38229492	0	38229492
1	ALGA0002577	0	38300729
1	ASGA0002275	0	38334381
1	ASGA0002280	0	38413451
1	ASGA0002286	0	38466828
1	ASGA0002287	0	38478727
1	ASGA0002288	0	38512336
1	MARC0027227	0	38574466
1	H3GA0001444	0	38635057
1	INRA0001752	0	38719724
1	H3GA0001445	0	38742311
1	ALGA0002595	0	38758520
1	ALGA0002600	0	38781031
1	M1GA0000923	0	38811265
1	MARC0104045	0	38873519
1	ALGA0002601	0	38889713
1	ALGA0002604	0	38953492
1	WU_10.2_1_39037334	0	39037334
1	ASGA0002301	0	39114174
1	ALGA0002613	0	39297776
1	H3GA0053054	0	39433881
1	ASGA0002303	0	39468495
1	ALGA0002618	0	39497951
1	WU_10.2_1_39583570	0	39583570
1	H3GA0001453	0	39654732
1	H3GA0001452	0	39689479
1	WU_10.2_1_39746186	0	39746186
1	ALGA0002625	0	39787892
1	MARC0054624	0	39826244
1	WU_10.2_1_39873860	0	39873860
1	ALGA0002632	0	39987321
1	H3GA0001456	0	40017655
1	ASGA0002314	0	40044880
1	INRA0001776	0	40065471
1	MARC0018694	0	40175194
1	ALGA0002639	0	40251195
1	WU_10.2_1_40359819	0	40359819
1	WU_10.2_1_40430395	0	40430395
1	ALGA0002641	0	40507591
1	ASGA0002324	0	40579200
1	ALGA0002649	0	40645077
1	ASGA0002330	0	40685066
1	ASGA0002335	0	40717439
1	MARC0097193	0	40774266
1	H3GA0001466	0	40795695
1	MARC0040750	0	40849271
1	ASGA0002342	0	40870350
1	MARC0046883	0	40899050
1	ASGA0002352	0	40927974
1	ALGA0002678	0	41058111
1	H3GA0001475	0	41137756
1	MARC0114211	0	41172639
1	ALGA0002697	0	41261604
1	MARC0039753	0	41416210
1	M1GA0000932	0	41472511
1	H3GA0001491	0	41486649
1	H3GA0054825	0	41689563
1	ALGA0105935	0	41694039
1	ASGA0101182	0	41839164
1	ALGA0002730	0	41985796
1	DRGA0000604	0	42106831
1	ASGA0002401	0	42201489
1	MARC0034815	0	42224764
1	MARC0026342	0	42229637
1	ALGA0002742	0	42582211
1	INRA0001878	0	42656427
1	ALGA0002749	0	42744142
1	ALGA0002752	0	42788498
1	ASGA0002409	0	42887596
1	ALGA0002763	0	42916036
1	ALGA0002766	0	42964863
1	ALGA0002768	0	43045248
1	ALGA0002769	0	43163119
1	ASGA0002416	0	43184769
1	ASGA0094398	0	43266972
1	ALGA0114490	0	43291543
1	ALGA0106098	0	43336210
1	ALGA0107994	0	43459192
1	H3GA0001513	0	43607958
1	ASGA0002419	0	43638781
1	ASGA0002422	0	43741515
1	ASGA0002424	0	43768069
1	ASGA0002428	0	43819028
1	ALGA0002798	0	43840920
1	ALGA0002800	0	43868579
1	MARC0027388	0	43905451
1	ASGA0002433	0	43933334
1	ALGA0002805	0	43954624
1	ALGA0002806	0	43986463
1	SIRI0000080	0	44013987
1	ALGA0002815	0	44048727
1	ALGA0002818	0	44075520
1	DIAS0002823	0	44101406
1	MARC0012272	0	44136139
1	ASGA0002445	0	44167640
1	ASGA0002447	0	44210408
1	ASGA0090189	0	44497587
1	ASGA0101808	0	44564440
1	ALGA0001449	0	44680594
1	ASGA0001459	0	44720402
1	ASGA0001464	0	44751939
1	ASGA0001471	0	44851445
1	MARC0008637	0	44938520
1	MARC0076346	0	44938878
1	WU_10.2_1_45022665	0	45022665
1	ASGA0002448	0	45116274
1	ALGA0002835	0	45240273
1	ALGA0002836	0	45342772
1	ALGA0002842	0	45396858
1	ALGA0105589	0	45404064
1	MARC0036439	0	45439977
1	ALGA0002843	0	45471872
1	ALGA0002850	0	45536477
1	ALGA0002851	0	45551460
1	ALGA0002853	0	45615037
1	ASGA0002466	0	45679931
1	INRA0001930	0	45697738
1	ASGA0002469	0	45771450
1	ASGA0002473	0	45831843
1	ASGA0002474	0	45857748
1	ALGA0002870	0	45930296
1	INRA0001943	0	45972929
1	H3GA0001533	0	46059713
1	H3GA0001534	0	46139189
1	ASGA0002479	0	46197863
1	ALGA0117285	0	46272825
1	WU_10.2_1_46340141	0	46340141
1	WU_10.2_1_46451307	0	46451307
1	ASGA0094110	0	46529805
1	WU_10.2_1_46671344	0	46671344
1	ALGA0102587	0	46745381
1	WU_10.2_1_47087424	0	47087424
1	ALGA0118278	0	47165930
1	MARC0021766	0	47336978
1	ALGA0002903	0	47360160
1	MARC0013987	0	47436795
1	MARC0072323	0	47601851
1	M1GA0026499	0	47602272
1	MARC0027915	0	47690951
1	INRA0001968	0	47711253
1	MARC0006447	0	47792611
1	ALGA0124083	0	47800432
1	ASGA0095188	0	47834957
1	ASGA0102144	0	47931736
1	ALGA0002905	0	48013733
1	ASGA0002493	0	48045213
1	ALGA0104850	0	48088271
1	ALGA0002916	0	48169059
1	ASGA0002512	0	48225073
1	CASI0010130	0	48242275
1	ALGA0002931	0	48332062
1	ALGA0002938	0	48408098
1	MARC0090402	0	48528854
1	ASGA0002521	0	48539442
1	MARC0030041	0	48566564
1	H3GA0001563	0	48608056
1	MARC0033374	0	48782415
1	H3GA0001567	0	48841029
1	ASGA0002533	0	48913544
1	ASGA0002536	0	48925115
1	ASGA0002548	0	49026306
1	INRA0002006	0	49057741
1	ALGA0002965	0	49117476
1	H3GA0001574	0	49140000
1	ASGA0002551	0	49171144
1	ASGA0002552	0	49192624
1	ALGA0002967	0	49213976
1	ALGA0002970	0	49298217
1	ALGA0002972	0	49321671
1	MARC0068812	0	49368325
1	ASGA0002556	0	49469604
1	ALGA0002981	0	49492820
1	ASGA0002561	0	49640393
1	ALGA0002986	0	49671798
1	INRA0002035	0	49673893
1	ASGA0002563	0	49725381
1	ASGA0002567	0	49766240
1	ALGA0002991	0	49796904
1	ASGA0002568	0	49820676
1	MARC0104539	0	49841979
1	ASGA0002570	0	49863808
1	ALGA0002996	0	49893719
1	ALGA0003003	0	49972965
1	ASGA0002573	0	50015447
1	ALGA0003008	0	50034044
1	ALGA0003012	0	50052578
1	MARC0009271	0	50259120
1	MARC0042520	0	50289267
1	ALGA0003024	0	50453600
1	MARC0056989	0	50500358
1	ALGA0003028	0	50529066
1	MARC0080112	0	50857125
1	INRA0002076	0	50902871
1	ALGA0003034	0	50914824
1	ALGA0003039	0	50938357
1	ALGA0003056	0	51350022
1	ALGA0003060	0	51426350
1	H3GA0001604	0	51457476
1	ALGA0003071	0	51500658
1	ASGA0096671	0	51527752
1	ASGA0097205	0	51527891
1	MARC0087435	0	51531316
1	ALGA0003075	0	51671808
1	ALGA0003076	0	51718844
1	MARC0084072	0	51733789
1	INRA0002107	0	51813283
1	ASGA0002601	0	51953963
1	MARC0052861	0	52017496
1	ASGA0002612	0	52229182
1	ALGA0003095	0	52319685
1	ALGA0003096	0	52343821
1	MARC0000470	0	52418922
1	ALGA0119385	0	52578628
1	INRA0002130	0	52843788
1	ALGA0003115	0	52884774
1	ALGA0003117	0	52901401
1	ASGA0002626	0	52930466
1	ALGA0003119	0	52958755
1	ALGA0003122	0	53023914
1	SIRI0000285	0	53136016
1	ALGA0003129	0	53212237
1	H3GA0001617	0	53320108
1	ASGA0002638	0	53359712
1	MARC0033459	0	53385720
1	ALGA0003134	0	53420432
1	MARC0030887	0	53521668
1	ALGA0003143	0	53604351
1	ASGA0002640	0	53677479
1	ALGA0003145	0	53691684
1	ALGA0003146	0	53704182
1	ALGA0003149	0	53726743
1	ASGA0002642	0	53876081
1	ALGA0003151	0	53892297
1	ALGA0003152	0	53913932
1	ALGA0003154	0	53927151
1	ALGA0003158	0	53964692
1	SIRI0000263	0	54033593
1	ASGA0002653	0	54068013
1	MARC0078789	0	54093883
1	INRA0002177	0	54126690
1	H3GA0001628	0	54144185
1	H3GA0001631	0	54216280
1	WU_10.2_1_54334627	0	54334627
1	WU_10.2_1_54366953	0	54366953
1	WU_10.2_1_54476299	0	54476299
1	WU_10.2_1_54653699	0	54653699
1	MARC0091245	0	54684345
1	MARC0023808	0	54929205
1	ALGA0003195	0	54962087
1	INRA0002210	0	54991599
1	ALGA0003200	0	55040741
1	ALGA0003201	0	55066559
1	ALGA0003202	0	55080766
1	WU_10.2_1_55127335	0	55127335
1	ALGA0109305	0	55176817
1	MARC0051272	0	55354812
1	H3GA0001645	0	55507872
1	ASGA0002675	0	55550232
1	MARC0019537	0	55651270
1	ALGA0103591	0	55723426
1	ALGA0105914	0	55748083
1	ALGA0003220	0	55787719
1	ASGA0002680	0	55816478
1	ALGA0003214	0	55856661
1	ALGA0003218	0	55890468
1	MARC0009277	0	55927792
1	ALGA0003221	0	55938434
1	ASGA0002688	0	55965347
1	MARC0094661	0	56004411
1	ALGA0003229	0	56029935
1	INRA0002228	0	56051308
1	INRA0002232	0	56104185
1	MARC0042547	0	56132224
1	MARC0024683	0	56155069
1	ALGA0003237	0	56171014
1	ASGA0002700	0	56196739
1	ASGA0002705	0	56240821
1	ALGA0003246	0	56276960
1	DRGA0000851	0	56298108
1	ALGA0003251	0	56320806
1	CASI0010121	0	56355656
1	ALGA0003260	0	56384076
1	ASGA0002711	0	56404857
1	ASGA0096821	0	56413883
1	ALGA0003264	0	56426322
1	WU_10.2_1_56691599	0	56691599
1	WU_10.2_1_56777489	0	56777489
1	WU_10.2_1_56866503	0	56866503
1	MARC0031638	0	57012775
1	ASGA0002727	0	57071472
1	ALGA0003278	0	57083667
1	WU_10.2_1_57182051	0	57182051
1	ASGA0002729	0	57198871
1	ASGA0002733	0	57230147
1	MARC0065362	0	57262996
1	MARC0036790	0	57282926
1	DIAS0001404	0	57335874
1	ALGA0003284	0	57347915
1	ALGA0003292	0	57397818
1	ALGA0003294	0	57421664
1	ALGA0003302	0	57449894
1	H3GA0001685	0	57506772
1	H3GA0001684	0	57529384
1	MARC0043932	0	57561914
1	ALGA0003310	0	57600062
1	H3GA0001675	0	57625861
1	INRA0002279	0	57648581
1	MARC0029508	0	57694911
1	WU_10.2_1_57732872	0	57732872
1	ALGA0003346	0	57841633
1	ALGA0003356	0	57930380
1	ALGA0003365	0	57968318
1	H3GA0001700	0	57981015
1	ASGA0002800	0	58019757
1	H3GA0001704	0	58039326
1	ALGA0003372	0	58056739
1	ASGA0002802	0	58093613
1	ALGA0003377	0	58138492
1	ASGA0002804	0	58158469
1	MARC0027189	0	58199157
1	H3GA0001710	0	58220232
1	ASGA0002809	0	58258682
1	ALGA0003403	0	58365937
1	WU_10.2_1_58447924	0	58447924
1	ALGA0003412	0	58504185
1	ALGA0003413	0	58535098
1	INRA0002345	0	58556065
1	DIAS0001072	0	58579470
1	ALGA0003423	0	58600456
1	MARC0026427	0	58622173
1	ASGA0002828	0	58645365
1	ALGA0003428	0	58671510
1	ALGA0003430	0	58693947
1	ALGA0003431	0	58714519
1	H3GA0001728	0	58761934
1	ALGA0003435	0	58782968
1	ASGA0002841	0	58834015
1	H3GA0001730	0	58854346
1	H3GA0001731	0	58866380
1	WU_10.2_1_58927999	0	58927999
1	H3GA0001733	0	58990256
1	INRA0002365	0	59033524
1	DIAS0000655	0	59101805
1	WU_10.2_1_59200415	0	59200415
1	ALGA0003456	0	59292000
1	H3GA0001738	0	59316715
1	ALGA0103567	0	59395215
1	DIAS0000342	0	59412805
1	ASGA0002862	0	59453638
1	MARC0112628	0	59488692
1	ALGA0112981	0	59682626
1	ALGA0003489	0	59711534
1	ASGA0002866	0	59771041
1	ASGA0002864	0	59789227
1	ASGA0002880	0	59841508
1	DRGA0000913	0	60022622
1	MARC0052536	0	60028739
1	ASGA0002891	0	60109264
1	ALGA0003503	0	60118182
1	ALGA0003507	0	60173706
1	ASGA0002904	0	60239650
1	SIRI0001339	0	60274039
1	INRA0002424	0	60359556
1	INRA0002425	0	60381965
1	DRGA0000925	0	60415129
1	ALGA0003516	0	60435580
1	ALGA0003521	0	60455614
1	ALGA0003523	0	60529049
1	ALGA0003525	0	60631425
1	H3GA0001764	0	60724064
1	ASGA0002927	0	60727881
1	ALGA0003539	0	60769684
1	ALGA0003537	0	60853614
1	ALGA0003540	0	60869380
1	DIAS0001185	0	60938935
1	ASGA0002936	0	60987629
1	H3GA0001770	0	61002086
1	ALGA0003548	0	61043511
1	INRA0002445	0	61127993
1	INRA0002446	0	61159644
1	WU_10.2_1_61337518	0	61337518
1	ASGA0087818	0	61516922
1	SIRI0001021	0	61534580
1	H3GA0001779	0	61643916
1	ALGA0003562	0	61725995
1	ASGA0002947	0	61754490
1	ASGA0002949	0	61860376
1	ALGA0003570	0	61880436
1	ALGA0003571	0	61896709
1	ASGA0002957	0	61940130
1	MARC0051679	0	62058511
1	MARC0038944	0	62115015
1	MARC0047693	0	62127068
1	ALGA0003581	0	62201413
1	ALGA0003583	0	62229845
1	ALGA0003587	0	62243476
1	INRA0002489	0	62321056
1	ASGA0002967	0	62345329
1	ASGA0002969	0	62379386
1	ASGA0002971	0	62406765
1	ALGA0003592	0	62431461
1	H3GA0001791	0	62475462
1	ASGA0002979	0	62572891
1	ALGA0003618	0	62600096
1	ALGA0003606	0	62611784
1	MARC0094845	0	62632660
1	ASGA0002985	0	62684559
1	ASGA0002980	0	62703615
1	ALGA0003611	0	62792127
1	ASGA0002987	0	62815369
1	ALGA0003621	0	62858168
1	ASGA0002989	0	62894757
1	ALGA0003623	0	62918522
1	ALGA0003627	0	62955174
1	ASGA0002998	0	63025137
1	ASGA0003001	0	63040749
1	ALGA0003639	0	63087147
1	ALGA0003642	0	63108630
1	ALGA0003646	0	63174967
1	MARC0023432	0	63194355
1	ASGA0003019	0	63206379
1	ALGA0003650	0	63223585
1	ASGA0003022	0	63236510
1	H3GA0001807	0	63281653
1	INRA0002536	0	63293505
1	ASGA0003027	0	63345571
1	H3GA0001809	0	63378123
1	MARC0038780	0	63479063
1	SIRI0000445	0	63639009
1	H3GA0055856	0	63667593
1	ASGA0003043	0	63809192
1	ALGA0003672	0	63850852
1	ALGA0003670	0	63869612
1	MARC0003007	0	63948056
1	ASGA0003045	0	64018444
1	ASGA0003049	0	64036440
1	ASGA0003051	0	64054552
1	ASGA0003055	0	64082258
1	ALGA0003690	0	64094344
1	ASGA0102072	0	64155545
1	MARC0065740	0	64251838
1	ASGA0095561	0	64331391
1	ASGA0089196	0	64338940
1	H3GA0055815	0	64422086
1	MARC0027518	0	64488649
1	MARC0029325	0	64510677
1	ASGA0083328	0	64533206
1	H3GA0001822	0	64628578
1	ASGA0003062	0	64708834
1	ALGA0003699	0	64722653
1	ASGA0003069	0	64750711
1	H3GA0001825	0	64820435
1	ASGA0003071	0	64915492
1	INRA0002552	0	64959341
1	MARC0001388	0	65008123
1	ALGA0003713	0	65058917
1	ALGA0003716	0	65086290
1	H3GA0001828	0	65115166
1	ASGA0003080	0	65135487
1	ALGA0003725	0	65157656
1	ASGA0003081	0	65183502
1	ALGA0003728	0	65204732
1	ASGA0003091	0	65321144
1	ALGA0003741	0	65350396
1	ALGA0003751	0	65416910
1	ASGA0003097	0	65441127
1	ASGA0003100	0	65464585
1	MARC0052892	0	65531824
1	ALGA0003761	0	65539325
1	ASGA0003102	0	65606656
1	ALGA0110077	0	65609894
1	ALGA0003762	0	65827162
1	MARC0026746	0	65878511
1	ASGA0003114	0	65922688
1	ASGA0003117	0	66015914
1	ALGA0003777	0	66047664
1	ALGA0003779	0	66069279
1	INRA0002582	0	66204810
1	ALGA0003787	0	66220529
1	ALGA0003788	0	66232889
1	ALGA0003793	0	66263343
1	ALGA0003797	0	66336428
1	ALGA0003800	0	66381032
1	ALGA0003807	0	66488054
1	ASGA0003137	0	66506265
1	ALGA0003812	0	66531284
1	SIRI0000487	0	66565631
1	ASGA0003139	0	66575392
1	ALGA0003818	0	66596666
1	ASGA0003143	0	66641101
1	ALGA0003826	0	66718979
1	ALGA0003829	0	66734808
1	ALGA0003836	0	67098225
1	ASGA0003156	0	67111467
1	MARC0085254	0	67229359
1	ASGA0091084	0	67235519
1	ASGA0003157	0	67370311
1	MARC0063106	0	67392874
1	ASGA0003159	0	67590052
1	ALGA0003852	0	67648440
1	ALGA0003853	0	67690969
1	MARC0071245	0	67716657
1	H3GA0001865	0	67809463
1	INRA0002627	0	67834690
1	ALGA0003859	0	67862635
1	ASGA0003163	0	67946336
1	ASGA0097137	0	67951385
1	ASGA0003166	0	68207754
1	INRA0002631	0	68289436
1	ALGA0003867	0	68342399
1	MARC0001491	0	68399633
1	INRA0002644	0	68993279
1	ALGA0003873	0	69039001
1	H3GA0001869	0	69063593
1	MARC0068954	0	69079272
1	MARC0010504	0	69096777
1	MARC0026060	0	69223005
1	MARC0065312	0	69342827
1	ALGA0113051	0	69552297
1	ALGA0109685	0	69554362
1	ASGA0003182	0	69781723
1	ASGA0003185	0	69900465
1	ALGA0003891	0	69946212
1	ALGA0003892	0	69968051
1	ALGA0003893	0	70002082
1	ALGA0003894	0	70068760
1	SIRI0000966	0	70218968
1	SIRI0000967	0	70219114
1	ALGA0109882	0	70235456
1	ASGA0003188	0	70243865
1	ALGA0003898	0	70371796
1	INRA0002659	0	70648896
1	ASGA0003191	0	70701950
1	ALGA0003900	0	70712755
1	ALGA0003901	0	70820192
1	INRA0002667	0	70920102
1	ASGA0003194	0	70950692
1	ASGA0097561	0	71065994
1	ALGA0003904	0	71125466
1	H3GA0001876	0	71151381
1	ASGA0003200	0	71244974
1	ASGA0091357	0	71327825
1	MARC0112869	0	71364540
1	MARC0059892	0	71383687
1	CASI0007774	0	71401555
1	ALGA0003917	0	71421600
1	M1GA0000987	0	71434029
1	H3GA0001881	0	71455634
1	ALGA0003918	0	71622669
1	ALGA0003922	0	71814075
1	INRA0002686	0	71880784
1	ASGA0003205	0	71950726
1	ASGA0003207	0	72028362
1	MARC0024388	0	72073565
1	MARC0104877	0	72136595
1	ALGA0102804	0	72142585
1	ALGA0124376	0	72169748
1	ALGA0003927	0	72225801
1	MARC0059407	0	72300056
1	ALGA0003935	0	72365650
1	ASGA0003216	0	72448760
1	ASGA0003219	0	72505391
1	ASGA0003223	0	72524494
1	MARC0104726	0	72572726
1	ASGA0003229	0	72721133
1	H3GA0001888	0	72814752
1	ALGA0003946	0	72886051
1	ASGA0003233	0	72951449
1	ALGA0003951	0	72963230
1	ALGA0003952	0	72982828
1	ALGA0003953	0	73100657
1	H3GA0001895	0	73171136
1	ALGA0003960	0	73299353
1	H3GA0001896	0	73330274
1	ASGA0003235	0	73520354
1	MARC0095827	0	73542920
1	WU_10.2_1_73702285	0	73702285
1	ALGA0003968	0	73886202
1	ALGA0003972	0	73922223
1	ASGA0003239	0	74032950
1	INRA0002726	0	74096746
1	ASGA0003244	0	74203064
1	MARC0075306	0	74264584
1	ALGA0003988	0	74309279
1	INRA0002742	0	74347030
1	ALGA0003991	0	74364965
1	ALGA0003992	0	74391668
1	ALGA0003995	0	74410201
1	DIAS0002827	0	74425866
1	ALGA0004000	0	74467285
1	ALGA0004002	0	74502751
1	ASGA0003261	0	74557891
1	ALGA0004005	0	74583833
1	ALGA0119247	0	74839714
1	H3GA0052986	0	74849229
1	ASGA0100874	0	74869280
1	ALGA0004024	0	74916127
1	ALGA0004035	0	75002664
1	MARC0004056	0	75021181
1	INRA0002763	0	75058189
1	ALGA0004041	0	75151870
1	ALGA0004042	0	75167426
1	ALGA0004046	0	75219602
1	MARC0075329	0	75262461
1	ALGA0004050	0	75383037
1	ALGA0004048	0	75398012
1	ALGA0004061	0	75472274
1	MARC0088321	0	75501431
1	ALGA0004067	0	75540483
1	ALGA0004072	0	75583039
1	ASGA0003288	0	75602201
1	H3GA0001937	0	75626511
1	ASGA0003300	0	75652208
1	MARC0060375	0	75674983
1	ALGA0004077	0	75692069
1	ALGA0004074	0	75728908
1	ALGA0004073	0	75749595
1	H3GA0001938	0	75914553
1	MARC0008079	0	75968721
1	ASGA0003304	0	75994076
1	INRA0002784	0	76030269
1	ASGA0003306	0	76056763
1	ALGA0004090	0	76136641
1	ASGA0003311	0	76157233
1	ASGA0003312	0	76189831
1	ASGA0003314	0	76215472
1	MARC0050325	0	76254021
1	H3GA0001949	0	76297353
1	ALGA0004098	0	76319874
1	ALGA0004093	0	76340224
1	ALGA0004095	0	76375404
1	ASGA0003317	0	76416357
1	ASGA0003315	0	76438140
1	ASGA0003319	0	76623707
1	ALGA0004105	0	76773954
1	ALGA0004109	0	76788280
1	ASGA0003322	0	76812279
1	ALGA0004113	0	76836802
1	MARC0058187	0	76905362
1	MARC0034307	0	76929255
1	ASGA0083304	0	77011485
1	ALGA0004138	0	77121687
1	ASGA0003327	0	77142294
1	SIRI0000077	0	77176302
1	ALGA0004136	0	77230227
1	ALGA0004142	0	77245594
1	ALGA0004143	0	77325351
1	H3GA0001956	0	77402476
1	INRA0002819	0	77424826
1	INRA0002820	0	77457737
1	ALGA0004148	0	77518365
1	INRA0002823	0	77616272
1	H3GA0001957	0	77832061
1	MARC0082293	0	77973487
1	ALGA0004169	0	78021030
1	MARC0073935	0	78040851
1	MARC0021047	0	78061517
1	ALGA0004173	0	78233457
1	ASGA0003333	0	78347698
1	ASGA0003334	0	78366488
1	ALGA0004177	0	78389441
1	H3GA0001966	0	78423848
1	INRA0002835	0	78527155
1	INRA0002837	0	78555890
1	ASGA0003335	0	78587646
1	ASGA0003341	0	78876581
1	ALGA0118685	0	78960119
1	ALGA0004191	0	79048821
1	MARC0078517	0	79091158
1	INRA0002846	0	79123534
1	ALGA0004192	0	79246340
1	ALGA0004194	0	79293913
1	ALGA0004195	0	79438956
1	INRA0002849	0	79485328
1	ALGA0004197	0	79553192
1	WU_10.2_1_79706261	0	79706261
1	MARC0003018	0	79839200
1	WU_10.2_1_79952913	0	79952913
1	MARC0077638	0	80057576
1	ASGA0003346	0	80117735
1	MARC0007812	0	80243844
1	MARC0041373	0	80415290
1	WU_10.2_1_80538463	0	80538463
1	H3GA0001976	0	80634441
1	H3GA0001977	0	80667615
1	ASGA0003367	0	80700936
1	ALGA0004218	0	80728151
1	ALGA0004223	0	80788561
1	ALGA0004227	0	80831426
1	ASGA0003384	0	80862820
1	H3GA0001989	0	80884292
1	H3GA0001991	0	80963263
1	ALGA0004245	0	80971384
1	ALGA0004246	0	80989471
1	ASGA0003385	0	80997487
1	ASGA0003393	0	81157245
1	INRA0002881	0	81238184
1	ALGA0004254	0	81257859
1	MARC0090233	0	81308997
1	ALGA0004256	0	81341268
1	ALGA0004262	0	81363529
1	H3GA0001996	0	81392303
1	ALGA0004266	0	81438890
1	H3GA0002001	0	81518643
1	ALGA0004272	0	81572326
1	H3GA0002007	0	81629776
1	INRA0002901	0	81716516
1	ASGA0003421	0	81752991
1	ALGA0004279	0	81778224
1	ASGA0106258	0	81902314
1	MARC0015644	0	81998047
1	ASGA0084706	0	82057140
1	ALGA0123576	0	82060812
1	ALGA0118409	0	82066928
1	MARC0079055	0	82159992
1	ASGA0087548	0	82164534
1	ASGA0003433	0	82197232
1	ASGA0003435	0	82217436
1	MARC0005586	0	82273833
1	ASGA0003423	0	82317661
1	ALGA0004293	0	82335564
1	H3GA0002014	0	82432785
1	ASGA0003457	0	82563753
1	MARC0013267	0	82582533
1	ALGA0004308	0	82659323
1	ALGA0004306	0	82741745
1	ASGA0003459	0	82765808
1	MARC0060545	0	82853588
1	ALGA0004318	0	82898799
1	ASGA0003465	0	82927458
1	ALGA0004311	0	82964894
1	H3GA0002028	0	83033506
1	ALGA0004323	0	83119831
1	H3GA0002037	0	83142255
1	MARC0008268	0	83163136
1	ALGA0004333	0	83228460
1	MARC0014911	0	83260076
1	ASGA0003476	0	83283489
1	INRA0002909	0	83308521
1	ALGA0004343	0	83389881
1	ASGA0003481	0	83444533
1	INRA0002912	0	83477121
1	ASGA0003483	0	83498280
1	H3GA0002049	0	83540558
1	ALGA0004351	0	83612114
1	ALGA0004354	0	83753095
1	H3GA0002051	0	83812379
1	ASGA0003493	0	83837072
1	ASGA0003498	0	83873695
1	ASGA0003503	0	84007856
1	ASGA0003506	0	84029992
1	ASGA0003509	0	84055266
1	ASGA0003511	0	84086508
1	MARC0100294	0	84107174
1	MARC0022047	0	84150234
1	ALGA0004377	0	84162499
1	ASGA0003523	0	84202480
1	ALGA0004384	0	84223593
1	ALGA0004389	0	84253913
1	ALGA0004392	0	84282882
1	H3GA0002080	0	84305540
1	INRA0002932	0	84360641
1	H3GA0002082	0	84377667
1	ALGA0004394	0	84415417
1	ALGA0004395	0	84430724
1	INRA0002935	0	84580457
1	ALGA0004401	0	84593851
1	ALGA0118692	0	84612275
1	ALGA0004441	0	84640944
1	ASGA0003549	0	84664400
1	INRA0002957	0	84791377
1	H3GA0002093	0	84816634
1	ASGA0100212	0	84913463
1	ALGA0123514	0	84960922
1	MARC0069685	0	85011343
1	ALGA0103592	0	85126821
1	ASGA0098061	0	85248481
1	ASGA0091540	0	85435369
1	ASGA0103302	0	85499603
1	ASGA0003544	0	85701697
1	ALGA0004418	0	85836343
1	MARC0037432	0	85857175
1	ALGA0004414	0	85872930
1	ASGA0003537	0	85894607
1	ALGA0004408	0	85975562
1	MARC0010696	0	86014836
1	ALGA0004413	0	86039177
1	MARC0027209	0	86078330
1	M1GA0001028	0	86150696
1	H3GA0002087	0	86227622
1	ALGA0108655	0	86359770
1	M1GA0026413	0	86362872
1	MARC0023160	0	86709424
1	ASGA0096814	0	86739660
1	ASGA0088928	0	86742414
1	MARC0029667	0	86748864
1	ASGA0003558	0	86899240
1	ALGA0004445	0	86942101
1	ASGA0003560	0	86991865
1	ALGA0004451	0	87032758
1	ASGA0003564	0	87059998
1	SIRI0000273	0	87072923
1	ASGA0094053	0	87118522
1	MARC0093965	0	87132357
1	MARC0022221	0	87192759
1	MARC0050566	0	87284139
1	H3GA0056556	0	87325170
1	ASGA0085501	0	87329182
1	ALGA0004467	0	87411985
1	ALGA0004473	0	87586276
1	H3GA0002118	0	87601024
1	ALGA0004476	0	87621858
1	ASGA0003574	0	87650663
1	ALGA0004483	0	87733332
1	DIAS0002710	0	87753862
1	ASGA0003585	0	87803047
1	INRA0002998	0	88055468
1	INRA0003003	0	88095667
1	H3GA0002132	0	88143914
1	MARC0042851	0	88177932
1	ASGA0003594	0	88372102
1	ALGA0004503	0	88428444
1	ALGA0004508	0	88491930
1	H3GA0002135	0	88590601
1	INRA0003011	0	88676292
1	ASGA0003601	0	88720487
1	ALGA0115754	0	88863119
1	MARC0007213	0	89045912
1	WU_10.2_1_89212770	0	89212770
1	H3GA0002137	0	89376042
1	ALGA0004510	0	89410414
1	ALGA0004513	0	89492284
1	ASGA0003606	0	89502293
1	MARC0026322	0	89627182
1	ALGA0004520	0	89645630
1	ALGA0004521	0	89711741
1	ASGA0003607	0	89720010
1	ASGA0003609	0	89779792
1	ALGA0004524	0	89821352
1	ASGA0003619	0	90284673
1	MARC0104879	0	90430193
1	ALGA0004562	0	90654890
1	ALGA0004554	0	90719685
1	ALGA0004552	0	90787067
1	ALGA0004563	0	90798092
1	ALGA0004569	0	90819399
1	ALGA0004579	0	90916676
1	ASGA0003630	0	90962043
1	ALGA0004588	0	90991697
1	ASGA0003633	0	91015459
1	DRGA0001228	0	91041351
1	ASGA0003636	0	91126608
1	ALGA0004609	0	91205357
1	H3GA0002152	0	91278566
1	ASGA0003638	0	91332260
1	ALGA0004613	0	91385935
1	ALGA0004616	0	91410570
1	ALGA0004618	0	91452269
1	MARC0066474	0	91489854
1	ASGA0003643	0	91563929
1	H3GA0002156	0	91678763
1	H3GA0002158	0	91739684
1	H3GA0002160	0	91775782
1	MARC0052673	0	91829728
1	ASGA0003652	0	91865522
1	DIAS0001377	0	91882492
1	ALGA0004640	0	91906331
1	DIAS0003146	0	91983106
1	ASGA0003663	0	92026588
1	ALGA0004653	0	92096379
1	ASGA0003669	0	92293387
1	ASGA0003671	0	92347854
1	ASGA0003672	0	92388150
1	INRA0003142	0	92478641
1	MARC0037804	0	92893581
1	H3GA0002168	0	92918387
1	ALGA0004675	0	92967007
1	MARC0004543	0	93019315
1	ALGA0004678	0	93101692
1	ASGA0003689	0	93179162
1	UMB10000008	0	93240006
1	ALGA0004684	0	93267281
1	DIAS0002545	0	93279053
1	H3GA0002180	0	93416333
1	ASGA0003694	0	93456091
1	MARC0016265	0	93502711
1	INRA0003158	0	93506685
1	MARC0031521	0	94111766
1	ALGA0004697	0	94214550
1	MARC0004776	0	94259519
1	ASGA0003702	0	94288789
1	ALGA0004703	0	94367465
1	ALGA0004705	0	94490355
1	ALGA0004707	0	94539804
1	ALGA0004714	0	94621679
1	ASGA0003704	0	94656312
1	H3GA0002186	0	94712400
[truncated: 52,079 more rows]
